# Supplementary material for: Analyzing the interactions of mRNAs, miRNAs and lncRNAs to predict ceRNA networks in bovine cystic follicular granulosa cells
Source: Front Vet Sci. 2022 Oct 13;9:1028867. doi: 10.3389/fvets.2022.1028867 (PMC9606814; doi:10.3389/fvets.2022.1028867)
Supplement: Supplementary file 1 [file Data_Sheet_1.zip › Supplementary Table 9.xlsx]

## Sheet: Sheet1
Table S9 Correlation of transcripts expression between samples
sample1	sample2	correlation
Cyst1	Cyst2	0.989
Cyst1	Cyst3	0.9888
Cyst1	Normal1	0.9889
Cyst1	Normal2	0.981
Cyst1	Normal3	0.983
Cyst2	Cyst1	0.989
Cyst2	Cyst3	1
Cyst2	Normal1	0.9887
Cyst2	Normal2	0.9867
Cyst2	Normal3	0.9898
Cyst3	Cyst1	0.9888
Cyst3	Cyst2	1
Cyst3	Normal1	0.9893
Cyst3	Normal2	0.9875
Cyst3	Normal3	0.9905
Normal1	Cyst1	0.9889
Normal1	Cyst2	0.9887
Normal1	Cyst3	0.9893
Normal1	Normal2	0.9966
Normal1	Normal3	0.9969
Normal2	Cyst1	0.981
Normal2	Cyst2	0.9867
Normal2	Cyst3	0.9875
Normal2	Normal1	0.9966
Normal2	Normal3	0.9993
Normal3	Cyst1	0.983
Normal3	Cyst2	0.9898
Normal3	Cyst3	0.9905
Normal3	Normal1	0.9969
Normal3	Normal2	0.9993
Notes: Cyst: cystic follicle (The diameter is greater than 25 mm)
Normal: normal follicle (The diameter is between 10-15 mm)
Correlation: Correlation of transcripts expression between samples. Obtained by Pearson correlation coefficient analysis.
