# Supplementary material for: Analyzing the interactions of mRNAs, miRNAs and lncRNAs to predict ceRNA networks in bovine cystic follicular granulosa cells
Source: Front Vet Sci. 2022 Oct 13;9:1028867. doi: 10.3389/fvets.2022.1028867 (PMC9606814; doi:10.3389/fvets.2022.1028867)
Supplement: Supplementary file 1 [file Data_Sheet_1.zip › Supplementary Table 10.xlsx]

## Sheet: Sheet1
Table S10 Number of differentially expressed miRNAs in Cyst vs. Normal group
miRNA_id	Cyst1 tpm	Cyst2 tpm	Cyst3 tpm	Normal1 tpm	Normal2 tpm	Normal3 tpm	FC(Cyst/Normal)	log2FC	P-value	regulation
bta-miR-184	9.25	19.2	18.52	0	0	0	287.322	8.16652	5.09428e-09	up
2_4330	3120.4	2805.81	3685.36	0	0	0	197.069	7.62256	1.44044e-07	up
27_43101	2119.52	1942.48	2706.44	0	0	0	138.432	7.11303	3.65743e-06	up
bta-miR-206	4.52	4.27	5.63	0	0	0	89.2139	6.4792	0.000119886	up
bta-miR-11983	2.47	7.29	4.54	0	0	0	87.2259	6.44668	0.000183388	up
bta-miR-885	1.65	8.89	1.82	0	0	0	75.0043	6.2289	0.00083937	up
bta-miR-205	6.17	9.07	7.44	0	0.23	0	71.7448	6.1648	4.17155e-05	up
bta-miR-10225a	1.23	4.09	2.72	0	0	0	49.009	5.61497	0.00527906	up
bta-miR-10172-5p	1.23	3.56	2.9	0	0	0	46.9051	5.55167	0.00631145	up
bta-miR-485	1.65	2.67	3.27	0	0	0	46.4707	5.53825	0.00614418	up
bta-miR-135b	5.76	2.67	3.09	0	0.23	0	37.1985	5.21717	0.00256536	up
bta-miR-486	1701.4	2106.36	2114.98	58.44	44.16	8.71	34.2579	5.09837	2.2109e-20	up
8_15859	24256.7	72087.6	80962.8	553.27	885.59	853.41	33.6718	5.07347	3.75165e-24	up
5_9980	588.75	2374.14	921.34	0	0	77.58	23.1782	4.53469	0.00524488	up
bta-miR-187	3.08	8	1.09	0	0.23	0.2	20.2638	4.34083	0.0078815	up
bta-miR-133b	2.67	9.07	6.72	0	0.45	0.2	20.0133	4.32288	0.0011884	up
bta-miR-11973	14.81	12.09	8.35	0	0.45	0.99	17.3156	4.114	3.42834e-05	up
bta-miR-504	40.1	47.46	57.19	0	3.85	2.57	15.6716	3.97008	1.0509e-07	up
bta-miR-323	5.55	4.98	11.08	0	0.45	0.59	14.4803	3.85602	0.000913773	up
23_38883	1354.14	2751.85	4146.03	0	84.34	155.17	13.5676	3.7621	0.000461847	up
bta-miR-10a	328.39	625.33	601.32	20.69	29.89	28.52	13.0467	3.70561	2.91928e-25	up
bta-miR-200b	127.08	248.14	246.74	14.4	11.32	5.94	12.6782	3.66428	1.09121e-15	up
bta-miR-150	539.78	669.41	630.56	83.93	13.36	7.33	11.0391	3.46455	4.98061e-07	up
bta-miR-193b	734.11	1266.84	1240.78	53.3	69.75	74.07	10.9239	3.44941	5.89982e-26	up
bta-miR-451	6653.63	10381.4	9358.29	715.3	819.36	91.9	10.4781	3.3893	1.56554e-08	up
9_18095	6123.05	7769.92	7082.81	197.6	337.37	387.91	10.2259	3.35416	7.24811e-08	up
25_41034	3238.15	8525.33	5355.29	711.35	84.34	77.58	9.05411	3.17857	0.00021635	up
bta-miR-326	103.84	210.81	203.71	20.53	5.44	12.87	8.58591	3.10197	1.37811e-09	up
bta-miR-6525	5.14	9.07	3.09	0	0.68	0.79	8.237	3.04212	0.011484	up
bta-miR-135a	61.48	80.34	78.62	2.32	5.44	10.7	8.17236	3.03075	5.84261e-09	up
bta-miR-429	9.87	30.22	28.5	2.48	2.04	0.99	7.99152	2.99847	1.79808e-05	up
22_37907	3591.4	4316.62	3512.61	0	506.05	193.96	7.29466	2.86684	0.00285316	up
bta-miR-133a	170.47	362.08	343.51	22.68	31.71	30.11	6.86338	2.77892	1.90491e-13	up
bta-miR-146b	413.94	442.6	428.66	52.31	36.46	37.63	6.69975	2.74411	3.63632e-16	up
bta-miR-223	179.31	327.6	329.53	55.62	13.59	9.51	6.68551	2.74104	6.25718e-06	up
bta-miR-23a	7621.54	11160.7	10903.7	1172.69	760.7	1070.32	6.50518	2.70159	2.31299e-16	up
bta-miR-1247-5p	6.37	7.82	11.26	1.82	0.23	0.4	6.46855	2.69344	0.00667169	up
bta-miR-214	894.09	1042.69	968.8	63.9	90.81	159.04	6.28069	2.65092	5.16636e-13	up
bta-miR-432	59.02	52.26	57.19	1.32	4.76	13.67	5.93869	2.57014	7.0424e-05	up
bta-miR-1249	15.01	36.44	31.77	2.48	3.85	2.97	5.92623	2.56712	9.21241e-06	up
bta-miR-1291	11.1	12.8	15.8	2.81	1.36	0.2	5.74921	2.52336	0.00341201	up
bta-miR-127	665.01	795.79	799.41	67.21	57.75	141.81	5.71733	2.51534	6.15311e-11	up
bta-miR-664b	56.14	70.39	74.08	7.45	7.7	8.32	5.67701	2.50513	2.17315e-10	up
bta-miR-145	7301.57	11335.6	11075.3	938.45	1194.39	1539.12	5.40357	2.43391	1.22833e-14	up
bta-miR-380-3p	180.54	276.58	277.42	28.14	21.29	44.76	5.19543	2.37724	4.84754e-10	up
bta-miR-200c	21.18	25.24	32.68	7.28	2.26	0	5.17666	2.37202	0.0102096	up
bta-miR-29d-5p	59.84	66.12	67.18	12.42	7.25	6.14	4.87378	2.28504	6.00608e-07	up
bta-miR-10182-3p	11.52	10.13	8.71	0.33	2.94	1.39	4.52393	2.17758	0.0117634	up
bta-miR-11982	7.81	13.86	10.17	0.99	1.59	2.18	4.50664	2.17205	0.00385576	up
bta-miR-200a	73.62	121.58	98.41	23.18	11.32	7.53	4.48385	2.16474	1.71162e-05	up
bta-miR-99a-3p	91.3	172.24	148.88	18.04	22.87	21.59	4.36941	2.12744	1.07144e-08	up
bta-miR-296-5p	59.84	145.4	142.89	11.92	23.33	17.63	4.36668	2.12654	2.30706e-06	up
bta-miR-197	1644.44	2261	2185.79	241.69	349.89	345.61	4.3401	2.11773	1.21797e-12	up
bta-miR-365-3p	594.89	1095.31	1169.79	183.42	122.29	136.86	4.21292	2.07482	2.27322e-08	up
bta-miR-874	77.73	176.86	182.29	36.92	14.27	17.63	4.06555	2.02345	5.32051e-05	up
bta-miR-193a-3p	42.36	41.42	38.31	3.15	6.57	11.09	4.02267	2.00815	0.000122446	up
bta-miR-3432b	8.43	21.15	18.16	4.47	1.59	1.98	3.77992	1.91836	0.00757751	up
bta-miR-339b	1165.93	1917.59	1952.31	289.03	324.75	299.47	3.64031	1.86406	2.70728e-09	up
bta-miR-383	37.42	38.75	48.11	2.81	9.51	11.29	3.60071	1.84828	0.000641587	up
bta-miR-142-5p	1126.04	865.12	886.19	275.29	122.97	126.96	3.59189	1.84474	1.6567e-05	up
bta-miR-2904	55.73	97.76	91.51	15.73	8.83	20.8	3.56904	1.83554	3.96071e-05	up
bta-miR-2299-3p	6.37	13.15	17.61	2.32	2.72	1.78	3.56824	1.83521	0.0105587	up
bta-miR-7857-5p	24.68	49.24	57.74	4.97	5.66	14.66	3.49946	1.80713	0.00111659	up
bta-miR-12023	13.37	17.06	16.89	3.48	0.91	4.56	3.49262	1.80431	0.00963241	up
bta-miR-154c	39.28	54.21	49.2	3.48	7.47	18.42	3.32935	1.73524	0.00233873	up
bta-miR-6518	10.69	17.42	18.88	3.97	2.26	3.37	3.19182	1.67438	0.00745768	up
bta-miR-129-3p	15.83	27.37	22.33	5.96	3.62	3.76	3.19122	1.67411	0.00310035	up
bta-miR-149-5p	78.76	119.45	123.46	29.8	15.17	20.8	3.18619	1.67183	6.67056e-05	up
bta-miR-193a-5p	46.68	80.7	71.9	11.42	13.14	17.43	3.16052	1.66016	4.28312e-05	up
bta-miR-30f	6168.75	6670.85	6978.41	1402.79	1163.59	1615.77	3.15752	1.65879	9.44251e-09	up
bta-miR-382	68.89	86.57	81.34	11.26	10.64	30.11	3.08577	1.62563	0.000538754	up
bta-miR-125a	6150.86	10822.6	10569.1	1915.14	1578.7	2496.94	3.04431	1.60611	1.95e-06	up
bta-miR-1306	74.85	100.79	103.31	7.61	28.99	27.53	2.95594	1.56362	0.00141715	up
bta-miR-140	10730.9	14686	15203.8	3034.85	3036.92	3076.86	2.93812	1.55489	5.17891e-08	up
bta-miR-3432a	646.92	690.21	628.56	177.46	129.31	140.23	2.90794	1.54	1.33906e-06	up
bta-miR-12034	17.48	28.97	16.16	2.32	5.44	6.93	2.8968	1.53446	0.0109192	up
bta-miR-181c	45.44	47.1	33.95	14.4	6.34	8.91	2.79551	1.48311	0.00301092	up
bta-miR-125b	6053.8	9926.2	9935.11	1785.02	1710.73	2836.02	2.7268	1.44721	1.72753e-05	up
bta-miR-10b	23321.1	26551.3	28698.9	6813.48	5568.83	7304.85	2.65087	1.40646	1.07759e-06	up
bta-miR-221	1243.87	1482.45	1523.83	587.34	139.28	334.13	2.60268	1.38	0.0042798	up
bta-miR-1343-3p	331.48	481.17	484.76	99.99	115.27	124.18	2.53956	1.34458	9.37698e-06	up
bta-miR-487b	79.37	100.79	106.76	20.2	13.36	42.98	2.52373	1.33556	0.00378906	up
bta-miR-2285bc	159.98	143.45	145.07	30.46	47.11	42.38	2.51964	1.33322	8.55643e-05	up
bta-miR-1296	395.84	631.91	640.72	78.63	175.29	202.62	2.46116	1.29934	0.000962715	up
bta-miR-328	152.58	259.87	245.11	62.08	65.22	51.69	2.41456	1.27176	0.000265464	up
bta-miR-423-5p	2220.62	2606.73	2739.55	690.14	714.96	702.72	2.38344	1.25305	5.44813e-06	up
bta-miR-769	216.74	436.56	445.18	45.03	150.37	114.68	2.37398	1.24731	0.00636518	up
bta-miR-129	68.06	65.95	75.89	29.8	12.91	15.84	2.33684	1.22456	0.00779035	up
bta-miR-129-5p	68.06	65.95	75.89	29.8	12.91	15.84	2.33684	1.22456	0.00779035	up
bta-miR-410	51.82	43.02	42.12	11.42	7.7	20.6	2.33241	1.22182	0.0109798	up
bta-miR-361	3770.05	4630.44	4790.99	1230.63	1189.86	1351.96	2.32275	1.21583	1.08675e-05	up
bta-miR-760-3p	77.93	90.65	84.06	31.12	21.97	18.82	2.304	1.20414	0.00231766	up
bta-miR-4286	85.34	124.96	106.58	18.87	47.11	26.14	2.30288	1.20344	0.00455274	up
bta-miR-320a	4244.86	5365.62	5428.62	1163.42	1770.07	1499.91	2.26374	1.17871	6.7631e-05	up
11_22028	12717.1	9712.4	12841.2	1817.89	2698.94	2754.18	2.22592	1.1544	0.011232	up
bta-miR-100	2203.76	2954.95	3259.35	846.9	692.99	1027.14	2.1765	1.12201	0.000291527	up
bta-miR-500	92.95	161.93	177.93	34.6	54.58	44.96	2.14084	1.09818	0.00347192	up
bta-let-7c	11210	12025.1	12627.5	4967.87	2773.09	3521.7	2.0941	1.06633	0.00206533	up
bta-miR-339a	7701.32	11483.3	11793.5	2674.97	3548.29	3653.02	2.08735	1.06167	0.000408089	up
bta-miR-191	6639.85	10152.5	10142.1	2109.15	3094.45	3427.82	2.08403	1.05937	0.000793803	up
bta-miR-1468	137.57	120.87	151.97	51.48	32.61	47.53	2.06763	1.04798	0.00396181	up
bta-let-7b	9691.42	11472.6	11042.3	3324.71	3411.95	3676.39	2.05839	1.04151	0.000110095	up
bta-miR-6119-3p	96.85	92.79	105.85	89.06	167.36	147.16	0.493582	-1.01864	0.0033673	down
bta-miR-6120-3p	110.63	98.12	101.49	94.52	183.89	149.73	0.489496	-1.03063	0.00362835	down
bta-miR-218	192.68	221.48	212.61	196.33	293.27	377.5	0.487526	-1.03645	0.00151815	down
bta-let-7a-3p	182.19	153.58	177.75	173.49	292.14	244.01	0.487516	-1.03648	0.0016274	down
bta-miR-455-5p	15.83	24.89	27.42	23.51	38.05	32.68	0.481766	-1.0536	0.0128652	down
bta-miR-2285k	264.03	216.68	251.82	330.92	318.41	392.95	0.471209	-1.08556	0.000324929	down
bta-miR-2285bn	110.42	109.32	121.1	117.2	191.36	192.51	0.458184	-1.126	0.000568678	down
bta-let-7g	27742.2	26582.8	27752.8	37046.6	45659.8	42035.6	0.44018	-1.18383	1.86872e-05	down
bta-miR-183	63.75	67.19	65.72	96.51	130.45	69.72	0.439618	-1.18568	0.00150606	down
bta-miR-16a	9635.08	5997.7	5304.26	13470.2	7333.46	12388.9	0.423721	-1.23881	0.00203901	down
bta-miR-182	155.25	125.32	142.52	245.83	235.75	187.36	0.4204	-1.25016	0.000167614	down
bta-miR-194	454.86	431.23	408.15	453.25	810.3	900.58	0.405445	-1.30242	0.000110067	down
bta-miR-9-5p	30.64	38.04	27.6	34.27	72.7	54.47	0.401543	-1.31637	0.00130803	down
bta-miR-2285q	44.21	20.09	14.71	55.79	28.76	54.07	0.386134	-1.37283	0.0107711	down
bta-miR-2285l	16.66	9.6	12.71	25.66	14.72	27.73	0.383412	-1.38303	0.00642718	down
bta-miR-2285u	20.15	14.22	13.07	26.49	21.74	35.45	0.382467	-1.38659	0.00243344	down
bta-miR-2285ap	16.86	9.95	11.62	25.82	14.95	28.12	0.374307	-1.41771	0.00521535	down
bta-miR-2285bq	16.45	9.42	12.16	25.82	14.95	28.72	0.367261	-1.44512	0.00448499	down
bta-miR-106b	627.79	1123.75	1084.45	1227.81	2761.99	1571.61	0.338552	-1.56255	5.98802e-05	down
bta-miR-592	83.08	119.8	115.29	176.96	260.89	188.95	0.336915	-1.56954	1.93947e-06	down
bta-miR-2285ce	45.86	32.71	32.14	50.32	82.43	97.64	0.327388	-1.61093	5.18243e-05	down
bta-miR-340	8.23	13.51	12.16	21.02	25.14	22.58	0.326979	-1.61273	0.000342577	down
bta-miR-2411-3p	49.97	58.3	48.11	49.33	135.65	143	0.324364	-1.62432	0.000158314	down
bta-miR-1842	4.11	14.4	7.26	7.12	26.27	20.99	0.31803	-1.65276	0.0112934	down
bta-miR-677	132.63	119.8	135.81	185.9	281.05	380.87	0.310362	-1.68798	9.03023e-07	down
bta-miR-671	4.11	11.91	13.25	8.94	34.42	19.81	0.30922	-1.69329	0.00746278	down
bta-miR-1	585.43	363.15	335.34	541.65	1301.96	1000.99	0.308864	-1.69496	3.8435e-05	down
bta-miR-362-3p	17.68	21.86	23.6	38.74	60.92	37.24	0.306632	-1.70542	2.59296e-05	down
bta-miR-20a	427.1	817.84	871.3	1734.7	1764.63	1066.35	0.301922	-1.72775	7.21716e-06	down
bta-miR-424-5p	1464.1	1634.61	1527.82	4340.63	2909.88	2982.78	0.297588	-1.74861	1.06331e-07	down
bta-miR-873	349.57	128.87	150.88	562.51	389.75	526.25	0.289068	-1.79052	8.6941e-05	down
bta-miR-194b	3.08	3.38	2.54	7.45	6.34	6.93	0.288478	-1.79347	0.00907882	down
bta-miR-194b-3p	3.08	3.38	2.54	7.45	6.34	6.93	0.288478	-1.79347	0.00907882	down
bta-miR-2285ad	16.66	9.07	12.89	30.46	18.57	42.38	0.28516	-1.81016	0.00032987	down
bta-miR-34a	51	71.1	78.62	37.91	188.42	259.66	0.282415	-1.82411	0.000831035	down
bta-miR-190b	65.19	81.41	90.42	111.24	238.02	243.81	0.269424	-1.89205	4.42891e-07	down
bta-miR-101	655.35	1671.58	1657.82	5337.02	2937.96	1605.28	0.257005	-1.96013	9.29109e-05	down
bta-let-7i	20743.1	15142.7	16027	36913.8	54981.5	46392	0.253424	-1.98037	7.70358e-10	down
bta-miR-15a	609.49	581.78	526.16	1149.68	2056.32	1366.81	0.252276	-1.98693	2.46804e-09	down
bta-let-7f	35848.6	28478.2	29915.5	68868.6	93861.1	91234.5	0.250206	-1.99881	3.55841e-11	down
bta-miR-2484	84.72	88.7	78.8	434.05	102.59	126.56	0.244438	-2.03246	0.000178734	down
bta-miR-708	9.66	15.46	21.24	87.57	20.16	18.62	0.231728	-2.1095	0.00119885	down
bta-miR-335	701.62	358.7	315.19	663.49	2000.84	1669.45	0.21951	-2.18764	3.5944e-06	down
X_46761	13600.2	9280.74	9789.24	9761.3	16952.7	44338.4	0.211751	-2.23956	3.82081e-05	down
bta-miR-2285g	4.32	2.84	3.63	7.28	11.78	16.04	0.209217	-2.25693	0.00030002	down
24_40797	5298.79	5719.53	7082.81	8299.08	16784	14895.9	0.200957	-2.31504	9.22284e-08	down
24_40798	5298.79	5719.53	7082.81	8299.08	16784	14895.9	0.200957	-2.31504	9.22284e-08	down
bta-miR-21-5p	24387.1	25161	24490.5	140705	37282.4	66874.7	0.196424	-2.34796	6.88279e-07	down
bta-miR-450a	1380.61	1501.11	1569.94	5786.79	4757.17	4916.24	0.190534	-2.39188	2.94178e-16	down
bta-miR-499	35.57	16.71	23.24	109.92	74.51	81.4	0.189906	-2.39664	5.07335e-08	down
bta-miR-2299-5p	2.67	1.24	2.36	4.8	9.51	8.12	0.189764	-2.39772	0.00143201	down
bta-miR-545-5p	1.03	1.42	1.09	1.82	7.7	3.17	0.188596	-2.40663	0.014198	down
bta-miR-6526	5.14	6.04	3.99	12.42	13.81	30.9	0.180559	-2.46946	1.64359e-05	down
bta-miR-2285f	112.69	46.39	48.66	270.16	230.77	328.38	0.170948	-2.54837	8.5407e-09	down
bta-miR-2284z	11.1	20.44	15.8	69.36	81.75	34.66	0.166545	-2.58602	3.59954e-08	down
bta-miR-2336	2.47	3.38	5.99	7.61	17.89	22.97	0.165131	-2.59832	4.34105e-05	down
bta-miR-374c	5.76	8	5.45	23.51	26.27	27.93	0.164859	-2.6007	1.4736e-08	down
bta-miR-301a	13.16	15.64	18.88	54.13	96.93	44.37	0.161876	-2.62704	2.05794e-09	down
bta-miR-2285b	12.95	12.62	9.62	35.76	65	46.54	0.160839	-2.63631	5.46691e-10	down
bta-miR-454	32.9	38.75	45.21	65.06	240.28	190.93	0.159528	-2.64812	7.62967e-09	down
bta-miR-30e-5p	8280.38	6160.17	6019.42	29645.8	37758.9	20261.3	0.155813	-2.68212	2.89967e-13	down
bta-miR-2285cm	33.31	14.75	18.52	61.58	127.73	111.9	0.151588	-2.72177	3.55679e-09	down
bta-miR-507b	124.82	81.59	90.05	206.59	307.77	881.17	0.147417	-2.76203	2.42239e-08	down
bta-miR-142-3p	3.08	0.71	3.45	19.37	10.42	3.37	0.141501	-2.82112	0.00103943	down
bta-miR-98	1659.45	1515.87	1593	6596.78	8979.19	8177.89	0.134717	-2.89199	5.94757e-24	down
bta-miR-2332	484.26	356.75	320.82	1294.69	2474.15	2203.02	0.132374	-2.91731	6.66301e-16	down
4_8000	52575.8	67717.1	76528.9	96783.1	279973	279801	0.131896	-2.92253	5.22932e-11	down
2_2712	52458.1	68958.1	77392.6	98205.8	285793	283331	0.129406	-2.95002	2.67771e-11	down
bta-miR-1260b	85.13	198.19	208.79	127.47	1364.69	1109.93	0.127886	-2.96707	1.84192e-06	down
bta-miR-2427	2.06	1.24	0.91	2.81	14.04	5.74	0.127263	-2.97411	0.000761059	down
bta-miR-2478	165.74	212.59	212.61	118.03	2065.61	1044.17	0.124688	-3.00361	3.91312e-06	down
bta-miR-374a	1710.65	1646.34	1755.13	9239.47	9189.13	9298.72	0.122876	-3.02472	6.48945e-28	down
bta-miR-2285bf	41.54	26.84	30.87	240.2	169.17	147.16	0.118231	-3.08032	8.00381e-15	down
bta-miR-96	0.82	6.22	3.63	21.02	27.4	12.08	0.114622	-3.12504	6.47899e-06	down
2_2709	1354.14	485.62	460.67	1462.22	4343.61	3568.8	0.111006	-3.17129	1.92374e-05	down
bta-miR-6536	0.62	0.89	0.36	4.8	5.21	1.78	0.103941	-3.26616	0.00226721	down
bta-miR-6119-5p	127.9	69.86	67	469.8	603.53	696.18	0.102081	-3.29221	1.37283e-17	down
bta-miR-202	13313.6	12325.7	12217.1	89166.5	114847	60947.2	0.094878	-3.39778	1.80817e-22	down
bta-miR-876	0	0.89	0.36	2.65	5.44	1.39	0.0871164	-3.52091	0.00767205	down
2_2424	1530.76	1025.2	3339.86	10828.3	11850	7603.09	0.0868349	-3.52558	1.98602e-12	down
bta-miR-19a	12.95	43.9	34.68	252.78	351.02	102.2	0.0838349	-3.5763	1.59849e-11	down
bta-miR-2285j	3.29	1.6	1.82	26.82	12.68	14.85	0.0810912	-3.62431	2.02035e-08	down
bta-miR-2310	0	0.89	3.45	13.08	20.38	4.95	0.0730071	-3.77582	0.000102906	down
bta-miR-1814c	0	0.89	3.45	13.08	20.61	4.95	0.0725908	-3.78407	9.91434e-05	down
bta-miR-450b	1627.99	1461.83	1562.5	14615.7	14676.6	14689.3	0.0706094	-3.824	4.58907e-42	down
bta-miR-18a	14.19	22.75	20.88	106.28	286.71	166.77	0.0691021	-3.85513	1.39765e-19	down
bta-miR-2419-3p	0	0.36	0.36	1.49	4.08	2.57	0.0597086	-4.06592	0.003705	down
bta-miR-2285x	0	1.42	0.54	2.15	14.27	6.93	0.056805	-4.13784	0.000129653	down
bta-miR-7	155.25	79.1	77.89	724.57	1754.89	1388	0.05549	-4.17163	1.54765e-21	down
bta-miR-32	208.1	128.16	124.55	2904.9	1563.08	1339.68	0.0524269	-4.25355	1.63529e-22	down
bta-miR-449a	0.41	3.56	0.18	41.72	1.36	21.79	0.0407296	-4.61778	1.46136e-05	down
bta-miR-2285m	0	0.71	0.18	3.81	7.25	4.95	0.0377183	-4.72859	4.20555e-05	down
bta-miR-503-5p	24.88	36.08	27.05	118.03	1051.03	789.66	0.0306634	-5.02734	3.15427e-18	down
bta-miR-21-3p	0	0.89	0.91	27.81	5.44	5.74	0.0291731	-5.09922	3.27181e-07	down
bta-miR-190a	3.08	6.4	2.9	51.65	223.07	26.94	0.0272795	-5.19604	3.57285e-14	down
22_37181	0	0	57.58	0	927.76	271.54	0.0217371	-5.5237	0.011465	down
2_4465	0	0	0	513.75	84.34	543.08	0.0128318	-6.28413	0.00231212	down
bta-miR-1277	0	0	0	0	5.66	0.99	0.0106457	-6.55358	0.00466337	down
bta-miR-2318	0	0	0	1.32	4.76	2.38	0.00829666	-6.91325	0.000117064	down
bta-miR-3613a	11.31	4.27	3.45	572.6	1036.31	247.57	0.00690739	-7.17764	5.95825e-35	down
18_31902	0	0	0	948.47	2277.23	77.58	0.00414194	-7.91548	5.30682e-06	down
bta-miR-1434-5p	0	0	0.18	9.44	12	17.03	0.00354108	-8.14159	1.79508e-09	down
bta-miR-33a	0	0	0	1.16	17.44	4.95	0.00299947	-8.38107	1.93854e-07	down
Notes: Cyst: cystic follicle (The diameter is greater than 25 mm)
Normal: normal follicle (The diameter is between 10-15 mm)
TPM: Transcripts Per Million reads.
FC: Fold Change. The multiple difference of the miRNA between the two samples.
P-value: Results of significant difference test of the miRNA between the two samples.
