# Supplementary material for: Analyzing the interactions of mRNAs, miRNAs and lncRNAs to predict ceRNA networks in bovine cystic follicular granulosa cells
Source: Front Vet Sci. 2022 Oct 13;9:1028867. doi: 10.3389/fvets.2022.1028867 (PMC9606814; doi:10.3389/fvets.2022.1028867)
Supplement: Supplementary file 1 [file Data_Sheet_1.zip › Supplementary Table 11.xlsx]

## Sheet: Sheet1
Table S11 Number of differentially expressed lncRNAs in Cyst vs. Normal group
transcript_id	Cyst1_tpm	Cyst2_tpm	Cyst3_tpm	Normal1_tpm	Normal2_tpm	Normal3_tpm	FC(Cyst/Normal)	log2FC	P-value	regulation
XR_003036450.1	0.39	1.09	1.3	0	0	0	764.008	9.57744	4.61887e-11	up
XR_003036466.1	0	0.23	1.2	0	0	0	324.203	8.34076	0.00180667	up
MSTRG.28560.1	0	1.35	9.37	0	0	0	276.177	8.10945	0.00309458	up
XR_001501504.2	0	1.17	0.48	0	0	0	231.414	7.85433	0.00365117	up
MSTRG.28364.6	0	1.9	1.1	0	0	0	174.321	7.4456	0.00740198	up
MSTRG.28242.3	16.26	8.1	2.28	0	0	0.36	160.145	7.32324	5.64211e-07	up
MSTRG.28242.4	16.26	8.1	2.28	0	0	0.36	160.145	7.32324	5.64211e-07	up
MSTRG.28242.6	16.26	8.1	2.28	0	0	0.36	160.145	7.32324	5.64211e-07	up
MSTRG.11034.2	1.95	5.6	5.66	0	0.15	0	150.411	7.23277	4.54101e-10	up
MSTRG.8938.3	1.76	0.74	1.86	0	0	0	136.816	7.09609	6.87171e-05	up
MSTRG.1882.6	51.57	1573.34	1514.64	16.41	21.93	9.06	131.633	7.04038	1.4777e-12	up
MSTRG.4875.4	4.88	8.86	9.71	0.09	0.21	0.05	123.338	6.94648	4.38968e-18	up
ENSBTAT00000072314	0.25	0.36	0.4	0	0	0	97.8579	6.61262	0.000437642	up
ENSBTAT00000074558	0.21	0.32	0.15	0	0	0	76.7574	6.26223	0.00200682	up
NONBTAT028174.1	0.39	0.23	0.2	0	0	0	72.8767	6.18739	0.00251421	up
XR_001494942.2	0.11	0.1	0.08	0	0	0	68.416	6.09626	0.00307604	up
XR_239064.4	0.04	0.05	0.08	0	0	0	63.2221	5.98236	0.00526337	up
ENSBTAT00000073800	0.31	0.18	0.15	0	0	0	63.1015	5.9796	0.0052238	up
XR_003033709.1	0.04	0.11	0.18	0	0	0	61.7536	5.94845	0.00894524	up
ENSBTAT00000073141	0.26	0.62	0.61	0	0	0	59.4923	5.89463	0.00726613	up
NONBTAT027380.1	0.51	0.72	1.38	0	0.04	0	53.449	5.74009	0.0116057	up
ENSBTAT00000069000	0.08	0.42	0.49	0	0.03	0	47.2134	5.56112	0.00332616	up
ENSBTAT00000072280	0.3	0.18	0.32	0	0.02	0	46.6913	5.54508	0.00119431	up
ENSBTAT00000081298	0.24	0.36	0.45	0.04	0	0	44.6361	5.48014	6.44668e-05	up
MSTRG.16308.1	0.09	0.12	0.12	0.02	0	0	42.6462	5.41435	0.000261639	up
ENSBTAT00000078345	0.16	0.87	0.48	0.09	0	0	36.9886	5.20901	0.00243835	up
MSTRG.28384.11	10.93	12.12	9.96	0.48	0	0.96	35.4875	5.14924	3.35147e-06	up
MSTRG.28303.1	1.85	0.82	1.4	0.45	0	0	35.4633	5.14825	0.00462268	up
ENSBTAT00000081048	2.1	1.69	1.05	0.41	0	0	33.5592	5.06864	0.00557759	up
MSTRG.28808.2	12.81	13.36	8.2	1.22	0	1.14	32.8558	5.03808	4.68989e-08	up
MSTRG.28658.2	12.33	5.37	7.36	2.33	0	0	31.5652	4.98026	0.000554356	up
ENSBTAT00000066658	0.55	0.74	0.42	0.12	0	0	31.297	4.96795	0.00752715	up
MSTRG.19092.2	0.13	0.64	0.91	0	0.06	0.03	30.9243	4.95067	0.000889527	up
XR_003031539.1	0.05	0.11	0.08	0.01	0	0	30.5813	4.93458	0.00932012	up
MSTRG.5770.3	0.41	0.7	0.54	0	0.1	0	28.4549	4.83061	0.00064602	up
ENSBTAT00000073634	0.3	0.11	0.13	0.04	0	0	27.6447	4.78893	0.00534294	up
MSTRG.10714.1	0.04	0.09	0.06	0	0.01	0	26.1384	4.7081	0.00195118	up
MSTRG.21409.1	1.79	5.44	4.67	0.5	0	0.71	26.1364	4.70799	0.000756564	up
MSTRG.28235.3	68.34	63.48	63.03	18.33	1.3	2.09	24.3999	4.6088	1.28006e-07	up
ENSBTAT00000075230	4.6	9.53	14.51	0.71	0.7	0.67	23.6997	4.5668	2.01523e-14	up
ENSBTAT00000078820	0.7	0.52	0.47	0	0.06	0.07	23.5297	4.55641	0.0023569	up
XR_003038160.1	1.43	0.9	1.15	0.23	0	0.03	23.4955	4.55432	3.30198e-05	up
NONBTAT028431.1	0.47	0.65	0.62	0.08	0	0.06	23.3395	4.5447	0.00246951	up
ENSBTAT00000069979	4.44	14.51	14.74	2.32	0.14	0.29	23.0633	4.52752	3.63568e-06	up
ENSBTAT00000079245	0.59	0.08	0.38	0	0.04	0.03	22.4682	4.48981	0.00890302	up
XR_003031806.1	0.28	0.11	0.18	0	0.02	0.02	22.1811	4.47126	0.000266235	up
ENSBTAT00000080119	0.2	0.41	0.22	0	0.03	0.03	21.9492	4.45609	0.00425049	up
XR_003037732.1	0.26	0.32	0.52	0	0.08	0	21.7703	4.44429	0.0036516	up
XR_003036459.1	1.02	4.03	4.43	0.45	0.33	0.05	21.1882	4.40519	5.55819e-07	up
ENSBTAT00000068506	0.58	0.77	0.75	0.2	0	0	21.0628	4.39662	0.00386418	up
ENSBTAT00000071422	11.62	12.9	14.25	2.17	0.18	0.95	21.0454	4.39543	1.24335e-09	up
MSTRG.8228.1	87.78	195.92	173.96	32.61	26.64	13.43	20.4276	4.35245	1.09048e-15	up
XR_003029755.1	0.27	0.26	0.25	0.05	0.01	0.01	19.1802	4.26155	8.69788e-09	up
ENSBTAT00000085594	0.39	0.72	1.18	0.17	0.05	0	19.0632	4.25272	0.000255644	up
MSTRG.26487.2	3.87	8.59	5.89	3.5	0	0	18.6027	4.21744	0.00974403	up
ENSBTAT00000084933	0.14	0.25	0.22	0.03	0.03	0	18.5473	4.21314	0.00787183	up
ENSBTAT00000067290	1.4	1.11	0.91	0.35	0	0	18.2784	4.19207	0.012868	up
NONBTAT030234.1	4.94	5.3	5.7	1.5	0.19	0.1	17.9964	4.16963	4.21439e-06	up
ENSBTAT00000077772	1.25	1.41	1.81	0	0.43	0	17.9427	4.16533	0.00721349	up
ENSBTAT00000085242	0.49	1.23	1.02	0.12	0.1	0.03	17.8246	4.1558	2.92581e-07	up
ENSBTAT00000068429	0.61	1.65	1.35	0.17	0	0.25	17.3161	4.11404	0.0049029	up
MSTRG.10308.2	8.84	85.37	63.97	6.45	6.04	7.54	17.2738	4.11052	7.42257e-07	up
ENSBTAT00000079769	0.28	0.51	0.33	0	0.05	0.03	17.2042	4.10469	0.00345826	up
ENSBTAT00000081982	0.27	1.03	0.44	0.12	0	0.07	17.1427	4.09952	0.00310854	up
XR_001494527.2	0.46	1.47	1.47	0.13	0.13	0.07	16.6066	4.05369	4.63392e-09	up
MSTRG.28996.5	145.72	437.4	409.88	113.83	2.2	35.86	16.5385	4.04776	0.000106819	up
MSTRG.28233.1	3	7.87	3.94	1.01	0	0.56	16.1332	4.01196	0.000594442	up
MSTRG.28953.1	8.97	28.16	12.02	6.74	0.64	1.03	15.5432	3.95822	4.8469e-05	up
MSTRG.11122.2	3.17	1.82	2.24	0.69	0.25	0.24	15.2926	3.93476	0.000654513	up
MSTRG.1894.2	286.13	823.45	768.67	107.58	75.55	77.41	15.2252	3.92839	1.53378e-15	up
XR_003032970.1	0.46	0.87	0.83	0.24	0.06	0	15.2077	3.92673	0.00381401	up
ENSBTAT00000080741	0.87	1.9	1.79	0.56	0	0.03	14.7185	3.87956	0.00426273	up
ENSBTAT00000082425	2.76	5.95	6.06	0.99	0.56	0.24	14.7074	3.87847	6.92444e-10	up
MSTRG.28234.2	7.53	16.41	15.79	4.25	0	1.09	14.4384	3.85184	0.00216754	up
MSTRG.16784.1	6.64	17.67	12.99	1.99	1.65	1.37	13.5936	3.76485	3.23659e-13	up
MSTRG.28813.2	12.04	13.1	12.63	6.58	0	0.4	13.483	3.75307	0.00512372	up
ENSBTAT00000080780	11.96	20.65	21.96	4.79	1.7	1.29	13.4639	3.75102	6.58088e-12	up
MSTRG.1882.10	39.53	22.53	59.19	5.78	7.1	5.36	13.3707	3.74101	2.04478e-14	up
ENSBTAT00000069089	0.05	0.31	0.12	0.02	0.05	0	13.2819	3.73139	0.0162639	up
ENSBTAT00000072045	0.5	0.96	0.58	0.18	0.09	0.03	13.2719	3.73031	7.83309e-05	up
ENSBTAT00000084368	0.31	0.36	0.69	0.15	0	0.03	13.2692	3.73001	0.00716583	up
ENSBTAT00000080878	5.36	13.66	13.17	1.76	1.33	1.03	13.2444	3.72731	4.02545e-14	up
ENSBTAT00000080479	6.42	11.54	11.74	1.81	1.11	0.97	13.2371	3.72651	2.06346e-18	up
MSTRG.4142.1	3.86	8.92	8.46	1.72	0.64	0.47	13.223	3.72498	1.72644e-10	up
ENSBTAT00000069981	1.04	0.85	1.17	0.38	0	0.07	13.2079	3.72333	0.00200478	up
ENSBTAT00000084902	0.69	0.9	1.56	0.24	0.09	0.09	13.113	3.71293	8.43259e-06	up
ENSBTAT00000075983	2.11	4.7	3.88	0.57	0.48	0.31	13.0689	3.70807	9.83495e-14	up
ENSBTAT00000070133	1.77	5.31	5.53	1.09	0.4	0.27	12.7138	3.66832	1.84942e-07	up
ENSBTAT00000076735	3.01	5.17	5.38	1.16	0.21	0.5	12.6439	3.66037	6.21801e-08	up
ENSBTAT00000086392	0.4	0.39	0.4	0.12	0.05	0	12.5876	3.65393	0.000928421	up
ENSBTAT00000077289	2.68	5.2	4.04	1.73	0	0.45	12.5064	3.64459	0.00195688	up
NONBTAT032000.1	0.11	0.11	0.1	0.04	0.01	0	12.4759	3.64108	0.00780415	up
MSTRG.29558.1	0.37	0.9	0.71	0.16	0.07	0.04	12.4564	3.63882	3.85066e-09	up
ENSBTAT00000079966	0.71	1.61	1.82	0.39	0.15	0.05	12.4358	3.63643	6.51008e-06	up
XR_234665.4	0.13	0.65	0.87	0.18	0	0.06	12.3452	3.62588	0.0118796	up
ENSBTAT00000070281	0.28	0.61	0.2	0.1	0.04	0.03	12.23	3.61235	0.00572577	up
MSTRG.28384.10	24.94	15.81	13.86	10.02	0	0.42	12.2209	3.61128	0.0118702	up
XR_003038057.1	0.17	0.59	0.66	0.14	0.02	0.04	12.1686	3.60509	0.00016758	up
ENSBTAT00000072675	0.67	1.15	1.01	0.27	0.03	0.1	12.097	3.59657	1.29795e-05	up
ENSBTAT00000077261	0.45	0.35	0.42	0.13	0	0.05	11.9596	3.5801	0.0033976	up
ENSBTAT00000067069	0.12	0.17	0.22	0.04	0.04	0	11.9487	3.57878	0.0175072	up
ENSBTAT00000079374	2.11	6.35	5.81	1.12	0.67	0.32	11.9452	3.57836	2.52426e-08	up
MSTRG.285.1	518.17	823.89	784.08	311.05	146.31	131.85	11.8911	3.57181	5.02984e-17	up
ENSBTAT00000082668	1.54	4.68	3.39	0.67	0.48	0.22	11.8497	3.56678	8.79818e-09	up
XR_003031168.1	0.14	0.34	0.28	0.02	0.06	0.03	11.7794	3.55819	0.000773718	up
ENSBTAT00000077518	0.27	0.16	0.36	0.07	0.05	0	11.72	3.5509	0.0097959	up
ENSBTAT00000077651	0.95	3.21	3.01	0.64	0.3	0.13	11.6863	3.54674	1.68747e-06	up
ENSBTAT00000084459	8.71	22.33	19.85	3.51	2.21	2.28	11.6263	3.53932	2.86459e-12	up
MSTRG.28582.1	4.54	3.76	5.7	1.8	0	0.39	11.4712	3.51994	0.00572161	up
MSTRG.15404.1	2.71	6.5	3.9	2.73	0	0.67	11.3463	3.50415	0.00752517	up
XR_003029418.1	0.09	1.07	1.08	0.26	0.04	0.08	11.3227	3.50115	0.00753746	up
XR_816906.3	3.67	7.62	10.61	0.98	2.33	0	11.2576	3.49283	0.00906691	up
MSTRG.26470.3	0.16	0.6	0.71	0	0.1	0.13	11.2044	3.48599	0.0147004	up
MSTRG.21224.3	21.12	23.9	21.71	8.73	3.43	1.15	11.1655	3.48097	3.44938e-08	up
ENSBTAT00000087440	2.07	1.32	0.4	0.27	0.2	0.19	11.0976	3.47217	0.00335148	up
MSTRG.12260.1	3.1	5.83	4.92	1.27	0.69	0.36	11.0339	3.46386	3.4569e-09	up
ENSBTAT00000080410	0.2	0.41	0.22	0	0.06	0.06	10.9878	3.45783	0.0136399	up
MSTRG.28384.8	18.02	16.04	14.01	8.61	0.5	0.96	10.7831	3.4307	0.000226935	up
ENSBTAT00000067034	0.88	1.11	0.83	0.37	0.15	0	10.7267	3.42313	0.00219451	up
MSTRG.22637.1	393.59	742.67	636.43	401.02	73.92	92.06	10.6817	3.41707	2.37214e-07	up
ENSBTAT00000081825	0.82	3.54	5.13	0.96	0.92	0	10.6582	3.41389	0.00931055	up
ENSBTAT00000083525	0.52	1.57	1.45	0.31	0.21	0.06	10.6067	3.4069	2.76605e-05	up
ENSBTAT00000068835	0.38	1.21	1.58	0.21	0.16	0.14	10.5578	3.40024	9.68194e-05	up
ENSBTAT00000086446	134.56	171.57	176.09	12.24	29.43	30.07	10.5311	3.39659	5.24381e-11	up
ENSBTAT00000072326	1.97	3.14	2.5	0.66	0.23	0.43	10.4879	3.39065	7.26627e-07	up
ENSBTAT00000081852	1.33	1.48	1.43	0.25	0.43	0.04	10.4127	3.38028	0.000129225	up
ENSBTAT00000075186	0.86	1.21	0.77	0.31	0.26	0	10.3402	3.3702	0.00459457	up
MSTRG.14064.1	296.73	416.25	397.91	193.73	74.58	89.51	10.3165	3.36688	7.95802e-15	up
XR_810082.2	0.3	0.35	0.36	0.13	0.06	0	10.1977	3.35018	0.0025166	up
MSTRG.27218.2	10.83	16.52	16.36	1.44	2.45	2.7	10.1705	3.34631	1.0647e-12	up
ENSBTAT00000086536	1.82	5.06	5.64	1.41	0.61	0.24	10.1437	3.34251	8.3145e-06	up
ENSBTAT00000074368	1.51	2.45	2.03	0.61	0.34	0.12	10.1094	3.33763	5.64766e-07	up
MSTRG.1882.3	38.35	47.72	48.2	13.67	11.42	9.06	10.0824	3.33376	1.58653e-20	up
ENSBTAT00000075216	0.36	1.42	0.77	0.2	0.19	0.04	10.08	3.33342	0.000362692	up
XR_003029738.1	0.3	0.8	0.59	0.15	0.02	0.1	10.0012	3.32211	0.000151756	up
XR_003031297.1	0.19	0.55	0.48	0.18	0.01	0.03	9.97758	3.31869	0.00311523	up
ENSBTAT00000079330	1.01	0.94	1.16	0.36	0	0.21	9.94229	3.31358	0.00433634	up
ENSBTAT00000078050	0.45	0.94	0.53	0.27	0.1	0	9.81801	3.29543	0.00603134	up
MSTRG.24067.1	0.5	1.18	1.43	0.16	0.26	0.1	9.80268	3.29318	1.38213e-05	up
ENSBTAT00000082860	2.11	3.35	3.6	0.85	0.5	0.23	9.79952	3.29271	9.21621e-11	up
ENSBTAT00000075917	0.75	1.47	1.39	0.28	0.25	0.09	9.7548	3.28611	5.87347e-07	up
MSTRG.29804.1	205.13	379.77	407.19	144.7	52.78	47.41	9.67047	3.27359	7.07044e-11	up
ENSBTAT00000080692	9.8	20.02	20.65	4.32	2.4	2.02	9.64783	3.2702	2.83029e-14	up
XR_001501091.2	0.16	0.2	0.28	0.1	0.01	0	9.62794	3.26723	0.0118889	up
MSTRG.12293.1	87.36	118.56	131.44	62.42	24.77	39.07	9.57906	3.25988	6.45048e-11	up
XR_816450.3	1.87	2.42	2.71	0.6	0.35	0.26	9.56267	3.25741	1.84868e-13	up
ENSBTAT00000087475	2.77	2.79	3.06	0.73	0.47	0.33	9.55872	3.25682	5.93785e-14	up
ENSBTAT00000079689	15.51	25.67	24.94	5.07	4	2.76	9.54496	3.25474	8.68921e-22	up
MSTRG.26091.1	21.11	38.06	7.94	14.89	8.73	3.53	9.50101	3.24808	0.000492346	up
XR_001495197.2	0.78	1.56	1.64	0.43	0.14	0.13	9.49514	3.24719	5.05322e-09	up
ENSBTAT00000074667	1.61	5.4	3.75	0.74	0.61	0.5	9.45786	3.24151	6.61482e-09	up
MSTRG.2615.1	9.37	19.23	18.51	3.64	3.2	1.62	9.41761	3.23536	1.21285e-13	up
ENSBTAT00000082178	9.15	19.25	17.34	4.31	3.02	1.68	9.28779	3.21533	1.10918e-11	up
MSTRG.28824.1	8.84	20.02	21.25	10.29	0	4.78	9.22323	3.20527	0.00953929	up
MSTRG.28434.3	692.08	1193.1	1160.69	680.71	7.06	164.66	9.18198	3.19881	0.00354327	up
ENSBTAT00000070902	0.13	0.97	0.42	0.22	0.07	0.02	8.96398	3.16414	0.00804763	up
MSTRG.12378.1	4.18	9.56	9.38	1.89	1.42	1.02	8.91584	3.15637	7.42735e-12	up
MSTRG.24828.1	56498.4	40239.1	40513.7	16871.5	11084.1	13088	8.86597	3.14828	5.79145e-41	up
MSTRG.4334.1	0.93	2.05	1.43	0.22	0.27	0.28	8.82692	3.14191	7.88227e-10	up
ENSBTAT00000084904	1.69	1.51	1.35	0.53	0.21	0.19	8.78489	3.13502	1.30566e-07	up
NONBTAT026654.2	32.48	22.22	22.47	6.26	4.74	4.46	8.77372	3.13319	9.08515e-27	up
ENSBTAT00000069753	1.09	2.98	2.54	0.61	0.39	0.27	8.75849	3.13068	6.38778e-08	up
MSTRG.28580.5	16.93	23.66	17.37	0	5.39	6.26	8.70072	3.12114	0.0119983	up
ENSBTAT00000084889	0.06	0.23	0.21	0.05	0.04	0.01	8.68464	3.11847	0.00585138	up
ENSBTAT00000076473	1.99	3.68	3.72	1.01	0.54	0.34	8.67931	3.11758	1.23025e-08	up
ENSBTAT00000073183	0.77	0.79	0.75	0.21	0.14	0.11	8.64829	3.11241	1.36462e-05	up
MSTRG.6679.2	1.66	3.72	3.59	0.92	0.49	0.3	8.63089	3.10951	3.07242e-10	up
MSTRG.28916.1	48.51	53.8	42.29	48.8	1.89	7.74	8.61198	3.10634	0.00161448	up
ENSBTAT00000072224	19.57	23.57	18.96	7.55	1.73	5.21	8.57642	3.10038	7.15847e-08	up
ENSBTAT00000072879	8.53	8.46	8.51	0	3.5	1.26	8.56699	3.09879	0.0142151	up
MSTRG.4762.1	29.74	49.53	53.24	18.99	10.67	7.14	8.55074	3.09605	1.51936e-11	up
MSTRG.28444.4	208.2	173.62	153.12	149.56	1.29	15.51	8.55061	3.09603	0.00760216	up
MSTRG.21810.1	17.16	18.53	23.17	6.17	7.97	6.33	8.54149	3.09449	1.14668e-07	up
MSTRG.28947.1	12.84	8.62	10.4	5.71	0	2.34	8.5283	3.09226	0.0103223	up
ENSBTAT00000073331	6.18	7.2	7.38	2.15	0.76	1.23	8.49819	3.08715	1.28017e-12	up
XR_003032256.1	1.38	1.54	2.13	0.96	0.22	0	8.42491	3.07466	0.0116386	up
MSTRG.13747.2	43.51	56.47	62.96	20.03	14.33	7.16	8.40661	3.07152	3.49858e-15	up
MSTRG.21615.1	36.64	58.17	57.68	24.74	14.91	15.15	8.38484	3.06778	3.95084e-11	up
MSTRG.6703.2	5.44	15.58	11.78	2.78	4.79	3.4	8.38424	3.06768	0.000209311	up
ENSBTAT00000076318	1.35	3.04	2.91	0.48	0.52	0.45	8.38264	3.0674	4.39908e-08	up
XR_003037765.1	1.32	2.54	1.9	0.15	0.61	0.3	8.35684	3.06296	3.60116e-06	up
MSTRG.20684.1	1.42	3.27	3.36	0.81	0.44	0.33	8.29916	3.05297	2.88146e-10	up
XR_807271.3	2.5	2.1	2.3	0.34	0.49	0.5	8.2287	3.04066	1.46728e-11	up
MSTRG.3350.1	51.49	59.52	54.57	33.78	4.67	8.37	8.21823	3.03883	6.35172e-06	up
ENSBTAT00000078220	8.58	17.93	19.8	4.99	2.81	2.01	8.19481	3.03471	1.41766e-10	up
XR_003031025.1	0.27	0.6	0.48	0.08	0.13	0.05	8.17857	3.03185	1.05293e-05	up
ENSBTAT00000072176	1.78	4.77	5.07	1.26	0.65	0.5	8.16705	3.02981	1.15966e-07	up
MSTRG.28671.1	14.23	6.12	14.22	8.27	0.26	1.56	8.14851	3.02654	0.00300363	up
MSTRG.4447.1	0.2	0.51	0.65	0.18	0.07	0.04	8.14412	3.02576	0.000274238	up
ENSBTAT00000068299	7.34	11.61	12.26	3.8	1.88	0.96	8.13882	3.02482	7.80548e-10	up
MSTRG.24321.1	88048.7	53895.8	51111.7	32047.3	19184.1	22832.6	8.13022	3.02329	8.69163e-31	up
XR_003029976.1	0.42	0.53	0.51	0.14	0.13	0.06	8.10707	3.01918	0.000882596	up
ENSBTAT00000067844	0.71	0.27	0.2	0.1	0.07	0.07	8.10678	3.01913	0.0112797	up
MSTRG.26330.1	4.65	7.96	7.71	1.9	1.18	1.06	8.08794	3.01577	2.88152e-16	up
ENSBTAT00000074984	0.13	0.15	0.13	0.04	0.01	0.03	8.06932	3.01245	0.0104113	up
XR_003036372.1	2.43	3.01	2.95	1.33	0.36	0.22	8.01301	3.00234	8.2771e-06	up
MSTRG.28434.8	422.04	602.21	562.7	392.89	6.53	45.3	7.99867	2.99976	0.00506317	up
MSTRG.5512.2	3.92	7.54	7.71	1.89	1.3	0.82	7.96559	2.99378	3.35619e-12	up
ENSBTAT00000084851	1.36	2.16	3.11	0.73	0.34	0.35	7.94996	2.99095	5.29292e-07	up
MSTRG.17582.5	5.1	6.55	7.39	1.58	1.41	1.4	7.94718	2.99044	7.42409e-11	up
MSTRG.27502.3	6.05	6.5	8.07	2.64	1.39	1.99	7.9068	2.98309	4.8825e-07	up
MSTRG.28316.1	12.36	13.72	11.58	12.08	0	3.45	7.87548	2.97737	0.0148289	up
ENSBTAT00000074008	0.15	0.35	0.23	0.12	0.01	0.03	7.86444	2.97534	0.0076786	up
ENSBTAT00000069275	3779.03	3504.56	3336.6	888.47	432.39	838.36	7.79726	2.96297	1.60949e-14	up
XR_001494401.2	5.55	12.11	11.52	4.09	1.77	1.2	7.79453	2.96246	2.36975e-07	up
MSTRG.20498.1	0.7	0.8	0.7	0.33	0	0.14	7.79207	2.96201	0.015639	up
XR_003035459.1	2.09	4.91	5.87	1.78	0.79	0.47	7.78744	2.96115	9.8134e-06	up
XR_003031237.1	0.86	2.22	2.08	0.6	0.3	0.23	7.7323	2.9509	3.11572e-06	up
ENSBTAT00000079604	1.87	2.01	2.35	1.11	0.19	0.16	7.7238	2.94931	0.000135057	up
ENSBTAT00000072445	130.03	184	181.96	56.92	34.54	28.9	7.68122	2.94134	8.40104e-23	up
ENSBTAT00000070055	2.95	2.94	2.13	1.27	0.42	0.25	7.63498	2.93262	9.68711e-06	up
MSTRG.4120.1	1.35	1.91	1.74	0.37	0.36	0.29	7.63315	2.93228	7.34172e-28	up
MSTRG.808.1	3.45	4.03	4.14	1.44	0.76	0.42	7.57171	2.92062	3.88625e-11	up
MSTRG.5571.1	0.38	0.69	0.86	0.18	0.14	0.1	7.52208	2.91113	1.33119e-10	up
ENSBTAT00000068056	0.44	0.92	0.91	0.13	0.22	0.13	7.499	2.9067	0.000764829	up
MSTRG.26380.1	0.26	0.32	0.29	0.13	0.01	0.05	7.47313	2.90171	0.00261689	up
MSTRG.10307.2	21684.3	17692.8	16805.8	3713.04	2973.39	5471.89	7.45234	2.89769	4.81964e-12	up
XR_815821.3	4.62	7.07	7.23	2.1	1.11	0.93	7.44804	2.89686	7.00209e-16	up
ENSBTAT00000071505	5.42	10.76	9.16	2.64	1.92	1.3	7.44276	2.89584	8.66242e-12	up
MSTRG.12730.3	0.2	0.31	0.29	0.1	0.09	0	7.4185	2.89113	0.0120224	up
ENSBTAT00000085371	1.22	2.76	2.35	0.69	0.26	0.49	7.41209	2.88988	8.72185e-06	up
ENSBTAT00000083894	1.56	0.99	1.49	0.26	0.29	0.31	7.38434	2.88447	4.14304e-09	up
MSTRG.9766.1	3.98	7.27	7.57	1.8	1.66	0.77	7.37841	2.88331	3.2543e-11	up
ENSBTAT00000075904	4.98	10.62	10.52	3.37	2.28	0.87	7.37261	2.88218	6.74559e-07	up
MSTRG.28059.1	167.58	164.29	178.21	119.31	23.2	27.03	7.37159	2.88198	1.23494e-06	up
MSTRG.16593.1	45.49	71.53	59.14	23.34	28.14	21.13	7.36545	2.88077	4.56109e-10	up
ENSBTAT00000027483	0.92	0.59	0.79	0.35	0.15	0.07	7.34916	2.87758	0.000964057	up
MSTRG.14233.1	4.31	9.59	6.98	6.39	0.9	1.46	7.33636	2.87507	0.00407541	up
MSTRG.15811.1	1.32	1.54	2.2	0.69	0.18	0.64	7.29639	2.86718	0.00756463	up
ENSBTAT00000082333	1.09	2.01	2	0.97	0.24	0.09	7.28168	2.86427	0.00100933	up
ENSBTAT00000069922	0.47	0.25	0.6	0.15	0.07	0.09	7.24664	2.85731	0.00144185	up
MSTRG.20350.2	8.2	9.56	9.83	2.34	3.07	2.35	7.1839	2.84477	5.24418e-10	up
MSTRG.25194.1	0.04	0.19	0.14	0.05	0.02	0.02	7.16214	2.84039	0.005769	up
ENSBTAT00000086852	0.35	1.68	1.2	0.24	0.24	0.25	7.11443	2.83075	0.00106358	up
XR_003031232.1	0.94	1.64	1.5	0.48	0.28	0.19	7.08486	2.82474	4.13163e-09	up
MSTRG.720.1	1.18	2.21	1.79	0.53	0.41	0.25	7.08023	2.8238	6.54081e-10	up
ENSBTAT00000083033	71.23	47.37	44.8	19.28	9.52	10.26	7.05594	2.81884	8.71724e-16	up
MSTRG.3214.1	76.49	122.38	125.79	38.92	29.52	17.26	7.02344	2.81218	2.48528e-15	up
XR_001501089.2	0.26	0.36	0.33	0.11	0.02	0.08	6.99563	2.80645	0.000265258	up
XR_003037767.1	23.74	39.47	37.71	12.9	7.45	5.88	6.99387	2.80609	5.04305e-14	up
MSTRG.15439.1	0.12	0.29	0.29	0.08	0.06	0.03	6.99169	2.80564	1.33913e-05	up
ENSBTAT00000075237	14.53	17.31	17.65	7.26	2.75	1.99	6.98813	2.80491	5.33715e-10	up
ENSBTAT00000069785	0.49	1.32	0.67	0.4	0.15	0.08	6.9818	2.8036	0.000914759	up
ENSBTAT00000066959	1.84	1.51	1.55	0.93	0.14	0.32	6.93713	2.79434	0.00127098	up
MSTRG.16780.1	0.94	2.15	1.59	0.72	0.38	0.21	6.93667	2.79424	0.000392088	up
MSTRG.8649.1	0.28	0.41	0.42	0.16	0.08	0.03	6.92917	2.79268	6.18224e-06	up
ENSBTAT00000081037	1.83	2.78	3	0.88	0.77	0.29	6.89076	2.78466	6.30191e-07	up
XR_001501141.2	4.24	7.44	7.77	2.74	1.98	0.6	6.88934	2.78437	2.91145e-06	up
ENSBTAT00000075173	1.53	2.05	2.13	0.86	0.37	0.26	6.87075	2.78047	2.48644e-06	up
ENSBTAT00000074316	0.47	0.76	1.59	0.42	0.26	0.07	6.85751	2.77768	0.00370119	up
ENSBTAT00000080643	4.99	27.28	28.01	8.15	3.98	3.18	6.85676	2.77753	6.72092e-05	up
MSTRG.20213.6	2	4.32	3.9	1.66	0.49	0.45	6.84781	2.77564	7.61305e-06	up
MSTRG.19092.1	68.17	128.87	119.34	44.23	24.08	18.36	6.82723	2.7713	9.51034e-12	up
XR_239483.4	0.49	1.27	1.22	0.17	0.25	0.28	6.79863	2.76525	0.000330613	up
ENSBTAT00000077682	0.15	0.65	0.42	0.17	0.09	0.04	6.7966	2.76481	0.00113272	up
ENSBTAT00000067053	4.29	8.36	7.8	2.72	1.3	1.06	6.78145	2.76159	1.16197e-09	up
ENSBTAT00000071424	3.56	5.86	6.33	2.11	1.29	0.66	6.77692	2.76063	2.42842e-08	up
XR_814060.3	0.24	0.24	0.28	0.08	0.07	0.03	6.72832	2.75025	4.59421e-05	up
XR_003032388.1	0.48	0.7	0.6	0.26	0.11	0.1	6.71967	2.74839	0.00024139	up
ENSBTAT00000081393	9.92	12.37	10.88	0.54	4.87	2.3	6.68193	2.74026	0.000398323	up
XR_001500977.2	6.26	14.73	16.03	4.77	2.96	2.12	6.67818	2.73945	5.55456e-08	up
MSTRG.25508.1	67.37	78.03	73.88	48.96	19.18	14.24	6.66961	2.7376	9.34173e-10	up
MSTRG.12056.2	0.39	1.09	0.59	0.18	0.29	0.06	6.66717	2.73708	0.00501615	up
ENSBTAT00000078566	0.79	1.15	1.95	0.67	0.29	0.14	6.63725	2.73059	0.000807424	up
MSTRG.13674.1	1.92	3.25	2.86	0.9	0.55	0.51	6.61065	2.72479	7.54242e-14	up
ENSBTAT00000083622	3.16	2.86	4.03	1.54	0.59	0.65	6.60387	2.72331	3.53167e-07	up
MSTRG.98.4	0.31	0.63	0.55	0.17	0.12	0.08	6.59419	2.72119	9.88323e-08	up
XR_001494993.2	0.18	0.5	0.79	0.24	0.1	0.04	6.57404	2.71678	0.0105257	up
MSTRG.28498.6	58.06	100.78	89.01	62.43	0.82	11.25	6.55794	2.71324	0.0125223	up
MSTRG.28906.1	25.67	26.54	28.79	33.62	2.46	6.11	6.54572	2.71055	0.00284022	up
MSTRG.17700.1	0.25	0.66	0.63	0.09	0.15	0.11	6.52881	2.70682	3.30397e-05	up
MSTRG.30080.1	8.4	17.25	17.14	11.27	3.78	3.51	6.50571	2.70171	9.06389e-05	up
ENSBTAT00000077434	1.24	8.31	9.28	0.35	3.3	1.15	6.43598	2.68616	0.0092952	up
ENSBTAT00000076774	1.59	1.26	1.98	0.34	0.21	0.79	6.41977	2.68252	0.00351833	up
MSTRG.5579.1	4.35	22.16	20.75	14.14	6.17	4.56	6.41022	2.68037	0.0037398	up
MSTRG.18409.1	18903.5	24523.6	22505.2	5797.26	4397.22	6649.5	6.37189	2.67172	1.4556e-14	up
MSTRG.29695.1	4.06	8	8.91	2.8	1.76	1.03	6.34079	2.66466	1.68065e-08	up
MSTRG.12979.6	0.15	0.58	0.41	0.11	0.18	0.02	6.31202	2.6581	0.0137336	up
MSTRG.17268.1	210.28	243.96	229.12	170.05	88.55	75.57	6.31073	2.65781	2.76112e-15	up
MSTRG.13059.4	17.33	8.22	7.95	5.62	0.95	2.7	6.3071	2.65698	0.000114142	up
ENSBTAT00000067218	7255.15	5615.41	5808.99	2209.84	1329.14	1476.62	6.30626	2.65678	5.55221e-26	up
ENSBTAT00000078873	0.18	0.37	0.32	0.16	0.06	0.02	6.30534	2.65657	0.00384075	up
MSTRG.27896.3	43.79	53.18	56.59	17.9	12.12	9.01	6.29744	2.65477	3.31783e-27	up
MSTRG.28445.4	14.82	37.74	31.84	29.08	0.79	4.81	6.27753	2.6502	0.0132002	up
MSTRG.28445.5	14.82	37.74	31.84	29.08	0.79	4.81	6.27753	2.6502	0.0132002	up
ENSBTAT00000080200	3.56	4.11	5.71	1.97	0.94	0.88	6.24975	2.6438	1.5855e-08	up
MSTRG.22686.1	11.74	19.88	18.11	5.85	3.72	3.36	6.23423	2.64021	3.63764e-16	up
MSTRG.945.1	185.92	255.48	235.39	145.99	86.05	55.57	6.23301	2.63993	3.57195e-13	up
ENSBTAT00000073082	5.77	12.73	13.84	5.17	2.28	1.93	6.19358	2.63077	8.11492e-07	up
MSTRG.8348.1	10.22	9.01	14.36	1.84	10.27	3.24	6.18831	2.62955	0.00494699	up
MSTRG.24580.1	4.33	6.72	5.91	2.12	1.4	0.96	6.17389	2.62618	1.95058e-15	up
MSTRG.16068.9	4.4	1.76	2.51	1.39	0.36	0.92	6.17325	2.62603	0.00101306	up
MSTRG.20193.5	0.47	0.17	0.29	0.13	0.02	0.09	6.11768	2.61299	0.00133725	up
XR_001495658.2	0.06	0.08	0.07	0.04	0.01	0.01	6.11101	2.61141	0.00141223	up
ENSBTAT00000068696	0.51	2.28	1.76	0.16	0.54	0.6	6.02804	2.59169	0.0105843	up
MSTRG.21502.1	2773.2	3080.53	2980.6	2411.54	873.87	877.83	6.01244	2.58795	8.49634e-11	up
ENSBTAT00000074345	8.22	13.63	12.12	4.13	2.28	3.06	6.01226	2.58791	3.50833e-11	up
ENSBTAT00000073081	0.8	0.56	0.73	0.42	0.03	0.15	5.94573	2.57185	0.00534244	up
MSTRG.28261.1	0.68	2.46	2.92	0.88	0.83	0.16	5.90538	2.56203	0.00444193	up
ENSBTAT00000077650	1.15	2.19	1.87	1.13	0.47	0.27	5.8905	2.55839	0.00286509	up
NONBTAT012579.2	4.37	2.31	3.72	2.43	0.12	0.91	5.87846	2.55544	0.00746966	up
MSTRG.23070.2	0.33	0.35	0.35	0.13	0.11	0.05	5.87699	2.55508	4.19588e-08	up
MSTRG.27239.1	1284.21	1499.64	1489.29	1560.36	475.78	427.56	5.81113	2.53882	2.47e-07	up
MSTRG.28862.1	1.35	2.37	2.15	1.75	0.25	0.1	5.80305	2.53681	0.0156542	up
XR_001494971.2	0.57	1.25	1.09	0.42	0.25	0.17	5.79384	2.53452	6.85868e-07	up
ENSBTAT00000076851	7.65	9.85	9.05	4.22	2.3	1.45	5.78375	2.53201	8.85772e-11	up
MSTRG.3002.3	0.95	1.8	1.89	0.59	0.37	0.32	5.76808	2.52809	7.96738e-11	up
MSTRG.80.2	12551.1	3288.56	3308.4	1891.59	3146.26	3299.83	5.7546	2.52471	4.7019e-05	up
MSTRG.1093.1	347.12	428.3	453.89	372.97	215.6	124.57	5.7098	2.51344	7.59486e-10	up
MSTRG.27829.1	0.23	0.09	0.05	0.05	0.05	0.01	5.70793	2.51297	0.015205	up
ENSBTAT00000084596	1.01	1.68	1.78	0.47	0.54	0.3	5.67342	2.50422	1.5726e-06	up
ENSBTAT00000069190	0.68	0.77	1.34	0.31	0.24	0.25	5.64199	2.4962	0.00032419	up
XR_001494700.2	0.6	0.45	0.49	0.05	0.16	0.2	5.61428	2.4891	0.00358207	up
MSTRG.14318.1	8.8	16.46	16.74	6.94	3.5	2.26	5.54186	2.47037	5.09994e-08	up
MSTRG.2919.2	14.47	20.71	21.24	10.16	4.75	3.5	5.50956	2.46194	3.3953e-09	up
MSTRG.16951.3	16.7	15.14	11.59	8.44	5.27	10.46	5.48803	2.45629	0.000242225	up
XR_237574.4	0.65	2.91	3.85	0.9	0.97	0.67	5.4492	2.44604	0.0049348	up
XR_003035085.1	0.18	1.29	2	0.51	0.41	0.2	5.44557	2.44508	0.0154654	up
ENSBTAT00000068221	0.37	0.69	1.11	0.26	0.19	0.21	5.443	2.4444	0.000829112	up
MSTRG.351.9	0.05	0.16	0.11	0.05	0.04	0.01	5.43651	2.44268	0.0129788	up
ENSBTAT00000076680	0.57	0.57	0.4	0.15	0.2	0.11	5.42948	2.44081	0.000979657	up
MSTRG.10562.1	42.98	44.01	63.51	52.86	17.64	24.12	5.41297	2.43642	7.86508e-06	up
MSTRG.27785.1	4.59	5.53	5.35	2.45	1.31	0.94	5.40126	2.4333	4.64075e-13	up
MSTRG.28413.1	3.51	4.76	4.81	3.97	0.17	0.7	5.39644	2.43201	0.0156683	up
MSTRG.28413.2	3.51	4.76	4.81	3.97	0.17	0.7	5.39644	2.43201	0.0156683	up
MSTRG.28413.3	3.51	4.76	4.81	3.97	0.17	0.7	5.39644	2.43201	0.0156683	up
MSTRG.12956.8	1.02	0.86	1.19	0.43	0.4	0.13	5.38278	2.42835	3.74276e-05	up
ENSBTAT00000069624	0.58	2.16	2.31	0.55	0.95	0.17	5.36852	2.42452	0.00906572	up
MSTRG.22609.1	6.42	6.21	6.84	3.45	4.35	2.55	5.33415	2.41526	0.00103677	up
MSTRG.25527.1	61.86	89.66	81.62	50.23	18.34	18.01	5.33183	2.41463	2.99811e-08	up
MSTRG.12536.1	196.35	194.21	206.44	164.29	78.95	103.57	5.31851	2.41102	2.32069e-13	up
ENSBTAT00000073731	2.83	5.95	7.36	2.51	1.7	1.43	5.31691	2.41059	2.11015e-05	up
ENSBTAT00000083536	2.38	4.12	4.11	1.08	1.41	0.79	5.29117	2.40359	7.57887e-08	up
MSTRG.30295.1	0.27	0.33	0.41	0.18	0.09	0.05	5.28293	2.40134	0.00142437	up
ENSBTAT00000067790	19.42	24.91	25.5	10	7.44	4.74	5.26541	2.39655	1.01588e-17	up
MSTRG.25643.2	3.91	5.08	5.48	2.4	1.25	0.87	5.22338	2.38498	5.02816e-11	up
ENSBTAT00000081052	9.82	12.2	10.15	4.82	4.13	3.03	5.18553	2.37449	5.43794e-12	up
ENSBTAT00000074748	7.84	12.61	12.73	5.34	3.51	2.03	5.15029	2.36465	1.22659e-09	up
MSTRG.3224.1	3.37	5.01	4.9	2.22	1.25	0.81	5.11886	2.35582	8.55683e-10	up
XR_816916.3	21.45	19.55	18.21	10.7	3.43	5.27	5.09079	2.34789	3.51701e-08	up
MSTRG.956.1	176.43	180.62	207.36	153.19	136.09	62.6	5.0865	2.34667	3.47984e-10	up
MSTRG.28436.4	1.22	2.74	2.13	1.74	0.17	0.63	5.08496	2.34624	0.0159447	up
MSTRG.4980.1	10.88	10.65	10.59	4.07	5	2.34	5.045	2.33485	8.14441e-11	up
ENSBTAT00000072558	1.49	1.99	1.74	0.39	0.77	0.49	5.04105	2.33372	7.21606e-06	up
MSTRG.28064.1	271.16	241.9	267.23	317.87	58.4	76.58	5.03012	2.33059	9.18457e-05	up
ENSBTAT00000074095	21.75	34.71	33	10.6	13.77	8.17	5.01314	2.32571	4.17017e-10	up
ENSBTAT00000087124	0.64	1.04	1.04	0.24	0.34	0.28	5.00673	2.32387	2.04091e-05	up
ENSBTAT00000068054	29.71	32.95	36.98	17.45	11.14	6.95	4.98293	2.31699	2.42539e-13	up
XR_003034034.1	0.84	0.91	0.53	0.44	0.19	0.15	4.98182	2.31667	8.24074e-05	up
MSTRG.2906.1	4.56	7.77	7.55	3.17	1.94	1.45	4.95704	2.30948	2.39442e-10	up
MSTRG.10663.1	1.26	0.84	1.25	0.74	0.21	0.22	4.95262	2.30819	0.000495324	up
ENSBTAT00000080701	16.22	24.39	21.53	12.22	7.23	4.67	4.94902	2.30714	3.16793e-09	up
ENSBTAT00000083398	5.75	5.81	5.29	3.82	1.47	0.81	4.90752	2.29499	1.66666e-05	up
ENSBTAT00000087118	11.26	16.62	17.6	8.07	4.48	3.34	4.90456	2.29412	4.67588e-10	up
XR_001494696.2	0.3	0.55	0.45	0.3	0.06	0.09	4.90345	2.2938	0.00145518	up
XR_815407.3	16.94	22.41	19.98	11.51	5.91	4.44	4.89926	2.29256	2.772e-10	up
MSTRG.9636.2	11.93	15.53	14.18	10.78	5.52	4.39	4.89686	2.29186	1.23051e-06	up
ENSBTAT00000080411	1.02	0.95	0.88	0.79	0.16	0.15	4.84199	2.2756	0.00961929	up
MSTRG.18410.2	10506.2	6002.74	5568.39	2868.1	2190.18	2321.65	4.82673	2.27105	7.85818e-11	up
MSTRG.15837.1	993.18	886.08	946.93	816.25	412.66	317.42	4.81432	2.26733	1.8919e-13	up
MSTRG.11035.1	0.55	1.04	1.37	0.61	0.22	0.21	4.801	2.26333	0.000311967	up
MSTRG.28532.2	14.18	11.57	11.71	8.14	6.6	5	4.78903	2.25973	3.43603e-07	up
ENSBTAT00000074572	1.01	0.53	0.61	0.38	0.32	0.09	4.76815	2.25343	0.00190556	up
MSTRG.6310.1	22.01	38.65	37.93	42.73	17.54	10.3	4.7324	2.24257	0.000470603	up
MSTRG.16068.8	3.23	1.25	1.1	1.29	0.63	0.41	4.71976	2.23871	0.0117865	up
MSTRG.26346.1	0.14	0.14	0.13	0.09	0.04	0.02	4.71757	2.23804	0.00319971	up
MSTRG.12521.2	33.41	31.4	30.9	26.13	24.57	12.57	4.70782	2.23506	1.84273e-07	up
ENSBTAT00000079823	8.07	9.41	12.99	5.71	4.18	2.42	4.65749	2.21955	7.67592e-08	up
XR_234812.4	1.61	2.81	2.28	0.89	0.76	0.66	4.65518	2.21884	4.13956e-09	up
ENSBTAT00000078163	1.51	2.15	2.5	1.07	0.65	0.5	4.58571	2.19714	3.19189e-08	up
MSTRG.8303.1	26.39	32.09	25.59	30.58	17.15	10.16	4.57209	2.19285	9.68501e-06	up
ENSBTAT00000084429	2.02	3.32	2.77	1.37	1	0.72	4.56595	2.19092	1.8114e-06	up
MSTRG.13903.1	5.32	10.03	8.3	9.63	2.22	2.64	4.56021	2.1891	0.00583233	up
ENSBTAT00000078134	0.25	0.55	0.81	0.2	0.15	0.23	4.54286	2.1836	0.0161172	up
MSTRG.4011.1	0.26	0.26	0.26	0.17	0.09	0.03	4.52104	2.17665	0.0034412	up
MSTRG.196.1	3343.6	2989.37	3167.91	2587.92	1761.19	1376.5	4.50638	2.17197	1.88906e-29	up
MSTRG.12319.3	0.27	0.39	0.57	0.2	0.13	0.1	4.49574	2.16856	7.92698e-06	up
MSTRG.5470.2	0.84	0.92	0.8	0.31	0.27	0.32	4.47423	2.16164	3.22747e-06	up
MSTRG.16327.2	0.43	0.58	0.48	0.26	0.14	0.15	4.4724	2.16105	1.91627e-05	up
MSTRG.21020.1	41.27	56.72	55.79	26.32	22.85	13.96	4.4641	2.15837	9.98444e-14	up
MSTRG.28578.1	11.64	11.25	9.58	6.2	2.78	3.7	4.45027	2.15389	4.70058e-09	up
XR_001494661.2	0.06	0.12	0.07	0.02	0.03	0.03	4.44959	2.15367	0.0164324	up
MSTRG.4412.2	44.95	31.82	29.89	37.24	4.15	9.16	4.44699	2.15283	0.00320447	up
ENSBTAT00000078377	2.22	2.08	1.72	0.33	1.52	0.43	4.43547	2.14909	0.00678033	up
MSTRG.13776.3	1.03	1.2	1.29	0.75	0.34	0.23	4.39054	2.1344	7.1517e-07	up
MSTRG.14618.2	1.63	1.33	2.33	0.69	0.76	0.58	4.37471	2.12919	0.000199222	up
XR_003036382.1	0.43	0.87	1.27	0.43	0.47	0.11	4.37115	2.12801	0.00925659	up
MSTRG.19226.1	21.19	34.09	33.6	13.71	13.57	11.17	4.34096	2.11801	1.03836e-09	up
ENSBTAT00000069030	0.6	0.45	0.54	0.37	0.18	0.08	4.32743	2.11351	0.00350294	up
MSTRG.4019.1	10.9	6.91	6.51	3.41	3.3	3.5	4.31094	2.108	9.26101e-07	up
ENSBTAT00000070876	4.48	8.92	6.25	3.83	1.85	2	4.30755	2.10687	1.43229e-06	up
MSTRG.24712.1	20.09	33.08	29.97	17.78	8.39	7.45	4.27983	2.09755	7.93263e-08	up
MSTRG.15538.1	16.62	17.7	19.37	10.75	5.66	4.88	4.24428	2.08552	3.97735e-12	up
ENSBTAT00000082856	2.51	5.8	5.45	2.51	1.62	1.34	4.23743	2.08319	1.15274e-05	up
MSTRG.13765.1	17.33	49.09	55.47	36.89	27.37	19.37	4.19415	2.06838	0.000645045	up
ENSBTAT00000085002	1.58	1.96	2.1	1.19	0.63	0.55	4.18173	2.0641	3.05514e-05	up
ENSBTAT00000071802	0.62	0.57	0.37	0.29	0.18	0.15	4.18111	2.06389	0.0015506	up
ENSBTAT00000076295	4.22	5.58	4.46	2.85	1.98	2.18	4.17183	2.06068	0.000131711	up
MSTRG.22295.10	2.75	2.62	2.72	1.38	0.95	0.78	4.16711	2.05905	2.09385e-19	up
MSTRG.6211.1	0.18	0.65	0.44	0.12	0.21	0.14	4.15654	2.05538	0.00383689	up
ENSBTAT00000080402	74.32	72.2	72.15	40.78	25.51	23.01	4.12343	2.04385	4.55097e-22	up
NONBTAT025029.2	21.71	45.94	47.13	44.58	29.07	20.76	4.09654	2.03441	0.000480147	up
MSTRG.18487.1	202.33	259.16	256.8	257.95	213.09	116.88	4.06882	2.02461	5.74086e-08	up
ENSBTAT00000083166	2.23	2.31	2.25	1.12	0.91	0.78	4.04736	2.01698	2.21454e-08	up
ENSBTAT00000076845	2.51	4.38	2.77	2.17	1.72	0.67	4.03466	2.01245	0.000925212	up
ENSBTAT00000071593	1.08	1.26	1.34	0.45	0.69	0.35	4.01503	2.00541	0.000221127	up
NONBTAT031346.1	0.59	0.65	0.65	0.58	0.15	0.11	3.97054	1.98934	0.00544405	up
ENSBTAT00000081721	6.07	3.09	5.08	3.79	1.08	1.63	3.96696	1.98803	0.000782501	up
ENSBTAT00000086935	23.93	24.72	24.67	18.98	8.15	6.13	3.95409	1.98334	7.02406e-07	up
MSTRG.3337.2	1.08	1.22	1.19	0.73	0.42	0.29	3.95062	1.98208	8.57487e-09	up
MSTRG.20087.1	1976.65	1643.89	1747.1	1401.34	1267.16	788.04	3.93502	1.97637	5.19502e-22	up
ENSBTAT00000067044	3.07	3.91	4.35	4.58	1.11	0.93	3.92154	1.97142	0.0121688	up
MSTRG.25657.1	295.71	355.72	398.74	296.35	194.21	172.97	3.91186	1.96785	6.24944e-13	up
MSTRG.28095.6	21.16	22.17	23.4	15.75	6.88	5.7	3.89755	1.96257	7.01794e-08	up
MSTRG.23528.1	0.22	0.24	0.16	0.06	0.14	0.05	3.89135	1.96027	0.00957641	up
ENSBTAT00000076990	4.36	5.06	5.52	4.25	1.75	0.98	3.87967	1.95593	0.000246407	up
XR_003029981.1	0.52	0.93	0.74	0.52	0.32	0.11	3.86267	1.9496	0.00120997	up
MSTRG.12923.1	10.65	13.69	12.63	8.71	4.11	3.39	3.86139	1.94912	8.67127e-08	up
MSTRG.24699.1	62.28	72.55	75.71	43.81	32.3	26.55	3.85338	1.94612	1.13595e-18	up
ENSBTAT00000086769	20.77	24.22	26.32	12.58	9.89	8.22	3.85075	1.94514	5.35354e-20	up
ENSBTAT00000075859	1.39	1.81	1.81	0.43	1.06	0.59	3.82678	1.93613	0.00069178	up
MSTRG.21282.1	1.39	0.59	1.11	0.5	0.67	0.25	3.82463	1.93532	0.0110865	up
ENSBTAT00000067274	4.78	10.13	7.39	4.61	3.26	2.38	3.82334	1.93483	1.10267e-05	up
ENSBTAT00000070028	0.99	2.45	1.85	1.07	0.62	0.71	3.82129	1.93406	0.00201546	up
MSTRG.20921.1	464.33	455.55	423.14	471.56	414.24	279.12	3.80425	1.92761	2.60545e-15	up
MSTRG.27458.2	12.2	13.17	13.96	7.64	4.83	4.21	3.80091	1.92634	1.65258e-17	up
MSTRG.24858.1	581.38	625.72	625	600.32	447.15	352.84	3.79587	1.92443	2.08306e-17	up
MSTRG.6728.4	4.91	3.17	1.99	3.65	0.73	0.45	3.76054	1.91094	0.0163122	up
MSTRG.12250.1	0.29	0.56	0.41	0.14	0.22	0.16	3.75801	1.90997	4.90548e-05	up
ENSBTAT00000074085	196.52	203.11	224.05	144.83	81.67	61.89	3.75034	1.90702	2.35564e-11	up
MSTRG.17780.2	1.66	1.24	1.93	1.4	0.84	0.4	3.73846	1.90244	0.0167294	up
MSTRG.2823.1	129.84	119.95	129.13	61.5	55.9	46.17	3.73419	1.90079	4.29769e-37	up
MSTRG.20637.1	71.73	114	114.43	101.57	77.33	75.02	3.70846	1.89082	3.11859e-06	up
MSTRG.26025.1	32.87	28.51	22.93	27.47	17.07	18.37	3.67713	1.87858	2.93008e-07	up
ENSBTAT00000078396	14.45	10.7	13.45	3.86	5.39	8.2	3.66949	1.87558	0.00029709	up
MSTRG.29721.1	2.84	4.17	3.39	2.37	1.03	1.31	3.65389	1.86943	6.69726e-06	up
MSTRG.6356.1	97.99	162.72	158.38	84.02	79.1	52.57	3.57552	1.83815	1.16387e-08	up
MSTRG.12529.7	0.75	0.54	0.61	0.53	0.2	0.17	3.53606	1.82214	0.000199007	up
MSTRG.2995.1	435.36	531.49	509.64	676.05	493.43	314.76	3.5331	1.82094	1.17048e-07	up
MSTRG.18076.1	1.02	0.78	0.69	0.49	0.43	0.22	3.52993	1.81964	5.97967e-06	up
MSTRG.1882.1	80097.2	139704	138694	56167.3	66676	80933.2	3.47424	1.7967	3.87897e-05	up
MSTRG.16988.2	5.92	7.7	7.46	2.28	4.35	3.04	3.47211	1.79581	2.5734e-05	up
MSTRG.26524.2	1.94	1.83	1.92	1.29	0.83	0.56	3.46964	1.79479	3.03854e-09	up
MSTRG.7101.6	0.1	0.12	0.17	0.09	0.06	0.03	3.46877	1.79442	0.000297178	up
MSTRG.4242.1	4.62	7.88	7.29	5.31	3.34	1.58	3.45618	1.78918	0.0002232	up
MSTRG.14414.6	3.13	5.22	3.57	2.9	2.01	0.93	3.45367	1.78813	7.62423e-05	up
MSTRG.19263.1	1914.34	1912.41	1978.03	1911.59	1499.98	1094.74	3.44763	1.7856	7.42346e-20	up
ENSBTAT00000086927	2.08	2.62	2.76	1.78	1.28	0.67	3.44054	1.78263	3.56324e-05	up
ENSBTAT00000082784	55.57	50.82	49.18	42.61	21.79	21.91	3.43903	1.782	5.18631e-10	up
MSTRG.8447.3	0.31	0.42	0.28	0.15	0.19	0.12	3.42806	1.77739	0.00165978	up
ENSBTAT00000074338	3.89	4.33	4.15	5.04	0.78	0.74	3.42801	1.77737	0.0178644	up
ENSBTAT00000083443	9.85	12.77	11.58	7.28	6.97	3.33	3.41009	1.76981	3.62024e-07	up
XR_003036276.1	3.51	5.28	5.02	3.9	1.42	1.36	3.40757	1.76875	6.45131e-05	up
MSTRG.2932.1	31.54	36.05	34.68	21.18	15.66	12.42	3.35367	1.74574	7.88614e-21	up
ENSBTAT00000080575	2.94	1.61	1.45	1.38	1.08	0.74	3.34669	1.74273	0.00270829	up
MSTRG.4412.3	21.05	13.84	17.8	23.45	3.69	8.1	3.33614	1.73818	0.00900063	up
ENSBTAT00000085800	1.79	3.11	3.3	2.1	1.26	0.85	3.33115	1.73602	0.000241381	up
MSTRG.24517.1	0.23	0.26	0.31	0.13	0.16	0.09	3.32431	1.73305	0.000528695	up
XR_003033319.1	0.11	0.08	0.1	0.07	0.05	0.02	3.31737	1.73004	0.00919579	up
MSTRG.3110.3	0.6	0.7	0.75	0.58	0.3	0.17	3.31253	1.72793	0.00735616	up
MSTRG.22667.4	258.76	109.15	111.74	81.12	100.48	55.86	3.30361	1.72404	0.000164192	up
ENSBTAT00000070053	0.9	1.31	1.05	0.83	0.56	0.3	3.28522	1.71599	0.00119986	up
MSTRG.7463.1	513.3	485.65	505.34	560.55	355.9	244.83	3.26998	1.70928	3.38557e-11	up
ENSBTAT00000082413	32.59	35.03	37.36	34.28	13.87	9.82	3.24845	1.69975	7.95583e-05	up
MSTRG.4206.3	0.15	0.18	0.12	0.08	0.09	0.05	3.23801	1.69511	0.00169729	up
ENSBTAT00000080812	44.25	48.48	46.88	36	21.59	17.16	3.21724	1.68582	4.89687e-11	up
MSTRG.7676.1	50.7	65.98	74.76	80.72	51.05	33.8	3.21136	1.68318	1.53088e-05	up
MSTRG.14102.1	16.79	26.79	28.74	34.35	27.13	17.33	3.20876	1.68202	0.00303844	up
MSTRG.21224.4	22.64	25.08	26.21	18.13	11.06	9.39	3.20619	1.68086	1.27476e-11	up
ENSBTAT00000079404	2.07	3.04	3.07	1.74	1.5	1.08	3.19989	1.67802	1.80926e-05	up
MSTRG.3287.1	1.07	0.93	0.92	0.85	0.41	0.33	3.1988	1.67753	0.00415034	up
MSTRG.22623.1	2.57	2.96	2.32	2.45	1	0.77	3.16449	1.66197	0.000408148	up
MSTRG.14953.2	25.5	29.28	30.55	18.21	14.88	11.08	3.14936	1.65506	1.09535e-17	up
MSTRG.1882.8	6.88	5.13	8.2	5.22	7.02	2.83	3.14805	1.65446	0.00459372	up
MSTRG.20425.1	4.64	7	7.75	4.34	6.53	2.46	3.14598	1.65351	0.00587679	up
ENSBTAT00000081587	1.18	1.59	1.08	0.86	1.02	0.31	3.07327	1.61978	0.00800638	up
MSTRG.8181.1	78.65	76.23	84.12	109.01	92.18	69.08	3.05979	1.61343	5.90434e-07	up
MSTRG.1659.1	6.83	6.05	10.35	4.81	5.65	6.48	3.04895	1.60831	0.00530053	up
MSTRG.1894.4	437599	469511	470646	329882	370519	429019	3.01673	1.59299	2.49381e-06	up
MSTRG.1882.5	116.01	90.6	41.84	40.03	78.53	43.7	3.01367	1.59152	0.0026185	up
ENSBTAT00000080294	0.21	0.41	0.29	0.23	0.13	0.14	3.01009	1.58981	0.0117837	up
ENSBTAT00000072549	6.18	5.63	6.95	4.65	2.73	3.1	2.98074	1.57567	2.24838e-07	up
MSTRG.22224.1	138.71	152.17	162.43	255.48	165.23	103.73	2.98066	1.57563	2.15776e-05	up
ENSBTAT00000068008	4.99	4.32	6.59	5.57	2.12	2.36	2.94415	1.55785	0.00193676	up
ENSBTAT00000075615	1.5	1.4	1.7	1.53	0.7	0.42	2.93292	1.55234	0.00128965	up
ENSBTAT00000075954	11.86	10.93	10.34	9.59	6.54	3.75	2.93148	1.55163	2.52421e-06	up
MSTRG.6332.1	41.96	32.47	34.1	24.18	21.44	14.19	2.91392	1.54296	3.65273e-12	up
MSTRG.24391.1	1.46	1.75	1.58	1.01	0.88	0.69	2.91363	1.54282	2.26312e-16	up
MSTRG.26022.2	0.35	0.45	0.24	0.26	0.19	0.13	2.88978	1.53096	0.000820386	up
MSTRG.12596.1	2.35	4.23	4.42	3.31	2.12	1.37	2.88316	1.52765	0.00152501	up
MSTRG.27824.1	39.08	49.41	32.89	56.72	25.77	20.19	2.88006	1.5261	0.000366588	up
MSTRG.7333.1	594.39	509.18	504.31	898.67	608.89	424.67	2.86226	1.51716	4.03131e-09	up
NONBTAT017880.2	1.07	1.28	1.29	0.63	0.96	0.46	2.85048	1.5112	0.000594107	up
ENSBTAT00000084703	1.2	1.01	1.08	0.69	0.65	0.5	2.83562	1.50366	8.49005e-07	up
MSTRG.29561.1	0.38	0.84	0.86	0.5	0.34	0.35	2.81417	1.49271	0.00364693	up
ENSBTAT00000086499	5.86	6.3	6.11	4.66	3.57	2.53	2.81005	1.49059	6.6098e-10	up
ENSBTAT00000078199	0.29	0.53	0.46	0.34	0.17	0.23	2.80854	1.48982	0.0129704	up
ENSBTAT00000079791	4.67	6.71	5.79	4.31	3.11	2.58	2.80447	1.48773	9.16007e-08	up
ENSBTAT00000071444	0.88	1.71	1.41	0.96	0.77	0.68	2.7848	1.47758	0.00470038	up
MSTRG.4901.8	5.9	8.65	7.45	5.92	5.48	2.77	2.78252	1.47639	0.000118234	up
MSTRG.19049.1	2.11	4.61	3.82	3.04	2	1.38	2.75627	1.46272	0.00121212	up
XR_003033545.1	2.51	4.01	3.28	1.62	2.39	1.75	2.75473	1.46191	0.000722162	up
MSTRG.3227.2	1.59	3.12	2.72	1.82	1.64	1	2.70299	1.43456	0.000311778	up
MSTRG.30091.1	6.81	5.89	5.64	4.22	4	2.94	2.6861	1.42551	2.77749e-09	up
MSTRG.18410.1	2056.12	1811.1	1683.5	1690.29	1596.91	1660.48	2.67883	1.4216	3.00501e-09	up
MSTRG.20243.1	1.75	2.49	2.96	2.08	1.45	1.17	2.67665	1.42043	0.0019542	up
MSTRG.4874.2	7.17	8.84	8.24	6.14	7.74	7.75	2.67394	1.41897	0.00876191	up
MSTRG.7205.1	3.38	6.01	5.66	3.82	3.18	2.2	2.66353	1.41334	6.01943e-05	up
MSTRG.21809.1	10.5	14.86	15.03	11.44	8.04	5.58	2.6389	1.39994	1.73116e-06	up
MSTRG.1881.2	2471.06	2161.01	2124.55	1935.7	2860.44	1701.87	2.61041	1.38428	7.87717e-06	up
MSTRG.12529.4	0.39	0.46	0.45	0.36	0.29	0.19	2.5092	1.32723	2.2914e-05	up
ENSBTAT00000076103	39.37	33.88	33.11	45.01	22.96	14.38	2.49438	1.31868	0.000561845	up
MSTRG.26470.1	6.67	10.35	10.41	7.08	6.37	4.91	2.49314	1.31796	2.50143e-05	up
ENSBTAT00000077634	146.46	126.99	128.22	139.75	86.85	59.31	2.4804	1.31058	1.90846e-06	up
MSTRG.8306.1	571.62	431.19	453.74	629.62	448.72	318.1	2.47829	1.30934	1.81021e-09	up
ENSBTAT00000069320	3.34	3.21	3.75	3.89	1.52	2.24	2.47052	1.30482	0.0098279	up
MSTRG.17143.1	46.12	49.64	52.29	46.36	33.22	25.89	2.45343	1.2948	2.8612e-10	up
MSTRG.20374.2	530.32	394.87	413.07	348.21	318.23	229	2.45073	1.29321	1.61136e-09	up
MSTRG.16754.1	7.11	10.3	11	7.03	4.83	6.55	2.44345	1.28892	0.00024413	up
ENSBTAT00000078811	1.13	2.07	1.86	1.07	1.44	0.87	2.44204	1.28809	0.00656029	up
ENSBTAT00000087398	14.68	19.24	18.73	16.78	11.09	8.6	2.43512	1.28399	2.2384e-06	up
ENSBTAT00000066537	7.43	7.93	6.71	7.78	5.06	2.83	2.43338	1.28296	0.000315811	up
ENSBTAT00000073829	9.42	7.69	8.01	3.74	7.5	6.03	2.41283	1.27073	0.00611269	up
MSTRG.4887.1	21.1	28.31	27.7	25.36	17.26	12.99	2.38488	1.25392	4.66942e-06	up
MSTRG.29536.1	24.93	24.44	23.69	21.57	16.8	11.58	2.34575	1.23005	2.0089e-10	up
ENSBTAT00000069829	159.1	134.21	146.67	181.11	85.02	63.66	2.31675	1.2121	0.000662743	up
MSTRG.5352.6	3.84	3.73	3.37	3.14	2.91	1.71	2.29933	1.20121	7.93892e-06	up
ENSBTAT00000084312	1.65	2.1	2.96	2.61	1.39	1.16	2.28999	1.19534	0.0160906	up
MSTRG.21440.1	14.61	19.9	20.09	16.25	16.25	10.44	2.15421	1.10716	6.61187e-05	up
MSTRG.20076.1	22.85	21.99	21.58	18.97	18.25	12.7	2.12428	1.08698	2.84424e-10	up
MSTRG.29308.1	172.12	246.2	245.45	453.69	278.41	202.88	2.11667	1.0818	0.00299773	up
MSTRG.28963.1	3837.66	2847.92	2754.03	4589.93	3583.55	3000.81	2.10588	1.07443	8.68293e-10	up
MSTRG.667.1	86.88	75.62	66.5	118.87	117.17	120.53	2.10511	1.0739	0.000746172	up
ENSBTAT00000087126	2.64	3.74	4.7	4.41	2.66	1.97	2.0957	1.06743	0.0100411	up
MSTRG.21052.1	511.59	518.39	484.47	1023.69	731.15	516.49	2.06597	1.04682	2.02666e-05	up
MSTRG.14913.1	0.36	0.4	0.28	0.38	0.26	0.18	2.04567	1.03258	0.0174228	up
MSTRG.20638.1	120.07	135.49	119.25	229.53	197.38	156.96	2.03827	1.02735	0.000180855	up
ENSBTAT00000078848	21.99	16.52	17.8	24.64	13.22	11.29	2.01539	1.01106	0.00132481	up
ENSBTAT00000087177	2.38	1.85	2.13	7.42	6.98	6.32	0.493769	-1.01809	0.000198484	down
NONBTAT027373.1	2.94	3.09	3.12	9.12	13.72	7.76	0.469111	-1.092	0.000564566	down
NONBTAT008626.2	0.81	1.14	0.85	4.14	3.37	2.85	0.454179	-1.13867	0.00264711	down
NONBTAT012458.2	5.04	4.71	4.88	35.34	14.17	14.5	0.418993	-1.255	0.00221488	down
ENSBTAT00000066707	2.87	2.9	2.39	12.59	14.21	14.22	0.389927	-1.35872	0.00294106	down
ENSBTAT00000078464	1.96	2.62	2.04	11.37	8.77	7.95	0.388965	-1.36229	1.05793e-06	down
XR_239611.4	0.51	0.63	0.83	2.98	3.04	2.42	0.378521	-1.40155	0.000535679	down
XR_235867.4	0.74	0.88	0.4	6.23	1.83	1.94	0.345354	-1.53385	0.0144404	down
MSTRG.20481.1	2.38	3.13	2.43	28.56	7.87	8.23	0.30896	-1.69451	0.00147336	down
NONBTAT025166.2	1.66	0.82	1.35	8.18	8.03	5.58	0.3057	-1.70981	9.15145e-05	down
ENSBTAT00000020417	7.52	6.16	6.86	24.98	40.59	37.32	0.305338	-1.71152	6.85188e-06	down
MSTRG.20478.2	0.25	0.27	0.19	1.75	1.16	1.24	0.289755	-1.78709	0.00954304	down
NONBTAT017974.2	0.27	0.58	0.54	2.57	3.65	2.49	0.272227	-1.87712	0.00256156	down
NONBTAT019218.2	8.77	6.9	5.88	30.02	83.76	55.5	0.260332	-1.94157	0.000693415	down
NONBTAT025281.2	2.02	1.97	0.2	13.96	11.96	8.39	0.24172	-2.04859	0.0142257	down
MSTRG.21513.2	4.91	3.83	5.1	10.77	58.43	29.58	0.241216	-2.0516	0.00334359	down
MSTRG.22017.3	0.53	0.53	0.51	1.47	5.1	3.28	0.23755	-2.0737	0.000226293	down
NONBTAT011308.2	1.04	0.82	1.33	12.94	8.74	8.28	0.206717	-2.27427	3.43567e-06	down
MSTRG.25499.4	1.6	0.47	0.31	2.66	10.47	5.4	0.200548	-2.31798	0.00763479	down
NONBTAT024798.2	0.67	0.38	0.71	8.83	4.09	3.04	0.188779	-2.40523	5.12775e-06	down
NONBTAT011846.2	1.07	0.72	0.4	6.52	7.59	4.95	0.18506	-2.43394	3.14473e-07	down
XR_001494486.2	0.07	0.14	0.08	0.41	1.51	0.66	0.178021	-2.48988	0.00674817	down
ENSBTAT00000077726	0.3	1.05	0.84	3.96	14.06	9.91	0.141626	-2.81984	0.000849623	down
NONBTAT028630.1	2.78	2.56	2.89	4.31	60.61	44.54	0.121645	-3.03925	0.000724103	down
ENSBTAT00000084779	2.88	2.74	4.3	43.27	56.32	53.07	0.104773	-3.25467	8.00018e-18	down
MSTRG.25365.2	1.02	2.05	0.99	8.77	65.07	50.1	0.0695433	-3.84595	4.04735e-05	down
XR_003032459.1	0	0	0.71	5.72	21.7	8.25	0.0554596	-4.17242	0.00727637	down
MSTRG.17913.1	0.76	0.66	2.32	1.92	70.9	36.04	0.0549552	-4.1856	0.000179889	down
XR_001500410.2	0	0	0.05	0.34	1.45	0.74	0.0386704	-4.69263	0.0112341	down
MSTRG.16181.1	0.37	0.28	0.28	0.97	29.72	14.47	0.036974	-4.75734	0.000109062	down
ENSBTAT00000085715	0.23	0.09	0.11	0.74	7.34	9.84	0.0361573	-4.78957	1.07073e-05	down
NONBTAT008753.2	0.5	0	0	5.45	8.75	9.54	0.0301121	-5.05351	0.000533495	down
ENSBTAT00000080804	0.05	0.06	0.04	0.14	6.4	2.08	0.0257011	-5.28203	5.88205e-05	down
XR_003036449.1	0	0	0	0.24	0.11	0.04	0.0254653	-5.29533	0.0140062	down
NONBTAT020930.2	0	0	0	0.18	1.7	1.2	0.0213916	-5.54681	0.0155205	down
NONBTAT017899.2	0	0	0	0.08	1.25	1.38	0.0173709	-5.84718	0.0142155	down
NONBTAT005701.2	0	0	0	2.01	1.77	0.95	0.00824269	-6.92267	6.57524e-06	down
MSTRG.20213.5	0	0	0	1.47	6.44	3.08	0.00566858	-7.4628	8.09666e-06	down
XR_810083.3	0	0	0	0.58	1.65	1.29	0.00277995	-8.49073	9.89272e-09	down
NONBTAT012338.2	0	0.15	0.14	10.29	137.65	99.6	0.00196323	-8.99255	7.35349e-15	down
NONBTAT004759.2	0	0	0	12.5	30.83	20.95	0.00155035	-9.33319	2.26356e-11	down
Notes: Cyst: cystic follicle (The diameter is greater than 25 mm)
Normal: normal follicle (The diameter is between 10-15 mm)
TPM: Transcripts Per Million reads.
FC: Fold Change. The multiple difference of the miRNA between the two samples.
P-value: Results of significant difference test of the miRNA between the two samples.
