# Supplementary material for: Analyzing the interactions of mRNAs, miRNAs and lncRNAs to predict ceRNA networks in bovine cystic follicular granulosa cells
Source: Front Vet Sci. 2022 Oct 13;9:1028867. doi: 10.3389/fvets.2022.1028867 (PMC9606814; doi:10.3389/fvets.2022.1028867)
Supplement: Supplementary file 1 [file Data_Sheet_1.zip › Supplementary Table 12.xlsx]

## Sheet: Sheet1
Table S12 Number of differentially expressed mRNAs in Cyst vs. Normal group
transcript_id	Cyst1_tpm	Cyst2_tpm	Cyst3_tpm	Normal1_tpm	Normal2_tpm	Normal3_tpm	FC(Cyst/Normal)	log2FC	P-value	regulation
ENSBTAT00000086219	1.44	0	0	0	0	0	4.32884e+06	22.0455	1.72e-08	up
ENSBTAT00000003860	2.39	0	0	0	0	0	4.32884e+06	22.0455	1.72e-08	up
ENSBTAT00000083545	0.34	0	0	0	0	0	4.01982e+06	21.9387	2.02e-08	up
ENSBTAT00000061013	1.69	0	0	0	0	0	3.83286e+06	21.87	2.24e-08	up
ENSBTAT00000072402	0.35	0	0	0	0	0	3.83286e+06	21.87	2.24e-08	up
ENSBTAT00000074218	0.58	0	0	0	0	0	3.83286e+06	21.87	2.24e-08	up
ENSBTAT00000072237	0.17	0	0	0	0	0	3.73719e+06	21.8335	2.37e-08	up
ENSBTAT00000075215	0	0.59	0	0	0	0	3.49278e+06	21.7359	2.74e-08	up
ENSBTAT00000078005	0	0	0.54	0	0	0	3.48533e+06	21.7329	2.75e-08	up
MSTRG.13762.4	2.47	3.79	4.24	0	0	0	7497.02	12.8721	1.79e-55	up
ENSBTAT00000073754	5.33	7.16	5.52	0	0	0	7174.46	12.8087	2.4e-25	up
ENSBTAT00000071706	18.28	17.3	21.39	0	0	0	6273.87	12.6151	5.77e-25	up
ENSBTAT00000006377	5.58	3.77	3.98	0	0	0	5391.81	12.3966	1.84e-23	up
ENSBTAT00000069999	0.89	2.24	4.32	0	0	0	3827.75	11.9023	4.57e-17	up
ENSBTAT00000076324	1.1	5.83	6.01	0	0	0	3392.21	11.728	9e-16	up
ENSBTAT00000067068	5.97	4.43	5.15	0	0	0	3275.45	11.6775	3.79e-21	up
ENSBTAT00000078905	0.01	1.91	3.45	0	0	0	3272.11	11.676	5.8e-05	up
ENSBTAT00000072637	7.04	7.31	10.29	0	0	0	2973.59	11.538	3.45e-20	up
ENSBTAT00000005980	3.75	6.55	6.64	0	0	0	2934.14	11.5187	2.25e-19	up
ENSBTAT00000077040	13.39	1.73	2.93	0	0	0	2528.76	11.3042	4.37e-13	up
ENSBTAT00000070079	2.04	2.97	1.63	0	0	0	2486.17	11.2797	1.44e-18	up
ENSBTAT00000061460	1.56	0	2.3	0	0	0	2342.47	11.1938	0.00417051	up
ENSBTAT00000068159	1.5	6.22	2.54	0	0	0	2275.57	11.152	5.55e-15	up
ENSBTAT00000075069	0.87	1.92	2.27	0	0	0	2250.7	11.1362	8.45e-17	up
ENSBTAT00000057042	6.24	3.74	4.84	0	0	0	2155.51	11.0738	2.59e-18	up
ENSBTAT00000065377	4.58	5.66	3.99	0	0	0	2136.36	11.0609	1.36e-18	up
ENSBTAT00000069252	3.16	0.51	0	0	0	0	2109.93	11.043	2.95e-07	up
ENSBTAT00000074115	1.75	2.67	3.53	0	0	0	2056.62	11.0061	2.32e-17	up
ENSBTAT00000072138	0.52	0	4.23	0	0	0	1890.23	10.8843	0.00534127	up
ENSBTAT00000061061	2.93	0.46	2.1	0	0	0	1872.54	10.8708	3.27e-13	up
ENSBTAT00000029328	0.84	0.9	0.59	0	0	0	1811.33	10.8228	1.72e-17	up
ENSBTAT00000072811	0.62	1.17	1.08	0	0	0	1782.51	10.7997	9.44e-17	up
ENSBTAT00000069776	5.18	2.66	6.72	0	0	0	1714.56	10.7436	9.69e-16	up
ENSBTAT00000022067	1.57	1.67	4.54	0	0	0	1659.53	10.6966	2.02e-14	up
ENSBTAT00000019663	0.08	2.02	0.43	0	0	0	1656.62	10.694	1.91e-09	up
ENSBTAT00000044192	44.13	30.46	30.54	0.07	0	0.05	1578.19	10.6241	9.97e-23	up
ENSBTAT00000070688	16.54	7.07	10.42	0	0	0	1418.56	10.4702	3.22e-15	up
ENSBTAT00000076900	0.66	0.58	0	0	0	0	1418.46	10.4701	0.00737157	up
ENSBTAT00000068339	2.25	4.16	1.45	0	0	0	1406.02	10.4574	3.51e-14	up
ENSBTAT00000086637	1.24	1.79	3.54	0	0	0	1333.62	10.3811	6.06e-14	up
ENSBTAT00000075087	0	2.7	2.31	0	0	0	1323.9	10.3706	0.00795269	up
ENSBTAT00000082761	0	0.66	1.44	0	0	0	1296.37	10.3403	0.00813763	up
ENSBTAT00000081234	0.89	1.57	1.2	0	0	0	1283.44	10.3258	2.29e-15	up
ENSBTAT00000073995	0	2.41	0.17	0	0	0	1222.66	10.2558	0.00867342	up
ENSBTAT00000085369	2.79	2.16	1.89	0	0	0	1203.93	10.2335	1.54e-15	up
ENSBTAT00000078456	1	1.68	1.22	0	0	0	1201.49	10.2306	3.9e-15	up
ENSBTAT00000039909	0.57	1.32	1.12	0	0	0	1100.44	10.1039	8.94e-14	up
ENSBTAT00000009152	250.18	241.93	247.4	0.24	0.15	0.81	1092.83	10.0939	2.44e-69	up
ENSBTAT00000075657	0	0.23	1.8	0	0	0	1088.95	10.0887	0.00982733	up
ENSBTAT00000086902	0.73	1.94	3.2	0	0	0	1072.53	10.0668	6.35e-12	up
ENSBTAT00000072386	1.47	0.53	0	0	0	0	1064.09	10.0554	0.0100732	up
ENSBTAT00000074905	1.3	1.21	1.2	0	0	0	1040.88	10.0236	3.18e-15	up
ENSBTAT00000081835	0	2.55	2.52	0	0	0	1026.65	10.0037	0.0104653	up
ENSBTAT00000068043	0.29	0.7	0.49	0	0	0	1014.02	9.98586	2.76e-13	up
ENSBTAT00000071330	0.74	0.76	1.92	0	0	0	1002.17	9.96892	1.62e-12	up
ENSBTAT00000070210	0.41	1.56	1.21	0	0	0	975.223	9.92959	8.18e-12	up
ENSBTAT00000064461	0.07	3.17	1.57	0	0	0	964.506	9.91365	1.02e-07	up
ENSBTAT00000073869	3.3	2.01	2.74	0	0	0.01	956.373	9.90143	5.43e-15	up
ENSBTAT00000013065	3.47	3.77	3.53	0	0	0	950.834	9.89305	1.03e-14	up
ENSBTAT00000075100	2.85	0.31	0.44	0	0	0	923.922	9.85163	8.63e-09	up
ENSBTAT00000086045	0.88	1.1	0.78	0	0	0	886.197	9.79148	5.74e-14	up
ENSBTAT00000004664	2.75	5.36	6.06	0	0	0	884.586	9.78886	9.38e-13	up
ENSBTAT00000082949	0	1.67	1.28	0	0	0	882.671	9.78573	0.0122733	up
ENSBTAT00000083920	1.82	0.85	2.9	0	0	0	861.682	9.75101	1.2e-11	up
ENSBTAT00000076724	1.46	0.76	0.56	0	0	0	859.76	9.74779	3.07e-12	up
ENSBTAT00000060992	0	1.31	0.37	0	0	0	847.184	9.72653	7.74e-05	up
ENSBTAT00000067345	0.58	2.71	2.86	0	0	0	842.626	9.71875	2.02e-10	up
ENSBTAT00000004111	0.83	0.84	0.98	0	0	0	821.426	9.68199	7.23e-14	up
ENSBTAT00000072051	0.72	0.49	0	0	0	0	810.004	9.66179	7.94e-05	up
ENSBTAT00000078441	2.21	2.05	0.85	0	0	0	802.683	9.64869	6.38e-12	up
ENSBTAT00000072324	3.2	1.48	1.75	0	0	0	743.643	9.53847	4.55e-12	up
ENSBTAT00000024134	0.38	0.52	0.49	0	0	0	735.127	9.52185	4.52e-13	up
ENSBTAT00000071089	2.01	0.36	0	0	0	0	718.952	9.48975	0.000195934	up
ENSBTAT00000074435	4.12	2.94	1.86	0	0	0	714.426	9.48064	5.59e-12	up
ENSBTAT00000019477	1.55	1.42	1.18	0	0	0	704.629	9.46072	5.86e-13	up
ENSBTAT00000063330	0.49	0.19	1.04	0	0	0	691.616	9.43383	1.22e-09	up
ENSBTAT00000072069	3.6	3.51	4.15	0	0	0	689.796	9.43003	6.15e-13	up
ENSBTAT00000076416	0.54	0	1.03	0	0	0	687.851	9.42595	0.000143082	up
ENSBTAT00000066319	0.17	1.02	1	0	0	0	665.217	9.37768	5.46e-09	up
ENSBTAT00000083987	0.33	0.14	0.63	0	0	0	630.037	9.29929	1.08e-09	up
ENSBTAT00000081552	0.62	1.18	2.51	0	0	0	587.939	9.19952	1.59e-09	up
ENSBTAT00000017229	1.62	0.9	0.5	0	0	0	579.168	9.17784	4.76e-10	up
ENSBTAT00000063448	0	0.73	0.94	0	0	0	573.54	9.16375	0.000194589	up
ENSBTAT00000067941	0	1.43	1.54	0	0	0	570.582	9.15629	0.000195446	up
ENSBTAT00000051986	13.03	10.23	4.19	0	0	0	564.904	9.14186	3.54e-10	up
ENSBTAT00000069012	0	0.24	0.97	0	0	0	564.288	9.14029	0.000295551	up
ENSBTAT00000086561	0.45	0.48	0.48	0	0	0	558.92	9.1265	6.72e-12	up
ENSBTAT00000067889	1.39	0.76	0.03	0	0	0	551.389	9.10693	2.45e-06	up
ENSBTAT00000071524	0.42	1.22	0	0	0	0	548.414	9.09912	0.000340662	up
ENSBTAT00000069675	0.89	0	0.13	0	0	0	543.801	9.08694	0.00050097	up
ENSBTAT00000085568	1.39	0	0.35	0	0	0	542.051	9.08229	0.000401438	up
ENSBTAT00000020593	1.28	0	0.46	0	0	0	537.307	9.0696	0.000356554	up
ENSBTAT00000075340	0.16	0.17	0.67	0	0	0	536.654	9.06785	1.66e-08	up
ENSBTAT00000081181	2.6	0.59	0	0	0	0	536.224	9.06669	0.000425838	up
ENSBTAT00000075660	0.55	0.62	0.49	0	0	0	525.046	9.0363	1.96e-11	up
ENSBTAT00000075973	1.14	1.21	1.44	0	0	0	521.354	9.02612	2.09e-11	up
ENSBTAT00000067408	1.72	0.8	0.4	0	0	0	514.599	9.00731	6.74e-09	up
ENSBTAT00000084248	0.15	0.8	0	0	0	0	512.841	9.00237	0.000534906	up
ENSBTAT00000071195	5.97	2.13	10.33	0	0	0	509.75	8.99365	1.02e-08	up
ENSBTAT00000079531	0.41	0.26	0.35	0	0	0	506.702	8.98499	5.64e-11	up
ENSBTAT00000081554	0	0.72	0.35	0	0	0	504.699	8.97928	0.000328526	up
ENSBTAT00000067212	1.54	0	0.96	0	0	0	504.498	8.9787	0.000369846	up
ENSBTAT00000069659	1.14	2.59	3.26	0	0	0	497.258	8.95785	1.31e-09	up
ENSBTAT00000068107	0.11	0.45	0.21	0	0	0	489.768	8.93595	7.5e-09	up
ENSBTAT00000086230	1.4	0.91	1.52	0	0	0	482.745	8.91512	1.22e-10	up
ENSBTAT00000079566	2.63	0.6	2.59	0	0	0	482.013	8.91293	1.51e-08	up
ENSBTAT00000008634	1.23	0.98	1.66	0	0	0	481.357	8.91096	1.36e-10	up
ENSBTAT00000066473	2.69	1.77	0.11	0	0	0	473.642	8.88765	2.21e-06	up
ENSBTAT00000084137	0	1.15	2.1	0	0	0	471.407	8.88083	0.000391116	up
ENSBTAT00000060981	0	3.16	2.62	0	0	0	462.56	8.8535	0.000390054	up
ENSBTAT00000083048	0.36	0.98	0.81	0	0	0	457.493	8.83761	2.41e-09	up
ENSBTAT00000079033	0.37	0	0.48	0	0	0	457.292	8.83697	0.000491141	up
ENSBTAT00000073459	1.2	0.84	0	0	0	0	453.521	8.82503	0.000507323	up
ENSBTAT00000079188	0.52	0.26	0.45	0	0	0	452.561	8.82197	4.65e-10	up
ENSBTAT00000083842	1.4	2.19	1.06	0	0	0	447.686	8.80634	8.47e-10	up
ENSBTAT00000004499	0	3.48	3.03	0	0	0	447.536	8.80586	0.000431647	up
ENSBTAT00000080127	0.18	0.61	0.43	0	0	0	446.164	8.80143	8.04e-09	up
ENSBTAT00000047844	1.08	1.53	0.32	0	0	0	444.679	8.79662	3.44e-08	up
ENSBTAT00000070488	2.76	2.35	1.3	0	0	0.02	437.724	8.77388	8.79e-14	up
ENSBTAT00000080847	1.23	0.23	0.52	0	0	0	436.281	8.76911	6.7e-08	up
ENSBTAT00000069915	0	1.34	0.65	0	0	0	435.625	8.76694	0.000522674	up
ENSBTAT00000085469	0.65	0.63	0.39	0	0	0	430.158	8.74872	5.72e-10	up
ENSBTAT00000074612	0.69	0	2.04	0	0	0	410.966	8.68287	0.000835369	up
ENSBTAT00000077840	0	0.41	0.68	0	0	0	402.39	8.65245	0.000632012	up
ENSBTAT00000074048	0.59	0	0.79	0	0	0	397.862	8.63613	0.000757752	up
ENSBTAT00000056908	1.11	0.73	1.39	0	0	0	397.048	8.63317	1.77e-09	up
ENSBTAT00000078889	0.51	0.74	1.27	0	0	0	394.976	8.62562	6.4e-09	up
ENSBTAT00000085853	0.68	0.48	0.81	0	0	0	390.298	8.60843	1.36e-09	up
ENSBTAT00000000935	1.46	1.58	1.91	0	0	0	389.721	8.6063	6.86e-10	up
ENSBTAT00000028627	0.97	1.29	1.26	0	0	0	388.29	8.60099	7.99e-10	up
ENSBTAT00000085523	2.1	1.48	1.04	0	0	0	382.657	8.57991	2.86e-09	up
ENSBTAT00000079623	1.1	0	0.67	0	0	0	381.749	8.57648	0.000885281	up
ENSBTAT00000028699	0.68	1.14	0.78	0	0	0	380.799	8.57289	2.11e-09	up
ENSBTAT00000071957	0.94	0	1.02	0	0	0	379.169	8.5667	0.000865512	up
ENSBTAT00000070620	0	0.4	0.62	0	0	0	378.388	8.56372	0.000757376	up
ENSBTAT00000078023	0.18	1.18	0.43	0	0	0	368.61	8.52595	5.6e-07	up
ENSBTAT00000076507	1.2	0.43	0.95	0	0	0	367.596	8.52198	1.68e-08	up
ENSBTAT00000069456	0	0.87	0.65	0	0	0	366.492	8.51764	0.000823254	up
ENSBTAT00000075397	1.61	1.53	0.98	0	0	0	364.719	8.51064	2.87e-09	up
ENSBTAT00000084846	0.84	0.61	1.41	0	0	0	364.015	8.50785	1.09e-08	up
ENSBTAT00000087451	0.63	0.93	0.56	0	0	0	361.172	8.49654	3.53e-09	up
ENSBTAT00000066788	0	2.84	1.05	0	0	0	357.573	8.48209	0.00104597	up
ENSBTAT00000012693	0.43	1.31	0.91	0	0	0	354.455	8.46946	4.13e-08	up
ENSBTAT00000074092	1.56	0	0.14	0	0	0	351.52	8.45746	0.00228985	up
ENSBTAT00000015705	0	1.25	1.98	0	0	0	348.364	8.44445	0.000985324	up
ENSBTAT00000032643	20.17	42.29	40.73	0	0	0.56	345.852	8.43401	9.39e-17	up
ENSBTAT00000061493	0.61	0	0.23	0	0	0	342.039	8.41802	0.00138308	up
ENSBTAT00000083082	0.01	1.52	0.21	0	0	0	340.508	8.41155	0.000155242	up
ENSBTAT00000079472	0	0.79	0.31	0	0	0	333.539	8.38171	0.00126955	up
ENSBTAT00000070353	0	1.18	2.17	0	0	0	330.333	8.36778	0.00119194	up
ENSBTAT00000086515	0.6	0.59	0.37	0	0	0	328.63	8.36032	9.05e-09	up
ENSBTAT00000080551	1.02	1.05	0	0	0	0	326.799	8.35226	0.00135818	up
ENSBTAT00000070699	0.11	0.57	0.46	0	0	0	321.968	8.33078	7.21e-07	up
ENSBTAT00000070742	0.5	0.24	0.81	0	0	0	321.081	8.32679	1.25e-07	up
ENSBTAT00000079573	0.06	1.4	0.58	0	0	0	320.251	8.32306	3.26e-05	up
ENSBTAT00000086293	0.28	0.54	0.07	0	0	0	317.543	8.31081	2.42e-06	up
ENSBTAT00000080322	0	0.53	0.52	0	0	0	315.409	8.30108	0.00128726	up
ENSBTAT00000083750	0	0.07	0.57	0	0	0	315.171	8.29999	0.00228582	up
ENSBTAT00000035486	0.12	0	0.85	0	0	0	310.821	8.27994	0.00260824	up
ENSBTAT00000085812	1.27	2.49	0.32	0	0	0	307.761	8.26567	2.78e-06	up
ENSBTAT00000077127	0	0.57	0.43	0	0	0	306.434	8.25943	0.00142529	up
ENSBTAT00000081455	0.78	0.43	0.64	0	0	0	305.175	8.25349	2.25e-08	up
ENSBTAT00000086760	0.49	1.67	2.11	0	0	0	301.673	8.23684	6.08e-07	up
ENSBTAT00000075666	2.12	0.22	0.69	0	0	0	300.949	8.23338	7.24e-06	up
ENSBTAT00000084218	0.7	1.13	0.24	0	0	0	300.214	8.22985	8.91e-07	up
ENSBTAT00000006610	0.6	0.4	0	0	0	0	297.551	8.21699	0.00183668	up
ENSBTAT00000072755	0	0.11	0.27	0	0	0	297.28	8.21568	0.00175395	up
ENSBTAT00000075577	0.13	0	1.53	0	0	0	295.727	8.20812	0.00364422	up
ENSBTAT00000076967	0.16	0.43	2.05	0	0	0	295.294	8.20601	1.83e-05	up
ENSBTAT00000019948	0	0.49	0.3	0	0	0	294.449	8.20187	0.00165727	up
MSTRG.17644.1	0.33	0	0.39	0	0	0	291.866	8.18916	0.00190201	up
ENSBTAT00000068068	0	0.34	0.36	0	0	0	291.379	8.18675	0.00163838	up
ENSBTAT00000071560	1.65	1.27	1.28	0	0	0	289.468	8.17726	1.75e-08	up
ENSBTAT00000082555	0.96	1.01	0.79	0	0	0	284.303	8.15129	2.29e-08	up
ENSBTAT00000080369	0.23	1.3	0	0	0	0	275.992	8.10848	0.00328284	up
ENSBTAT00000085544	0.4	0.51	0.55	0	0	0	273.903	8.09752	3.75e-08	up
ENSBTAT00000071705	0.4	0.59	0.53	0	0	0	273.184	8.09373	4.53e-08	up
ENSBTAT00000079862	1.09	0.99	1.01	0	0	0	271.488	8.08475	3.1e-08	up
ENSBTAT00000085059	0.07	0.72	0.17	0.01	0	0	265.551	8.05284	2.3e-05	up
ENSBTAT00000069164	0.28	0.24	0.07	0	0	0	265.489	8.05251	1.16e-06	up
ENSBTAT00000086114	0.57	0.87	0	0	0	0	261.188	8.02894	0.00270228	up
ENSBTAT00000082091	0.52	2.05	0.55	0	0	0	261.138	8.02867	4.15e-06	up
ENSBTAT00000076622	0.28	0.77	0	0	0	0	260.314	8.02411	0.00308623	up
ENSBTAT00000084782	1.09	0.78	0.37	0	0	0	259.391	8.01899	5.67e-07	up
ENSBTAT00000044482	37.6	42.06	39.69	0	0.27	0.55	259.362	8.01883	7.66e-35	up
ENSBTAT00000071527	0	0.28	0.2	0	0	0	258.399	8.01346	0.00239806	up
ENSBTAT00000074705	0.12	0.17	0.25	0	0	0	258.118	8.01189	2.13e-07	up
ENSBTAT00000000909	0.26	0.07	0.48	0	0	0	253.37	7.9851	5.86e-06	up
ENSBTAT00000073898	0	0.43	1.03	0	0	0	252.261	7.97877	0.00281495	up
ENSBTAT00000069289	0.39	0.27	0.7	0	0	0	251.959	7.97704	5.04e-07	up
ENSBTAT00000076296	0.26	0.19	0.37	0	0	0	250.443	7.96834	2.38e-07	up
ENSBTAT00000074610	0.62	0.21	0	0	0	0	247.953	7.95392	0.00355283	up
ENSBTAT00000083118	0	0.22	0.45	0	0	0	246.273	7.94411	0.00291584	up
ENSBTAT00000020853	1.16	0.63	0.7	0	0	0	244.992	7.93659	2.52e-07	up
ENSBTAT00000004201	0	0.36	0.07	0	0	0	243.469	7.9276	0.00398887	up
ENSBTAT00000069923	0	0.33	0.22	0	0	0	243.388	7.92711	0.00287318	up
ENSBTAT00000069182	0	0.54	0.88	0	0	0	243.295	7.92657	0.00289599	up
ENSBTAT00000084387	12.11	59.68	44.96	0.48	0	0.35	240.479	7.90977	1.31e-14	up
ENSBTAT00000074217	0.42	0.42	0	0	0	0	237.182	7.88985	0.00344672	up
ENSBTAT00000073418	0.71	0	0.87	0	0	0	234.668	7.87448	0.00356926	up
ENSBTAT00000007819	0	0.81	0.15	0	0	0	234.458	7.87319	0.00449454	up
ENSBTAT00000065045	0.96	0.8	0	0	0	0	232.696	7.8623	0.00364542	up
ENSBTAT00000066698	0.45	0.33	0.47	0	0	0	229.362	7.84148	2.46e-07	up
ENSBTAT00000084324	0.39	0.4	0.39	0	0	0	228.661	7.83707	1.96e-07	up
ENSBTAT00000086193	0	0.36	0.52	0	0	0	228.296	7.83476	0.00342891	up
ENSBTAT00000000555	1.15	0	1.84	0	0	0	227.818	7.83174	0.00398649	up
ENSBTAT00000084809	0.89	0.53	0.36	0	0	0	226.981	7.82643	1.13e-06	up
ENSBTAT00000073417	0.74	0.36	0.39	0	0	0	226.935	7.82613	8.54e-07	up
ENSBTAT00000072113	0	1.28	1.49	0	0	0	225.317	7.81581	0.00349556	up
ENSBTAT00000072625	0.16	0.19	0.34	0	0	0	221.212	7.78928	9.94e-07	up
ENSBTAT00000078239	0.49	0	0.38	0	0	0	220.5	7.78464	0.00425655	up
ENSBTAT00000080406	0.32	0.21	0.21	0	0	0	220.221	7.78281	4.78e-07	up
ENSBTAT00000070984	0.45	0.73	0.19	0	0	0	218.95	7.77446	5.01e-06	up
ENSBTAT00000082104	0.36	0.3	0.71	0	0	0	218.899	7.77412	1.72e-06	up
ENSBTAT00000066779	0.33	0	0.35	0	0	0	216.653	7.75924	0.00443062	up
ENSBTAT00000085579	0	0.1	0.71	0	0	0	216.162	7.75597	0.00604638	up
ENSBTAT00000079827	0	0.62	0.54	0	0	0	213.332	7.73696	0.00408486	up
ENSBTAT00000067627	0	0.74	1.03	0	0	0	213.29	7.73667	0.00413318	up
ENSBTAT00000069046	0.9	0.09	0.07	0	0	0	210.799	7.71972	0.000296922	up
ENSBTAT00000073894	0.29	0.67	0.33	0	0	0	210.767	7.7195	2.62e-06	up
ENSBTAT00000007406	0.37	0.25	0	0	0	0	208.632	7.70482	0.00501433	up
ENSBTAT00000086046	1.27	0	0.62	0	0	0	208.564	7.70435	0.00523731	up
ENSBTAT00000085907	1.03	0.65	0.29	0	0	0	208.237	7.70209	6.02e-06	up
ENSBTAT00000077079	0.55	0.39	0	0	0	0	207.868	7.69952	0.0050336	up
ENSBTAT00000085683	0.16	0.99	0	0	0	0	207.57	7.69745	0.00701404	up
ENSBTAT00000077307	0.51	0.37	0.6	0	0	0	203.05	7.66569	1.11e-06	up
ENSBTAT00000070697	0.21	0.39	0.07	0	0	0	201.669	7.65584	2.31e-05	up
ENSBTAT00000069689	0.33	0	0.31	0	0	0	197.867	7.62839	0.00567247	up
ENSBTAT00000087270	6.51	4.51	7.16	0	0.16	0	193.847	7.59878	1.62e-15	up
ENSBTAT00000046986	0.03	1.16	0	0	0	0	193.174	7.59376	0.0163818	up
ENSBTAT00000075423	0.37	0.25	0.16	0	0	0	192.413	7.58806	3.74e-06	up
ENSBTAT00000071367	0	0.59	0.43	0	0	0	192.325	7.5874	0.00551446	up
ENSBTAT00000035455	0.12	0.09	0.19	0	0	0	191.807	7.58351	3.01e-06	up
ENSBTAT00000068580	0.2	0.27	0	0	0	0	191.206	7.57898	0.0062805	up
ENSBTAT00000004912	0.08	0.69	0	0	0	0	190.244	7.5717	0.00995506	up
ENSBTAT00000001034	44.19	27.27	34.52	0	0.91	0	189.286	7.56443	0.00139287	up
ENSBTAT00000024362	0	0.23	0.36	0	0	0	189.262	7.56424	0.00581978	up
ENSBTAT00000077941	0.35	0.44	0.14	0	0	0	188.805	7.56075	1.1e-05	up
ENSBTAT00000075994	0.99	1.09	0.77	0	0	0	187.287	7.54911	1.89e-06	up
ENSBTAT00000075236	3.26	3.46	10.29	0	0	0	186.553	7.54344	2.56e-05	up
ENSBTAT00000069559	0.32	0.06	0.39	0	0	0	186.442	7.54258	5.05e-05	up
ENSBTAT00000070082	0.94	0.27	0.51	0	0	0.01	186.105	7.53997	1.46e-08	up
ENSBTAT00000085730	0.48	0.34	0	0	0	0	183.754	7.52163	0.00698863	up
ENSBTAT00000086231	0.43	0.2	0.4	0	0	0	183.404	7.51888	5.14e-06	up
ENSBTAT00000073366	0.53	0.45	0.83	0	0	0	182.041	7.50812	4.23e-06	up
ENSBTAT00000074408	0.28	0.19	0.17	0	0	0	181.129	7.50088	3.38e-06	up
ENSBTAT00000080069	0	0.19	0.29	0	0	0	180.256	7.49391	0.00663242	up
ENSBTAT00000079401	1.1	0	1.18	0	0	0	179.779	7.49008	0.0073236	up
ENSBTAT00000065126	0.72	0.31	0.61	0	0	0	178.115	7.47667	8.04e-06	up
ENSBTAT00000085288	0.01	1.03	0.4	0	0	0	174.343	7.44578	0.00795286	up
ENSBTAT00000035669	0.61	1.68	1.41	0	0	0	173.904	7.44215	1.72e-05	up
ENSBTAT00000075884	0.77	0.41	1.2	0	0	0	173.705	7.44049	1.44e-05	up
ENSBTAT00000084738	0.54	0.26	0.21	0	0	0	171.315	7.42051	1.38e-05	up
ENSBTAT00000068248	0	0.05	0.5	0	0	0	171.133	7.41898	0.0122353	up
ENSBTAT00000071063	0.94	1.78	1.71	0	0	0	169.381	7.40413	9.61e-06	up
ENSBTAT00000075284	0.12	1.33	1.05	0	0	0	167.014	7.38382	0.000267424	up
ENSBTAT00000065117	0.65	0.22	0	0	0	0	166.512	7.37948	0.0101174	up
ENSBTAT00000077523	0.6	1.07	1.21	0	0	0	166.361	7.37818	1.07e-05	up
ENSBTAT00000068638	0.19	0.86	0	0	0	0	165.486	7.37056	0.0113768	up
ENSBTAT00000082152	0	0.13	0.07	0	0	0	165.31	7.36903	0.00850548	up
ENSBTAT00000047862	0.53	0.12	0.38	0	0	0	164.585	7.36269	6e-05	up
ENSBTAT00000023987	0.4	0	0.18	0	0	0	160.36	7.32517	0.0104633	up
ENSBTAT00000086620	0.13	0	0.21	0	0	0	159.391	7.31642	0.0102735	up
ENSBTAT00000069799	0	1.31	1.81	0	0	0	159.244	7.31509	0.00915655	up
ENSBTAT00000078519	0.13	0.41	0.35	0	0	0	158.101	7.3047	4.04e-05	up
ENSBTAT00000078756	0.88	0.39	0.17	0	0	0	157.097	7.29551	9.67e-05	up
ENSBTAT00000073618	0	0.44	0.22	0	0	0	156.307	7.28824	0.0100706	up
ENSBTAT00000066553	0.1	0.98	1.21	0	0	0	154.967	7.27582	0.000347714	up
ENSBTAT00000056139	0.26	0.38	0.52	0	0	0	154.296	7.26956	1.86e-05	up
MSTRG.25744.1	0	0.12	0.03	0	0	0	153.326	7.26046	0.0118717	up
ENSBTAT00000011675	0	0.28	0.34	0	0	0	153.248	7.25973	0.01002	up
ENSBTAT00000025295	0.08	0	0.45	0	0	0	151.714	7.24521	0.0148552	up
ENSBTAT00000087098	0.65	0	0.6	0	0	0	151.214	7.24045	0.011412	up
ENSBTAT00000074229	0	0.17	0.13	0	0	0	150.278	7.23149	0.0106203	up
ENSBTAT00000069854	0.74	0.26	0.46	0	0	0	150.268	7.23139	3.91e-05	up
ENSBTAT00000078810	0	0.38	0.45	0	0	0	150.248	7.2312	0.010527	up
ENSBTAT00000086406	0.31	0.92	1.01	0	0	0	148.301	7.21239	7.87e-05	up
ENSBTAT00000074933	0	0.6	0.75	0	0	0	147.242	7.20204	0.0111062	up
ENSBTAT00000082291	0	0.11	0.41	0	0	0	147.171	7.20135	0.0133309	up
ENSBTAT00000000202	0.58	0.29	0.43	0	0	0	145.035	7.18026	2.76e-05	up
ENSBTAT00000087397	0	0.48	0.11	0	0	0	144.317	7.1731	0.0143448	up
ENSBTAT00000070621	0	0.37	1.04	0	0	0	144.19	7.17183	0.0129274	up
ENSBTAT00000085033	0.66	0	0.33	0	0	0	142.267	7.15246	0.0138673	up
ENSBTAT00000073747	0.29	0.32	0.24	0	0	0	142.153	7.1513	2.2e-05	up
ENSBTAT00000026390	0.31	0.25	0.14	0	0	0	142.066	7.15042	4.54e-05	up
ENSBTAT00000084640	0.48	0.26	0	0	0	0	141.587	7.14554	0.0138646	up
ENSBTAT00000079916	0.06	0.54	0.38	0	0	0	139.973	7.12901	0.000523644	up
ENSBTAT00000053037	0.34	0.23	0.32	0	0	0	139.835	7.12758	2.71e-05	up
ENSBTAT00000084159	0	0.3	0.37	0	0	0	138.235	7.11098	0.0130076	up
ENSBTAT00000075371	0	0.44	0.61	0	0	0	138.224	7.11087	0.0131425	up
ENSBTAT00000056452	1.56	1.27	0.17	0	0	0	136.884	7.09681	0.00041574	up
ENSBTAT00000066708	0.76	0	0.18	0	0	0	136.329	7.09095	0.0174362	up
ENSBTAT00000072693	0.16	0.08	0	0	0	0	135.568	7.08287	0.0156214	up
ENSBTAT00000037077	0	0.38	0.34	0	0	0	135.25	7.07948	0.0137075	up
ENSBTAT00000074904	0	0.18	0.19	0	0	0	135.24	7.07937	0.0136856	up
ENSBTAT00000072017	0	0.11	0.19	0	0	0	135.207	7.07902	0.0142204	up
ENSBTAT00000068095	0	0.05	0.16	0	0	0	135.176	7.0787	0.0155369	up
ENSBTAT00000044645	0.17	0.05	0.33	0	0	0	134.585	7.07237	0.000351026	up
ENSBTAT00000068712	0.17	0	0.07	0	0	0	133.255	7.05804	0.0166938	up
ENSBTAT00000034283	0.3	0.48	0.35	0	0	0	133.224	7.05771	4.62e-05	up
ENSBTAT00000087041	0.57	0.79	0.77	0	0	0	133.218	7.05764	4.16e-05	up
ENSBTAT00000081169	0	0.39	0.16	0	0	0	132.28	7.04746	0.0156116	up
ENSBTAT00000083603	0	0.4	1	0	0	0	132.189	7.04645	0.0156293	up
ENSBTAT00000078725	0.29	0	0.27	0	0	0	130.891	7.03223	0.0162262	up
ENSBTAT00000073421	4.06	4.49	4.15	0.18	0	0	130.731	7.03045	1.21e-08	up
ENSBTAT00000079571	0.32	0.36	0.59	0	0.01	0	130.218	7.02478	1.66e-06	up
ENSBTAT00000000859	0.26	0.5	0.3	0	0.01	0	129.88	7.02104	2.01e-06	up
ENSBTAT00000010642	0	0.48	0.56	0	0	0	129.228	7.01377	0.0153381	up
ENSBTAT00000075825	0	0.73	1.27	0	0	0	129.206	7.01353	0.0157475	up
ENSBTAT00000082798	0	0.13	0.28	0	0	0	129.194	7.0134	0.0161639	up
ENSBTAT00000018708	0.26	0.2	0.2	0	0.01	0	128.892	7.01002	9.67e-07	up
ENSBTAT00000074248	0.12	0	0.16	0	0	0	128.594	7.00668	0.017022	up
ENSBTAT00000052624	0.61	0.54	0.24	0	0	0	128.558	7.00628	0.00012153	up
ENSBTAT00000018902	0.24	0	0.49	0	0	0	128.534	7.00601	0.0178527	up
ENSBTAT00000080397	0.56	0.3	0	0	0	0	128.025	7.00028	0.0176944	up
ENSBTAT00000012060	0.09	0.17	0.23	0	0	0	127.976	6.99973	0.000116173	up
ENSBTAT00000067717	0.1	0.09	0.08	0	0	0	126.334	6.9811	5.17e-05	up
ENSBTAT00000030644	0.58	0.15	0.25	0	0	0	126.202	6.97959	0.000268369	up
MSTRG.11898.2	0	0.12	0.22	0	0	0	126.2	6.97956	0.0167867	up
ENSBTAT00000073878	0.11	0.28	0.25	0	0	0	124.985	6.96561	0.000123557	up
ENSBTAT00000071229	0.05	0.3	0.29	0	0	0	124.933	6.96501	0.000751322	up
ENSBTAT00000066156	0.31	0.22	0.59	0	0	0	124.113	6.95551	0.000161421	up
ENSBTAT00000075358	0.36	0.41	0.2	0	0	0	123.339	6.94649	9.57e-05	up
ENSBTAT00000024148	0.55	0.55	0.49	0	0	0	122.596	6.93777	6.47e-05	up
ENSBTAT00000077857	0.35	0.78	0.18	0	0.02	0	121.023	6.91913	1.87e-06	up
ENSBTAT00000066899	0.02	0.1	0.04	0	0	0	119.712	6.90343	0.000733624	up
ENSBTAT00000052489	0.32	0.32	0.75	0	0	0	119.638	6.90253	0.000219294	up
ENSBTAT00000076023	0.38	0.55	0.5	0	0	0	117.412	6.87543	0.000108976	up
ENSBTAT00000075074	0.66	0.6	1.62	0	0	0	116.618	6.86564	0.000287679	up
ENSBTAT00000082995	0.35	0.6	0.34	0	0	0	114.405	6.83801	0.000173788	up
ENSBTAT00000084931	0.72	1.69	0.32	0	0	0	114.403	6.83798	0.000756313	up
ENSBTAT00000074412	0.04	0.07	0.17	0	0	0	114.393	6.83785	0.000544124	up
ENSBTAT00000000824	0.6	0.04	0.29	0	0	0	113.482	6.82632	0.00157279	up
ENSBTAT00000068495	0.06	0.3	0.46	0	0	0	112.885	6.81872	0.0011461	up
ENSBTAT00000068404	0.08	0.1	0.23	0	0	0	112.879	6.81864	0.000337867	up
ENSBTAT00000083535	0.1	0.03	0.08	0	0	0	112.707	6.81644	0.000304895	up
ENSBTAT00000086050	0.26	0.07	0.05	0	0	0	111.183	6.7968	0.000878268	up
ENSBTAT00000072533	25.14	28.86	34.99	0	0	1.17	109.824	6.77905	3.33e-06	up
ENSBTAT00000070037	0.2	0.23	0.13	0	0	0	109.818	6.77897	0.000189369	up
ENSBTAT00000077251	0.03	0.44	0.11	0	0	0	109.131	6.76991	0.00379802	up
ENSBTAT00000071450	0.04	0.41	0.31	0	0	0	109.116	6.76972	0.00262222	up
ENSBTAT00000084727	0.16	0.03	0.15	0	0	0	108.97	6.76779	0.00064485	up
ENSBTAT00000015305	0.6	0.38	0.08	0	0	0	108.246	6.75817	0.00105884	up
ENSBTAT00000003743	0.08	0.63	0.36	0	0	0	106.909	6.74024	0.00146232	up
ENSBTAT00000072610	0.38	0.79	0.73	0	0	0	106.908	6.74023	0.000277644	up
ENSBTAT00000083944	0.25	0.03	0.23	0	0	0	106.723	6.73773	0.00169024	up
ENSBTAT00000071198	1.05	0.78	1.24	0	0.04	0	106.648	6.73671	7.96e-10	up
ENSBTAT00000066416	0.8	0.78	0.5	0.03	0	0	105.533	6.72156	5.46e-10	up
ENSBTAT00000055517	0.81	0.4	0.35	0	0	0	103.667	6.69581	0.000398146	up
ENSBTAT00000082706	0.37	0.17	0.28	0	0	0	102.194	6.67516	0.000387437	up
MSTRG.15498.3	0.39	0.62	0.61	0	0.03	0	101.536	6.66585	2.48e-07	up
ENSBTAT00000081978	0.28	0.45	0.53	0	0	0	100.87	6.65635	0.000377444	up
ENSBTAT00000023990	0.18	0.15	0.18	0	0	0	100.024	6.64421	0.000298882	up
ENSBTAT00000066425	0.05	0.05	0.06	0	0	0	100.024	6.64421	0.000298882	up
ENSBTAT00000022253	0.27	0.32	0.05	0	0.01	0	99.6295	6.6385	0.000114097	up
ENSBTAT00000018773	0.33	1.09	0.8	0.04	0	0	98.5708	6.62309	2.77e-06	up
ENSBTAT00000069975	1.25	0.58	0.82	0	0.06	0	96.7904	6.59679	1.65e-05	up
ENSBTAT00000035406	0.41	0.23	0.2	0	0.01	0	95.6207	6.57925	1.93e-05	up
ENSBTAT00000086304	0.41	0.11	0.41	0	0	0	95.4416	6.57655	0.00109401	up
ENSBTAT00000055586	0.09	0.08	0.2	0	0	0	94.806	6.56691	0.000819894	up
ENSBTAT00000071484	0.13	0.03	0.17	0	0	0	94.7089	6.56543	0.00165018	up
ENSBTAT00000015524	0.1	0.04	0.12	0	0	0	94.7063	6.56539	0.000849988	up
ENSBTAT00000082971	0.11	0.1	0.15	0	0	0	93.2663	6.54328	0.000497246	up
ENSBTAT00000081920	0.1	0.12	0.15	0	0	0	92.548	6.53213	0.000530677	up
ENSBTAT00000026102	0.51	0.75	0.7	0	0	0	91.8318	6.52092	0.000614272	up
ENSBTAT00000078387	0.2	0.31	0.25	0	0	0	88.8177	6.47278	0.000746094	up
ENSBTAT00000045436	0.16	0.13	0.13	0	0	0	87.9584	6.45875	0.000710272	up
ENSBTAT00000072849	0.47	0.32	0	0	0	0.01	85.8051	6.42299	0.00755661	up
ENSBTAT00000030764	0.05	0.06	0.11	0	0	0	85.0501	6.41024	0.00126668	up
ENSBTAT00000082599	1.36	4.47	5.34	0	0	0.17	84.6412	6.40329	0.0090632	up
ENSBTAT00000042597	0.22	0.28	0.11	0	0	0	84.2437	6.3965	0.00145431	up
ENSBTAT00000086726	0.54	0.37	0.58	0	0	0	84.2115	6.39594	0.00101703	up
ENSBTAT00000082863	0.12	0.04	0.02	0	0	0	83.369	6.38144	0.00371432	up
ENSBTAT00000083774	0.42	0.56	0.57	0.04	0	0	80.0081	6.32207	3.99e-05	up
ENSBTAT00000009903	0.08	0.07	0.15	0	0	0	79.7411	6.31725	0.00174787	up
ENSBTAT00000036984	0.13	0.06	0.11	0	0	0	78.9016	6.30198	0.00186558	up
ENSBTAT00000064655	0.23	0.26	0.21	0.02	0	0	77.6336	6.27861	4.51e-05	up
ENSBTAT00000086824	0	0.05	0.17	0	0	0	77.1453	6.26951	0.0104136	up
ENSBTAT00000007065	8	11.18	11.97	0.78	0	0	76.9444	6.26575	9.11e-05	up
ENSBTAT00000079956	0.08	0.11	0.09	0	0	0	76.7502	6.2621	0.00163013	up
ENSBTAT00000022908	0.12	0.08	0.2	0	0	0	76.7209	6.26155	0.00239882	up
ENSBTAT00000004444	0.11	0.13	1.33	0	0	0	75.9431	6.24685	0.0157598	up
ENSBTAT00000082389	0.86	0.6	0.64	0	0.04	0	75.744	6.24306	2.86e-06	up
ENSBTAT00000068543	0.14	0.14	0.45	0	0	0	75.2537	6.23369	0.00356822	up
ENSBTAT00000054607	0.86	0.91	0.36	0	0	0	75.1932	6.23253	0.00282323	up
ENSBTAT00000075872	0.78	0.46	0.24	0.04	0	0	73.5147	6.19996	1.73e-06	up
ENSBTAT00000078697	0.05	0.17	0.6	0	0	0.01	73.3979	6.19767	0.00132877	up
ENSBTAT00000004980	0.52	0.25	0.32	0.03	0	0	73.2433	6.19462	0.000106753	up
ENSBTAT00000056512	0.71	0.04	0.36	0	0	0	72.1199	6.17233	0.0108724	up
ENSBTAT00000063694	0.72	1.81	0.47	0	0	0.05	72.0468	6.17086	3.43e-05	up
ENSBTAT00000076239	6.75	4.03	4.03	0	0.23	0.09	70.99	6.14954	6.38e-12	up
ENSBTAT00000075280	0.06	0.1	0.02	0	0	0	70.7315	6.14428	0.00504738	up
ENSBTAT00000032345	0.32	0.17	0.1	0	0	0	70.6038	6.14167	0.00400683	up
ENSBTAT00000008297	8.75	8.8	8.24	0.7	0	0	69.7189	6.12348	0.0137797	up
ENSBTAT00000061431	0.05	0.03	0.04	0	0	0	68.6734	6.10168	0.000121097	up
ENSBTAT00000072836	0.54	1.45	0.75	0	0	0	68.5415	6.09891	0.00519037	up
ENSBTAT00000006450	0.89	1.03	1.22	0	0	0.06	68.2223	6.09217	4.64e-07	up
ENSBTAT00000080264	0	0.23	0.08	0	0	0	67.9609	6.08663	0.013416	up
ENSBTAT00000084403	0	1.25	3.92	0	0.12	0	67.6662	6.08036	0.00953241	up
ENSBTAT00000087500	0.11	0.25	0.32	0	0	0	65.5148	6.03375	0.00517877	up
ENSBTAT00000065393	0.24	0.22	0.34	0	0	0	63.9473	5.99881	0.00441868	up
ENSBTAT00000077659	0.17	0.13	0.24	0	0	0	63.941	5.99867	0.00494033	up
ENSBTAT00000012409	0.16	0.11	0.31	0	0.01	0	63.7405	5.99414	0.000363974	up
MSTRG.9793.1	1.85	6.33	4.76	0.76	0.24	0	63.4552	5.98767	0.000581802	up
ENSBTAT00000081951	0.08	0.15	0.09	0	0	0	63.2416	5.9828	0.00526236	up
ENSBTAT00000023515	0.46	0.25	0.42	0	0.03	0	62.9362	5.97582	2.18e-06	up
ENSBTAT00000081938	0.24	1.48	1.53	0.02	0.07	0	62.5403	5.96671	1.31e-06	up
ENSBTAT00000033679	0.06	0.17	0.12	0	0	0	62.5122	5.96607	0.00630558	up
ENSBTAT00000082946	0.14	0.27	0.06	0	0	0	60.9534	5.92963	0.00837712	up
ENSBTAT00000081493	0.49	0.19	0.92	0	0	0.05	60.255	5.91301	0.000180011	up
ENSBTAT00000012923	0.14	0.05	0.36	0	0	0	60.1719	5.91102	0.0127623	up
ENSBTAT00000003422	1.22	1.78	0.8	0	0	0.1	59.8029	5.90214	7.86e-06	up
ENSBTAT00000079192	0.06	0.13	0.08	0	0	0	59.4989	5.89479	0.00782552	up
ENSBTAT00000005120	0.11	0.09	0.39	0	0	0	59.4476	5.89355	0.0117913	up
ENSBTAT00000082649	0.28	0.19	0.15	0	0	0	59.3598	5.89141	0.00644456	up
ENSBTAT00000065533	4.62	4.7	4.58	0.29	0	0.14	58.027	5.85865	2.53e-13	up
ENSBTAT00000034655	1.32	0.38	1.26	0.1	0	0	57.9634	5.85707	5.26e-05	up
ENSBTAT00000071996	1.51	0.94	0.06	0.06	0	0	57.8873	5.85517	0.00417871	up
ENSBTAT00000079703	2.9	1.49	1.97	0	0.18	0	57.7047	5.85062	6.32e-05	up
ENSBTAT00000029841	0.94	0.4	0.71	0	0	0.05	57.4494	5.84422	1.13e-05	up
ENSBTAT00000082841	0.31	0.18	0.08	0	0	0	57.0814	5.83495	0.0101321	up
ENSBTAT00000070720	3.26	5.45	5.9	0.19	0	0.2	56.7094	5.82552	2.18e-08	up
ENSBTAT00000082421	0.64	0.63	0.54	0.01	0.05	0	56.3733	5.81694	0.000346655	up
ENSBTAT00000071270	1.5	0.88	0.69	0	0	0.07	56.2745	5.81441	0.000526425	up
ENSBTAT00000075648	1.8	1.75	2.03	0.18	0.01	0	55.9104	5.80504	2e-07	up
MSTRG.12381.1	26.24	24.33	25.57	2.06	0.28	0.86	55.8293	5.80295	3.08e-19	up
ENSBTAT00000009982	0.22	0.12	0.2	0	0	0	55.6129	5.79735	0.00883902	up
ENSBTAT00000081728	0.07	0.11	0.07	0	0	0	54.1894	5.75994	0.0095705	up
ENSBTAT00000068311	1.55	0.81	1.59	0	0	0.1	54.0235	5.75551	5.16e-05	up
ENSBTAT00000028044	0.73	0.5	0.75	0.04	0	0.03	54.023	5.7555	1.22e-05	up
ENSBTAT00000022979	0.91	1.35	1.3	0.12	0	0	53.7044	5.74697	9.04e-05	up
ENSBTAT00000000344	0.3	0.79	0.31	0	0	0	53.4694	5.74064	0.0129459	up
ENSBTAT00000078537	1.63	1.94	0	0	0.11	0	53.2689	5.73522	0.0130526	up
ENSBTAT00000084661	0.61	1.17	1.98	0.14	0	0	53.0694	5.72981	5.41e-05	up
ENSBTAT00000075503	0.76	2.04	0.97	0.17	0	0	53.0063	5.72809	0.00106875	up
ENSBTAT00000025207	0.6	0.4	0.38	0.03	0.01	0.01	52.0872	5.70286	3.02e-09	up
ENSBTAT00000066865	0.26	0.36	0.22	0.03	0	0	51.3939	5.68353	1.25e-05	up
ENSBTAT00000011319	0.16	0.15	0.2	0	0	0	51.1599	5.67694	0.0115868	up
ENSBTAT00000079920	1.46	1.46	1.87	0.09	0	0.06	51.0237	5.6731	6.03e-11	up
ENSBTAT00000081558	0.55	0.6	0.52	0	0.06	0	50.9911	5.67217	6.52e-05	up
ENSBTAT00000012983	0.11	0.17	0.2	0	0	0	50.4431	5.65659	0.0131038	up
ENSBTAT00000083948	0.55	3.61	3.06	0.27	0	0	50.3496	5.65391	0.000292341	up
ENSBTAT00000003821	0.17	0.09	0.08	0	0	0	50.3063	5.65267	0.014494	up
ENSBTAT00000075793	9.47	5.05	3.78	0.19	0.41	0	49.9724	5.64306	6.02e-07	up
ENSBTAT00000002373	0.04	0.03	0.03	0	0	0	48.8626	5.61066	0.0134999	up
ENSBTAT00000040026	0.72	1.49	0.3	0.09	0	0	48.7025	5.60592	0.000681165	up
ENSBTAT00000016414	5.36	21.1	24.69	0	0.28	1.39	48.1808	5.59039	4.21e-06	up
ENSBTAT00000066727	2.96	2.73	3.62	0.4	0	0	48.1562	5.58965	6.49e-05	up
ENSBTAT00000018834	0.53	0.53	1.12	0.08	0	0	47.7355	5.57699	3.24e-05	up
ENSBTAT00000077896	0.31	0.24	0.14	0	0.02	0	47.4281	5.56767	0.0013286	up
ENSBTAT00000020299	12.9	39.28	35.22	3.49	0.11	0.55	47.0566	5.55633	2.98e-08	up
ENSBTAT00000072999	0.76	0.94	0.77	0.05	0	0.04	46.8263	5.54925	8.7e-12	up
ENSBTAT00000067751	0.04	0.02	0.02	0	0	0	46.5637	5.54114	0.0179641	up
ENSBTAT00000073575	0.2	1.81	2.55	0	0.16	0	46.447	5.53751	0.001188	up
ENSBTAT00000017908	1.85	1.88	0.92	0	0	0.14	45.1775	5.49753	6.42e-05	up
ENSBTAT00000005781	1.62	0.9	1.05	0.17	0	0	44.9082	5.48891	2.87e-05	up
ENSBTAT00000072627	0.53	0.15	0.37	0	0	0.03	44.6893	5.48186	0.00260407	up
ENSBTAT00000082775	0.68	0.08	1.31	0	0.08	0	44.2567	5.46782	0.00132618	up
ENSBTAT00000001298	2	2.38	1.96	0	0.11	0.11	44.2443	5.46742	2.81e-12	up
ENSBTAT00000065956	0.5	0.68	0.68	0	0	0.06	44.0894	5.46236	6.04e-05	up
ENSBTAT00000073724	0.04	0.05	0.28	0.02	0	0	43.8618	5.45489	0.00141014	up
ENSBTAT00000020103	0.45	0.29	0.47	0.02	0	0.02	43.0647	5.42844	6.02e-10	up
ENSBTAT00000022456	0.75	0.69	0.59	0.05	0	0.03	43.0061	5.42647	3.32e-10	up
ENSBTAT00000068037	7.53	6.25	6.62	0.11	0	0.58	42.9731	5.42536	4.85e-06	up
ENSBTAT00000072175	0.04	0.13	0.08	0	0.01	0	42.9702	5.42527	0.00331176	up
ENSBTAT00000074027	3.89	3.52	3.04	0.21	0.14	0.07	42.8585	5.42151	1.67e-27	up
ENSBTAT00000034282	7.39	7.96	5.95	0.09	0.76	0	42.4907	5.40908	2.86e-06	up
ENSBTAT00000080838	0.03	0.21	0.4	0	0.01	0	42.1642	5.39795	0.00864451	up
ENSBTAT00000047585	3.16	2.93	1.76	0.24	0	0.08	41.8816	5.38824	9.15e-09	up
ENSBTAT00000086896	0.06	0.05	0.13	0	0.01	0	41.5127	5.37548	0.00068187	up
ENSBTAT00000020764	0.9	1.03	1.31	0.15	0	0	41.1886	5.36417	6.68e-05	up
ENSBTAT00000070766	2.95	4.14	1.33	0	0.36	0	41.1567	5.36306	0.00017037	up
ENSBTAT00000067486	3.07	1.68	3.05	0	0	0.25	41.0594	5.35964	0.000839854	up
ENSBTAT00000020161	0.59	0.42	0.49	0.04	0.03	0	40.8101	5.35085	8.86e-05	up
ENSBTAT00000054479	0.94	0.83	1.95	0.15	0.03	0	40.8073	5.35075	2.38e-06	up
ENSBTAT00000071898	1.29	2.09	1.62	0.25	0	0	40.5643	5.34214	6.27e-05	up
ENSBTAT00000001367	0.47	0.28	0.28	0	0.04	0	40.4639	5.33856	0.000456292	up
ENSBTAT00000087110	0.28	0.99	0.44	0	0.07	0	39.8024	5.31478	0.000275314	up
ENSBTAT00000084624	0.34	2.53	2.4	0.25	0	0	39.3323	5.29764	0.00155883	up
ENSBTAT00000034831	1.18	2.07	2.21	0	0.23	0	38.9376	5.28309	0.000320598	up
ENSBTAT00000067087	1.87	2.36	2.28	0.27	0	0.04	38.5953	5.27035	1.85e-06	up
ENSBTAT00000076602	0.25	0.17	0.14	0	0.02	0	38.5723	5.26949	0.000627191	up
ENSBTAT00000068632	2.67	3.05	3.58	0.12	0.04	0.21	38.5313	5.26796	2.13e-14	up
ENSBTAT00000027317	2.22	2.58	2.19	0.33	0.03	0	38.0409	5.24948	8.32e-07	up
ENSBTAT00000074149	0.57	0.97	0.27	0.08	0	0	37.8432	5.24196	0.000626908	up
ENSBTAT00000078891	2.08	1.52	1.21	0	0	0.17	37.4086	5.2253	0.00112342	up
ENSBTAT00000072577	0.39	0.57	0.57	0	0	0.06	36.7492	5.19964	0.00013535	up
ENSBTAT00000072091	0.25	0.64	0.87	0	0	0.06	36.566	5.19243	0.00169075	up
ENSBTAT00000020539	0.13	0.13	0.13	0.02	0	0	36.3078	5.18221	0.00347637	up
ENSBTAT00000067925	0.68	1.39	1.02	0	0.13	0	36.1753	5.17693	0.000156365	up
ENSBTAT00000079786	3.66	2.23	2.57	0.23	0.08	0.09	35.9516	5.16798	1.57e-20	up
ENSBTAT00000078609	2.31	5.35	2.84	0.24	0	0.22	35.8605	5.16432	6.03e-07	up
ENSBTAT00000067256	6.63	4.49	5.05	1.09	0	0	35.8096	5.16227	0.000211962	up
ENSBTAT00000000752	0.11	0.13	0.17	0.02	0	0	35.5267	5.15083	0.000157073	up
ENSBTAT00000079072	1.12	2.8	3.02	0.15	0.21	0	35.4598	5.14811	1.97e-07	up
ENSBTAT00000067342	0.08	0.22	0.42	0	0.03	0	35.4176	5.14639	0.000945518	up
ENSBTAT00000082292	0.76	0.22	0.66	0	0	0.08	33.9162	5.0839	0.00765794	up
ENSBTAT00000061091	0.08	0.04	0.07	0.01	0	0	33.5519	5.06832	0.00557743	up
ENSBTAT00000001405	0.86	0.28	0.41	0	0	0.07	33.44	5.0635	0.00217532	up
ENSBTAT00000084502	4.78	3.42	4.62	0.42	0.08	0.14	33.2119	5.05363	3.83e-18	up
ENSBTAT00000074565	0.33	0.63	0.17	0.1	0	0	32.8519	5.03791	0.00948713	up
ENSBTAT00000007292	0.15	0.19	0.17	0.03	0	0	32.8479	5.03773	0.00555891	up
ENSBTAT00000042795	0.12	0.18	0.17	0.03	0	0	32.4913	5.02198	0.00630658	up
ENSBTAT00000077020	4.25	1.4	1.58	0	0	0.29	32.468	5.02095	0.00196527	up
ENSBTAT00000078547	0.24	0.55	1.14	0.11	0	0	32.3134	5.01406	0.00121338	up
ENSBTAT00000073819	2.11	2.21	2.28	0.39	0	0	32.1988	5.00893	0.00209239	up
ENSBTAT00000046071	0.16	0.11	0.11	0	0.02	0	31.9999	5	0.0064853	up
ENSBTAT00000040272	0.18	0.1	0.14	0.02	0	0	31.9984	4.99993	0.0067087	up
ENSBTAT00000072064	0.17	0.28	0.44	0	0.04	0	31.8049	4.99118	0.00060376	up
ENSBTAT00000054358	0.59	0.43	0.35	0.08	0	0	31.6285	4.98315	0.000529793	up
ENSBTAT00000083312	0.72	0.38	1.74	0.16	0	0	31.235	4.96509	0.00154532	up
ENSBTAT00000078874	2.1	2.09	1.32	0	0.3	0	31.073	4.95759	0.00039768	up
ENSBTAT00000033670	14.16	9.44	10.99	1.17	0.11	0.66	31.0581	4.9569	5.28e-12	up
MSTRG.30165.1	1.59	7.49	5.4	0	1.23	0	31.0297	4.95558	0.00519862	up
ENSBTAT00000081933	1.08	1.49	1.79	0.14	0.02	0.07	31.0199	4.95512	1.57e-14	up
ENSBTAT00000028747	5.76	4.65	5.65	0.68	0.29	0	30.763	4.94312	1.68e-06	up
ENSBTAT00000072930	0.69	0.81	1.77	0	0.15	0.03	30.4114	4.92654	3.13e-05	up
ENSBTAT00000023277	0.43	0.33	0.81	0.03	0	0.05	30.3725	4.9247	0.000163632	up
ENSBTAT00000069393	8.01	11.77	11.45	0.88	0.45	0.38	30.1669	4.9149	1.56e-40	up
ENSBTAT00000018790	0.6	0.49	0.54	0.06	0.02	0.01	30.1607	4.9146	5.1e-11	up
ENSBTAT00000008710	0.34	0.06	0.12	0.03	0	0	30.0034	4.90705	0.016656	up
ENSBTAT00000079320	1.03	2.75	1.65	0	0	0.24	29.6866	4.89174	0.00330927	up
ENSBTAT00000085912	0.22	0.31	0.42	0	0.06	0	29.68	4.89142	0.0010624	up
ENSBTAT00000015842	0.19	0.09	0.22	0.01	0.01	0.01	29.39	4.87725	7.87e-06	up
ENSBTAT00000072729	0.32	0.09	0.64	0	0	0.06	29.3613	4.87584	0.0175849	up
ENSBTAT00000071282	1.74	1.59	1.1	0	0.24	0	29.3175	4.87369	0.000523394	up
ENSBTAT00000070147	1.02	1.04	0.69	0	0	0.13	29.2696	4.87133	0.000697501	up
ENSBTAT00000064430	0.42	0.2	0.17	0.05	0	0	29.2553	4.87063	0.0113905	up
ENSBTAT00000087059	0.15	0.59	0.05	0	0.04	0	29.1766	4.86674	0.00925671	up
ENSBTAT00000087128	0.23	0.65	0.34	0	0.09	0	29.0301	4.85948	0.0122981	up
ENSBTAT00000086454	0.41	0.48	0.66	0	0	0.07	28.7834	4.84716	0.00118404	up
ENSBTAT00000066853	0.28	0.4	1.1	0	0	0.08	28.7706	4.84652	0.00223189	up
ENSBTAT00000043948	0.83	0.54	1.09	0.1	0.02	0.04	28.7427	4.84512	5.65e-08	up
ENSBTAT00000044796	51.07	38.22	33.55	6.28	1.16	0.67	28.5865	4.83726	3.87e-11	up
ENSBTAT00000073387	0.25	0.27	0.1	0	0.03	0	28.5479	4.83531	0.0128887	up
ENSBTAT00000074885	0.18	0.15	0.11	0.03	0	0	28.5378	4.8348	0.010111	up
ENSBTAT00000016540	0.2	0.1	0.18	0.03	0	0	28.5347	4.83464	0.0109457	up
ENSBTAT00000010092	0.27	0.2	0.09	0.04	0	0	28.3755	4.82657	0.00231336	up
ENSBTAT00000065891	1.39	0.2	1	0	0	0.12	28.3516	4.82536	0.00359418	up
ENSBTAT00000086472	0.21	0.11	0.18	0	0.03	0	28.2087	4.81807	0.00363566	up
ENSBTAT00000003762	0.11	0.12	0.09	0.02	0	0	28.1868	4.81695	0.0104959	up
ENSBTAT00000070315	1.87	0.6	2.13	0.18	0.12	0	28.0177	4.80827	4e-06	up
ENSBTAT00000068266	0.2	0.69	0.35	0.08	0	0	27.9014	4.80226	0.00207547	up
ENSBTAT00000061254	0.26	0.11	0.3	0.05	0	0	27.8867	4.80151	0.00168479	up
ENSBTAT00000079413	0.19	0.13	1.69	0	0	0.1	27.8682	4.80055	0.00934719	up
ENSBTAT00000067987	0.59	2.18	3.78	0.13	0.07	0.15	27.7678	4.79534	4.59e-09	up
ENSBTAT00000067779	1.11	0.51	0.32	0.16	0	0	27.6456	4.78898	0.00564285	up
ENSBTAT00000021739	0.2	0.37	0.3	0	0.01	0.03	27.5164	4.78222	6.72e-05	up
ENSBTAT00000075733	0.21	0.16	0.59	0.06	0	0	27.4995	4.78134	0.00666716	up
ENSBTAT00000003862	0.19	0.37	0.29	0.06	0	0	27.4739	4.77999	0.00170962	up
ENSBTAT00000064804	1.72	0.51	1.05	0.32	0	0	27.3402	4.77295	0.0149591	up
ENSBTAT00000086948	0.11	0.05	0.07	0.01	0	0	27.338	4.77284	0.0135372	up
ENSBTAT00000075402	0.42	0.71	0.66	0.06	0	0.04	27.3076	4.77123	2.74e-06	up
ENSBTAT00000085409	0.5	2.08	3.8	0.11	0.08	0.17	27.2796	4.76975	1.59e-08	up
ENSBTAT00000039344	0.3	0.98	0.73	0	0.13	0	27.1149	4.76102	0.0172964	up
ENSBTAT00000016306	0.22	0.49	0.35	0	0	0.05	27.1122	4.76087	0.00167423	up
ENSBTAT00000006432	0.22	0.28	0.38	0.06	0	0	27.0995	4.76019	0.0012158	up
ENSBTAT00000068399	6.5	7.18	6.34	0.67	0.24	0.32	27.0868	4.75952	3.92e-34	up
ENSBTAT00000083015	0.46	0.3	0.24	0.05	0	0.02	26.9492	4.75217	0.000226987	up
ENSBTAT00000002767	0.49	0.79	0.59	0.11	0	0.02	26.8802	4.74847	3.82e-05	up
ENSBTAT00000085486	4.99	2.94	5.38	0.96	0	0	26.6962	4.73856	0.00473652	up
ENSBTAT00000018469	0.32	1	0.76	0.07	0.05	0.01	26.6742	4.73737	3.24e-08	up
ENSBTAT00000028619	2.21	1.56	2.87	0.37	0.09	0	26.2698	4.71533	6.37e-05	up
ENSBTAT00000000488	1.42	1.33	1.39	0.3	0	0	26.2501	4.71425	0.00230938	up
ENSBTAT00000007129	0.68	0.69	0.57	0.14	0	0	26.1616	4.70938	0.00250131	up
ENSBTAT00000079197	2	2.33	1.09	0	0.33	0	25.9812	4.69939	0.00738156	up
ENSBTAT00000072707	0.11	0.17	0.2	0	0	0.03	25.9242	4.69623	0.0154792	up
ENSBTAT00000078854	0.2	0.25	0.06	0.04	0	0	25.896	4.69466	0.00378388	up
ENSBTAT00000072313	0.07	0.76	0.25	0.08	0	0	25.8808	4.69381	0.012854	up
ENSBTAT00000072103	0.15	0.2	0.29	0	0	0.03	25.7966	4.68911	0.00250023	up
ENSBTAT00000074714	0.12	0.4	0.39	0	0.06	0	25.6971	4.68353	0.0031374	up
ENSBTAT00000068531	0	0.72	0.91	0.1	0.01	0	25.5692	4.67634	0.0177116	up
MSTRG.860.1	13.76	5.58	15.2	3.27	1.03	0.47	25.5349	4.6744	1.12e-05	up
ENSBTAT00000065659	0.06	0.23	0.1	0.03	0	0	25.4719	4.67083	0.00891047	up
ENSBTAT00000057323	1.1	0.95	0.72	0.16	0.06	0	25.2975	4.66093	0.000260885	up
ENSBTAT00000070511	1.48	1.48	1.39	0.33	0	0	25.0796	4.64844	0.00265691	up
ENSBTAT00000002822	0.21	0.1	0.1	0.03	0	0	25.0215	4.6451	0.00249161	up
ENSBTAT00000073192	2.68	3.87	1.85	0	0.08	0.38	25.0087	4.64436	0.000117027	up
ENSBTAT00000085889	0.06	0.1	0.13	0.02	0	0	24.8654	4.63607	0.00680141	up
ENSBTAT00000086723	0.09	0.12	0.1	0.03	0	0	24.7254	4.62792	0.0167083	up
ENSBTAT00000087473	0.14	0.17	0.14	0	0.03	0	24.7254	4.62792	0.0167889	up
ENSBTAT00000083174	0.19	1.61	0.45	0	0.07	0.06	24.6802	4.62528	0.000267739	up
ENSBTAT00000013193	3.68	3.74	4.38	0	0.77	0	24.5208	4.61593	0.00610178	up
ENSBTAT00000085232	0.12	0.11	0.12	0	0.01	0.01	24.181	4.5958	0.00193976	up
ENSBTAT00000001952	0.03	0.09	0.1	0.01	0	0	24.1386	4.59327	0.000961841	up
ENSBTAT00000070871	1.72	3.63	4.09	0.75	0	0	24.0987	4.59088	0.00857332	up
ENSBTAT00000072355	2.28	0.63	1.14	0.2	0.12	0	24.0314	4.58685	2.02e-05	up
ENSBTAT00000008355	0.14	0.21	0.19	0.02	0.02	0	23.9729	4.58333	0.00221743	up
ENSBTAT00000080173	0.46	0.61	0.35	0.05	0.02	0.03	23.9487	4.58188	6.47e-12	up
ENSBTAT00000078578	0.25	0.24	0.36	0.07	0	0	23.9225	4.5803	0.00207451	up
ENSBTAT00000074385	0.57	0.67	0.28	0	0.11	0	23.8775	4.57758	0.00240242	up
ENSBTAT00000064460	0.36	0.49	0.32	0.02	0	0.05	23.6548	4.56406	5.8e-05	up
ENSBTAT00000037111	0.46	0.76	0.47	0.1	0	0.04	23.5978	4.56058	0.000563641	up
ENSBTAT00000032589	0.25	1.94	0.55	0	0.03	0.13	23.5585	4.55818	0.000755591	up
ENSBTAT00000009089	0.73	0.15	0.33	0.1	0	0	23.5208	4.55586	0.0056488	up
ENSBTAT00000079239	0.75	1.76	0.56	0	0.21	0	23.4537	4.55175	0.00475203	up
ENSBTAT00000017828	0.24	0.88	1.12	0.07	0.11	0	23.3381	4.54462	0.000322941	up
ENSBTAT00000017032	5.97	4.45	6.49	1.52	0.02	0	23.1646	4.53385	0.00530004	up
ENSBTAT00000079994	1.92	1.29	3.14	0	0.43	0	23.1288	4.53162	0.0110257	up
ENSBTAT00000068933	1.59	2.04	0.23	0	0.27	0	23.0383	4.52596	0.00847752	up
ENSBTAT00000054943	0.59	0.35	0.12	0	0.02	0.04	22.7682	4.50895	0.00193851	up
ENSBTAT00000006666	1.5	5.45	2.81	0.92	0	0	22.6777	4.5032	0.00567008	up
ENSBTAT00000000398	1.42	0.4	0.78	0.23	0	0	22.6733	4.50292	0.00487021	up
ENSBTAT00000047845	0.82	0.59	0.47	0.08	0	0.06	22.6666	4.50249	0.000134965	up
ENSBTAT00000074664	0.89	0.78	0.66	0.18	0.02	0	22.6567	4.50187	0.000297196	up
ENSBTAT00000084967	0.37	0.33	0.68	0.11	0	0	22.6085	4.49879	0.0041696	up
ENSBTAT00000031172	0.67	0.45	0.28	0	0.02	0.07	22.6022	4.49839	0.000421757	up
ENSBTAT00000061203	1.12	0.94	2.34	0.13	0	0.16	22.4975	4.49169	7.7e-05	up
ENSBTAT00000027612	4.27	2.75	3.48	0	0.29	0.42	22.4835	4.49079	1.93e-06	up
ENSBTAT00000078145	2.06	2.66	1.81	0.3	0.11	0.12	22.3506	4.48224	2.05e-11	up
ENSBTAT00000083694	2.45	2.58	2.61	0.4	0.07	0.11	22.3455	4.48192	9.02e-14	up
ENSBTAT00000073179	0.37	0.26	0.19	0.07	0	0	22.3455	4.48191	0.00348313	up
ENSBTAT00000074943	0.37	0.3	0.16	0	0	0.05	22.2522	4.47588	0.00589159	up
ENSBTAT00000040069	0.27	0.5	0.45	0.07	0	0.03	22.2382	4.47497	0.000843617	up
ENSBTAT00000068769	0.67	1	0.87	0.12	0	0.07	22.0786	4.46458	7.92e-06	up
ENSBTAT00000044712	10.15	6.74	5.6	0.75	0.66	0.49	22.0533	4.46292	1.35e-15	up
ENSBTAT00000067660	1.74	0.73	1.42	0	0.19	0.17	21.8545	4.44986	0.00433589	up
ENSBTAT00000009967	0.48	0.47	0.24	0	0.09	0	21.8385	4.4488	0.00443773	up
ENSBTAT00000080297	1.24	3.27	3.33	0.16	0.42	0.15	21.6421	4.43577	7.56e-06	up
ENSBTAT00000032663	2.45	4.71	5.14	0.82	0.21	0	21.5627	4.43047	0.000558469	up
ENSBTAT00000084561	0.68	0.35	0.43	0.03	0.03	0.05	21.5123	4.42709	2.05e-06	up
ENSBTAT00000084608	0.21	0.11	0.3	0	0	0.04	21.5064	4.42669	0.0131028	up
ENSBTAT00000044381	0.8	0.54	0.56	0.1	0.06	0	21.4214	4.42098	3.74e-06	up
ENSBTAT00000073793	0.41	0.84	1.25	0	0.19	0	21.3509	4.41622	0.00651035	up
ENSBTAT00000069148	0.48	1.13	0.88	0	0.19	0	21.2822	4.41157	0.00469351	up
MSTRG.4748.1	7.62	1.3	16.19	2.89	1.53	0	21.2728	4.41094	0.00235656	up
ENSBTAT00000078312	0.7	2	1.36	0.18	0.15	0	21.245	4.40905	4.73e-05	up
ENSBTAT00000077464	0.31	0.54	0.91	0	0.08	0.06	21.2272	4.40784	0.000516879	up
ENSBTAT00000082430	1.4	1.52	1.67	0.48	0	0	21.1439	4.40217	0.00368895	up
ENSBTAT00000073674	0.74	4.07	4.14	0	0	0.55	21.1379	4.40176	0.0151792	up
ENSBTAT00000067000	0.23	0.9	1	0.09	0.09	0	21.1238	4.4008	0.000298227	up
ENSBTAT00000030815	4.6	14.27	14.59	1.5	0.8	0.42	21.0977	4.39902	5.23e-13	up
ENSBTAT00000074143	0.36	0.59	0.46	0	0.11	0	21.0304	4.3944	0.00384291	up
ENSBTAT00000024101	0.23	0.45	0.1	0	0.05	0	21.0284	4.39427	0.0113962	up
ENSBTAT00000044564	0.24	0.12	0.22	0	0	0.04	20.913	4.38633	0.00726305	up
ENSBTAT00000084734	0.5	0.43	1.2	0.1	0	0.06	20.8818	4.38417	8.35e-05	up
ENSBTAT00000079829	0.29	0.26	0.13	0.06	0	0	20.8593	4.38262	0.00792548	up
ENSBTAT00000086191	3.19	7.34	9.7	1.08	0.58	0.11	20.783	4.37733	9.06e-09	up
ENSBTAT00000049622	0.07	0.19	0.18	0	0.03	0	20.6547	4.3684	0.0168389	up
ENSBTAT00000075547	10.83	13.19	16.9	1.76	0.7	0.93	20.5571	4.36157	2.95e-25	up
ENSBTAT00000061152	2.05	5.49	7.42	0.53	0	0.69	20.5017	4.35767	0.000184717	up
ENSBTAT00000069808	0.09	0.17	0.23	0.01	0	0.03	20.4955	4.35723	0.00100045	up
ENSBTAT00000073587	0.22	0.33	0.34	0	0.05	0.02	20.4832	4.35637	0.000314241	up
ENSBTAT00000077952	0.49	0.28	0.18	0	0	0.06	20.4628	4.35493	0.0153834	up
ENSBTAT00000066561	1.44	2.01	1.03	0.26	0.08	0.04	20.3885	4.34968	1.96e-11	up
ENSBTAT00000078850	0.31	0.36	0.44	0	0.08	0	20.3878	4.34964	0.0047241	up
ENSBTAT00000055206	0.57	0.34	0.22	0.08	0	0.02	20.3501	4.34697	0.000917495	up
ENSBTAT00000074862	0.1	0.39	0.1	0	0	0.04	20.3413	4.34634	0.0150346	up
ENSBTAT00000071472	0.2	0.1	0.07	0	0.03	0	20.2169	4.33749	0.00992997	up
MSTRG.6601.1	1.51	2.06	1.9	0	0	0.35	20.1869	4.33535	0.00806391	up
ENSBTAT00000083501	1.66	0.66	0.77	0.16	0.09	0.05	20.1388	4.3319	2.1e-05	up
ENSBTAT00000006622	0.45	0.2	0.37	0	0.04	0.04	20.1364	4.33174	2.2e-05	up
ENSBTAT00000007434	2.61	2.06	2.12	0.14	0.21	0.17	20.1201	4.33056	2.57e-35	up
ENSBTAT00000049620	0.24	0.34	0.13	0.04	0	0.02	20.0645	4.32657	0.00012094	up
ENSBTAT00000070839	0.56	0.38	0.4	0	0.06	0.05	20.0056	4.32233	0.000286005	up
ENSBTAT00000074197	0.19	0.44	0.44	0	0.08	0	19.9796	4.32045	0.00583416	up
ENSBTAT00000013922	0.95	1.19	1.18	0.17	0.02	0.09	19.9176	4.31597	4.98e-08	up
ENSBTAT00000077860	3.89	3.83	4.82	0	0.25	0.62	19.8458	4.31076	0.000298633	up
ENSBTAT00000032952	0.43	0.55	0.39	0.13	0	0	19.8348	4.30996	0.00531749	up
ENSBTAT00000048470	1.22	1.16	1.21	0.34	0	0	19.8044	4.30775	0.00920611	up
ENSBTAT00000082002	0.06	0.54	0.3	0.08	0	0	19.7996	4.3074	0.0171447	up
ENSBTAT00000070106	0.31	0.37	0.69	0.08	0	0.06	19.6247	4.2946	0.00707137	up
ENSBTAT00000086800	0.91	0.62	0.67	0.21	0	0	19.5756	4.29098	0.0105715	up
ENSBTAT00000004152	17.46	15.58	14.94	2.12	1.53	0.57	19.5742	4.29088	8.84e-24	up
ENSBTAT00000002557	0.1	0.08	0.06	0.01	0	0.01	19.5598	4.28982	0.00584156	up
ENSBTAT00000081051	0.72	1.06	0.5	0.23	0	0	19.5522	4.28926	0.00731694	up
ENSBTAT00000035048	0.36	0.49	0.49	0.07	0	0.05	19.3552	4.27465	1.63e-05	up
ENSBTAT00000017940	48.44	47.04	47.88	5.38	2.3	4.18	19.355	4.27464	6.14e-30	up
ENSBTAT00000039242	0.58	0.33	0.13	0.1	0	0	19.3423	4.27369	0.0113462	up
ENSBTAT00000063105	0.18	0.06	0.25	0.02	0	0.02	19.3241	4.27233	0.0100617	up
ENSBTAT00000064604	0.41	0.28	0.42	0.06	0	0.04	19.307	4.27105	0.000416321	up
ENSBTAT00000006478	0.29	0.4	0.6	0.04	0.08	0	19.2761	4.26874	0.000926862	up
ENSBTAT00000052584	0.36	0.45	0.39	0.06	0.05	0	19.2731	4.26852	0.000316096	up
ENSBTAT00000053556	0.48	0.8	0.71	0	0.07	0.09	19.2272	4.26508	2.23e-05	up
ENSBTAT00000009800	0.5	0.26	0.14	0.09	0	0	19.0783	4.25386	0.0104801	up
ENSBTAT00000083562	0.73	1.27	1.39	0.19	0.11	0.02	18.837	4.2355	1.53e-07	up
ENSBTAT00000073825	4.92	3.15	6.84	1.46	0.02	0	18.8256	4.23462	0.00933817	up
ENSBTAT00000077242	0.68	1.12	0.4	0.03	0	0.13	18.8217	4.23433	0.000951397	up
ENSBTAT00000070284	1.64	1.52	1.68	0	0.42	0	18.7787	4.23103	0.00766515	up
ENSBTAT00000069899	0.84	0.61	0.19	0.17	0	0	18.7422	4.22822	0.0132142	up
ENSBTAT00000063548	3.03	3.18	2.87	0.9	0.17	0	18.6941	4.22451	0.000216217	up
ENSBTAT00000063029	0.56	0.24	0.86	0.19	0	0	18.664	4.22219	0.015735	up
ENSBTAT00000055678	0.59	0.87	0.57	0.06	0.13	0	18.6116	4.21813	0.000907759	up
ENSBTAT00000072003	3.12	8.06	4.5	1	0	0.42	18.6115	4.21812	0.00079918	up
ENSBTAT00000034692	0.38	0.1	0.34	0.04	0.03	0	18.538	4.21241	0.0015056	up
ENSBTAT00000003873	0.03	0.14	0.15	0.02	0.01	0	18.5318	4.21193	0.00300981	up
ENSBTAT00000068383	0.45	0.25	0.22	0	0.08	0	18.4327	4.2042	0.00763493	up
ENSBTAT00000063189	0.11	0.14	0.07	0.02	0	0.01	18.3591	4.19842	0.00830427	up
ENSBTAT00000027255	3.04	6.57	6.93	0.73	0.42	0.35	18.2908	4.19305	1.06e-17	up
ENSBTAT00000067451	0.63	0.62	0.7	0.09	0.09	0	18.2734	4.19167	3.43e-05	up
ENSBTAT00000023130	0.29	0.48	0.36	0.12	0	0	18.1869	4.18483	0.00941096	up
ENSBTAT00000014556	0.2	0.3	0.38	0.09	0	0	18.1643	4.18304	0.00877457	up
ENSBTAT00000073749	0.1	0.18	0.08	0.01	0.02	0	18.0146	4.1711	0.00328596	up
ENSBTAT00000045301	0.06	0.12	0.08	0.01	0	0.01	17.9908	4.16918	0.00906491	up
ENSBTAT00000078785	2.21	2.71	1.97	0	0.12	0.42	17.9864	4.16883	0.00024031	up
ENSBTAT00000075325	2.87	8.56	6.7	0	1.32	0.31	17.9443	4.16546	0.000701166	up
ENSBTAT00000068120	0.19	0.4	0.45	0	0.04	0.04	17.9206	4.16355	0.000325765	up
ENSBTAT00000064950	0.13	0.23	0.19	0.04	0.01	0	17.9079	4.16252	0.00131352	up
ENSBTAT00000071541	1.02	2.11	1.77	0.51	0	0.06	17.8985	4.16176	0.00116855	up
ENSBTAT00000067410	0.24	0.12	0.45	0	0	0.06	17.8933	4.16134	0.0134027	up
ENSBTAT00000087036	0.42	0.47	0.39	0	0.02	0.07	17.8803	4.1603	0.000150896	up
ENSBTAT00000084857	3.91	16.33	16.37	1.45	1.06	1.09	17.7796	4.15215	4.31e-10	up
ENSBTAT00000021661	3.45	9	8.3	1.4	0.49	0.2	17.776	4.15186	5.02e-09	up
ENSBTAT00000072231	1.74	1.83	1.84	0.43	0.12	0.02	17.7359	4.1486	1.45e-06	up
ENSBTAT00000019911	0.1	0.09	0.25	0.02	0.02	0	17.7097	4.14646	0.0129967	up
ENSBTAT00000039533	1.31	0.94	1.37	0.16	0	0.17	17.6388	4.14068	6.26e-05	up
ENSBTAT00000006131	0.05	0.08	0.03	0.01	0	0	17.5031	4.12954	0.000484577	up
ENSBTAT00000076528	5.13	6.73	6.05	1.38	0	0.37	17.4572	4.12575	0.00203594	up
ENSBTAT00000079353	0.27	0.19	0.14	0.07	0	0	17.4506	4.12521	0.0113627	up
ENSBTAT00000018042	0.52	0.46	0.67	0.15	0.03	0	17.3177	4.11418	0.000307579	up
ENSBTAT00000083444	0.37	0.39	1	0.2	0	0	17.307	4.11328	0.0133333	up
ENSBTAT00000071083	15.58	43.71	42.56	5.95	2.28	1.9	17.2832	4.1113	4.46e-13	up
ENSBTAT00000027161	0.14	0.73	0.93	0	0.08	0.06	17.2425	4.1079	0.00106414	up
ENSBTAT00000064751	3.68	4.4	3.95	0.35	0.75	0.13	17.1475	4.09993	2.18e-09	up
ENSBTAT00000086960	0.16	0.14	0.28	0	0.05	0	17.1356	4.09893	0.0111373	up
ENSBTAT00000001392	0.15	0.29	0.2	0.03	0	0.04	17.0579	4.09237	0.00360734	up
ENSBTAT00000025245	0.03	0.08	0.21	0.02	0.01	0	17.0427	4.09108	0.0118672	up
ENSBTAT00000026265	0.41	0.21	0.3	0.07	0	0.02	17.0306	4.09005	0.000410471	up
ENSBTAT00000024279	38.2	31.87	33.45	5.45	1.42	3.23	17.0185	4.08903	5.56e-17	up
ENSBTAT00000074222	1.88	1.12	1.01	0.27	0.17	0	16.9971	4.08722	5.78e-05	up
MSTRG.21618.1	0.09	0.04	0.04	0	0.02	0	16.9863	4.0863	0.0119547	up
ENSBTAT00000071578	0.27	0.27	0.09	0.02	0	0.03	16.9862	4.08629	0.0051866	up
ENSBTAT00000079539	0.23	0.26	0.32	0.09	0	0	16.9635	4.08436	0.011315	up
ENSBTAT00000082343	0.31	0.13	0.14	0.07	0	0	16.9242	4.08101	0.0158211	up
ENSBTAT00000072054	6.1	6.86	8.11	1.85	0.1	0.34	16.8858	4.07774	2.9e-06	up
ENSBTAT00000086069	1.43	1.44	3.42	0.41	0.36	0	16.877	4.07699	0.000149368	up
ENSBTAT00000067725	0.19	0.17	0.49	0	0.08	0	16.8427	4.07405	0.0136162	up
ENSBTAT00000067881	0.23	0.2	0.19	0	0	0.05	16.8001	4.0704	0.0107056	up
ENSBTAT00000079546	214.11	442.1	422.79	178.43	75.85	62.96	16.6542	4.05782	2.16e-10	up
ENSBTAT00000004535	0.79	0.77	0.99	0.08	0.19	0	16.6317	4.05586	0.000267292	up
ENSBTAT00000082623	0.42	0.23	0.43	0.12	0	0	16.4356	4.03875	0.0145272	up
ENSBTAT00000056911	1.52	1.23	2.02	0.53	0.02	0.01	16.4354	4.03873	0.00101477	up
ENSBTAT00000056280	0.23	0.45	0.35	0.01	0.03	0.05	16.3585	4.03197	8.64e-06	up
ENSBTAT00000069930	3.73	4.06	7.66	1.43	0.45	0	16.3319	4.02962	0.000403427	up
ENSBTAT00000079012	0.34	0.38	0.2	0.06	0.04	0	16.3309	4.02953	0.00137357	up
ENSBTAT00000007795	6.23	5.71	2.99	0.43	0	0.88	16.3179	4.02838	0.00323193	up
ENSBTAT00000082396	0.22	0.39	1.48	0.13	0.1	0	16.317	4.0283	0.00213955	up
ENSBTAT00000084021	1.48	1.93	1.54	0.25	0	0.22	16.3138	4.02802	0.000155935	up
ENSBTAT00000070755	0.48	0.53	0.36	0.12	0.03	0	16.2902	4.02594	0.000201782	up
ENSBTAT00000078678	0.72	1.15	2.03	0.24	0.07	0.1	16.1728	4.0155	2.21e-09	up
ENSBTAT00000019209	0.42	0.45	0.48	0.15	0.01	0	16.1585	4.01422	0.00202182	up
MSTRG.19557.1	0.15	0.13	0.16	0.02	0	0.02	16.1501	4.01347	0.00121325	up
ENSBTAT00000053787	0.32	0.35	0.14	0.05	0.02	0.02	16.131	4.01176	0.00081166	up
ENSBTAT00000073041	0.63	0.65	0.37	0.03	0.14	0	16.0838	4.00754	0.00111156	up
ENSBTAT00000008967	0.59	0.86	1.42	0.21	0.1	0	16.0725	4.00652	0.00101916	up
ENSBTAT00000026137	0.17	0.43	0.24	0.1	0	0	16.0703	4.00633	0.0159147	up
ENSBTAT00000086565	5.04	9.86	7.5	0.8	0.79	0.7	15.9608	3.99646	1.44e-22	up
ENSBTAT00000064514	0.72	0.56	0.46	0.18	0	0.03	15.9545	3.99589	0.00178424	up
ENSBTAT00000078271	2.77	5.2	7.43	0	1.31	0.96	15.8923	3.99026	0.000848062	up
ENSBTAT00000078690	0.73	1.28	0.45	0.08	0	0.18	15.8857	3.98966	0.00131094	up
ENSBTAT00000076764	2.84	2.68	1.83	1.01	0	0.23	15.7934	3.98125	0.00254346	up
ENSBTAT00000066657	1.2	2.15	2.04	0.39	0.22	0	15.7284	3.9753	0.000740245	up
ENSBTAT00000026536	0.37	0.25	0.29	0.11	0	0	15.7179	3.97434	0.0138698	up
ENSBTAT00000069351	0.73	0.67	0.37	0.17	0.06	0	15.7149	3.97406	0.00551907	up
ENSBTAT00000039003	1.37	1.06	0.9	0.33	0.02	0.03	15.6602	3.96903	0.000127244	up
ENSBTAT00000052919	0.31	0.37	0.39	0.06	0.06	0	15.6261	3.96589	8.29e-05	up
ENSBTAT00000071735	0.56	0.49	0.76	0	0	0.17	15.6066	3.96409	0.0148669	up
ENSBTAT00000029292	0.45	0.53	0.44	0	0.02	0.11	15.5123	3.95534	0.00122573	up
ENSBTAT00000024802	0.48	0.41	0.32	0	0.12	0	15.5103	3.95515	0.0158507	up
ENSBTAT00000064249	2.75	3.38	3.59	0.57	0	0.53	15.4793	3.95227	0.000150881	up
ENSBTAT00000040219	0.64	0.6	0.7	0.16	0.01	0.05	15.4502	3.94955	1.85e-06	up
ENSBTAT00000071821	3.54	2.82	3.51	0.91	0.12	0.2	15.437	3.94832	5.04e-07	up
ENSBTAT00000069729	0.14	0.11	0.07	0.04	0	0	15.4127	3.94605	0.015954	up
ENSBTAT00000002844	2.5	4.31	3.27	0.62	0	0.42	15.4053	3.94535	0.00135526	up
ENSBTAT00000002230	0.66	1.55	1.66	0.19	0.13	0.09	15.3844	3.9434	5.19e-13	up
ENSBTAT00000081707	2.32	5.58	5.36	1.03	0	0.42	15.3795	3.94293	0.00203797	up
ENSBTAT00000008130	6.84	4.43	5.85	0.6	0.28	0.86	15.316	3.93697	4.68e-12	up
ENSBTAT00000061228	4.02	4.25	4.54	0.33	0.34	0.58	15.3122	3.93661	1.97e-18	up
ENSBTAT00000070341	2.64	3.43	1.69	0	0.17	0.54	15.2775	3.93333	0.00100958	up
ENSBTAT00000080431	2.09	2.3	2.36	0.49	0.02	0.23	15.2647	3.93213	8.47e-06	up
ENSBTAT00000086991	1.34	1.97	1.17	0	0.39	0.07	15.2415	3.92993	0.00149344	up
ENSBTAT00000072976	2.35	3.87	3.22	0.71	0.24	0.18	15.2365	3.92946	5.67e-10	up
ENSBTAT00000030549	0.27	0.62	0.39	0.13	0.03	0	15.2082	3.92678	0.00436548	up
ENSBTAT00000080099	2.74	0.86	1.95	0.15	0.22	0.31	15.1954	3.92556	0.000256134	up
ENSBTAT00000022654	0.73	0.77	0.71	0.21	0	0.06	15.1376	3.92007	0.000608274	up
ENSBTAT00000022049	1.98	2.53	2.75	0	0.17	0.49	15.1331	3.91963	0.00117844	up
ENSBTAT00000065259	1.62	0.79	0.48	0.05	0.05	0.18	15.1167	3.91807	9.39e-05	up
ENSBTAT00000061292	2.34	3.8	3.67	1.07	0.14	0	15.0473	3.91143	0.00226459	up
ENSBTAT00000000973	0.18	0.17	0.24	0.03	0.02	0.02	15.0269	3.90948	3.91e-05	up
ENSBTAT00000065152	1.93	3.15	1.97	1.05	0.11	0	15.0211	3.90891	0.00293764	up
ENSBTAT00000073307	3.49	3.86	4.22	0.53	0.25	0.44	14.9871	3.90565	3.41e-23	up
ENSBTAT00000017338	1.33	1.07	1.02	0.24	0	0.13	14.9479	3.90187	0.000236613	up
ENSBTAT00000070562	2.52	3.28	2.46	0.8	0.4	0	14.9278	3.89993	0.000120816	up
ENSBTAT00000073930	0.63	2.19	2.04	0.51	0.14	0.07	14.9215	3.89932	0.000311188	up
ENSBTAT00000067964	18.75	14.16	9.32	0.47	1.68	2.03	14.9071	3.89793	1.13e-08	up
ENSBTAT00000025279	1.12	1.05	0.64	0.17	0.01	0.12	14.8278	3.89024	9.14e-06	up
ENSBTAT00000079560	0.23	0.2	0.25	0.03	0.06	0	14.7323	3.88091	0.002221	up
ENSBTAT00000085998	0.3	0.19	0.2	0.05	0.01	0.02	14.6481	3.87264	7.46e-05	up
ENSBTAT00000026649	1.66	1.87	2.12	0.36	0.18	0.11	14.6138	3.86926	5.63e-18	up
ENSBTAT00000007931	0.03	0.38	0.18	0.03	0.02	0.02	14.5909	3.867	0.0136826	up
ENSBTAT00000077870	2.58	4.82	4.4	0.75	0.25	0.34	14.5378	3.86173	2.51e-14	up
ENSBTAT00000012486	1.35	1.67	2.1	0.48	0.18	0	14.5337	3.86133	0.000372715	up
ENSBTAT00000042578	0.66	0.84	0.47	0.05	0.1	0.06	14.5266	3.86062	4.27e-11	up
ENSBTAT00000064997	0.47	0.33	0.46	0.13	0.03	0	14.4815	3.85614	0.00053531	up
ENSBTAT00000044029	4.3	6.12	5.1	0.42	0.73	0.64	14.4765	3.85564	1.31e-14	up
ENSBTAT00000015485	0.89	0.74	0.41	0.16	0	0.08	14.4748	3.85547	0.00060255	up
MSTRG.9298.1	0.19	0.27	0.19	0.05	0	0.02	14.4652	3.85451	0.00158788	up
ENSBTAT00000001780	4.14	4.67	2.85	0	0.5	0.64	14.4527	3.85327	0.00177736	up
ENSBTAT00000086833	0.48	0.54	0.99	0.24	0	0.03	14.402	3.8482	0.00304466	up
ENSBTAT00000079117	0.54	1.93	1.17	0.37	0	0.08	14.3763	3.84562	0.00199442	up
ENSBTAT00000029274	2.13	1.61	1.62	0.23	0.1	0.25	14.372	3.84519	1.2e-14	up
ENSBTAT00000076503	0.58	0.48	0.42	0.08	0.04	0.05	14.3684	3.84483	2e-05	up
ENSBTAT00000084657	0.58	0.48	0.42	0.08	0.04	0.05	14.3684	3.84483	2e-05	up
ENSBTAT00000066541	0.37	0.73	1.04	0.25	0	0.03	14.3591	3.8439	0.0033967	up
ENSBTAT00000086201	0.68	2.21	1.91	0	0.42	0.13	14.3541	3.84339	0.0025203	up
ENSBTAT00000018159	0.55	0.68	0.81	0.05	0.07	0.09	14.3405	3.84202	9.19e-12	up
ENSBTAT00000038159	0.05	0.54	0.38	0.03	0.03	0.05	14.3354	3.84151	0.00125395	up
ENSBTAT00000048984	16.76	18.52	15.55	6.46	0.89	1.42	14.3024	3.83818	9.21e-08	up
MSTRG.30023.1	5.35	8.51	9.86	1.87	0.6	0.54	14.2823	3.83615	1.48e-11	up
ENSBTAT00000070781	0.7	1.53	1.65	0.14	0.12	0.18	14.2806	3.83599	1.54e-08	up
ENSBTAT00000052089	1.14	2.39	3.16	0.64	0.25	0	14.2694	3.83485	0.000838039	up
ENSBTAT00000007743	0.95	0.86	0.68	0.24	0.04	0.03	14.2289	3.83075	1.48e-06	up
ENSBTAT00000033660	0.14	0.15	0.37	0.08	0.01	0	14.187	3.8265	0.00614788	up
MSTRG.24368.1	2.26	25.88	12.58	8.12	0.21	3.27	14.1367	3.82137	0.00917754	up
ENSBTAT00000076986	0.56	0.93	0.9	0.05	0.16	0.04	14.1068	3.81832	8.82e-06	up
ENSBTAT00000070912	0.26	0.28	0.04	0.05	0.02	0	14.1005	3.81767	0.00435937	up
ENSBTAT00000083182	0.89	2.86	3.27	0.57	0.14	0.16	14.097	3.81732	2.24e-06	up
ENSBTAT00000061106	0.56	0.78	0.91	0.18	0.02	0.06	14.094	3.81701	3.79e-07	up
ENSBTAT00000015763	0.74	0.53	0.16	0.08	0	0.08	14.0798	3.81555	0.00236565	up
ENSBTAT00000011769	0.31	0.37	0.13	0.09	0	0.02	14.0665	3.81419	0.00604037	up
ENSBTAT00000029198	1.04	0.94	0.88	0.31	0	0.05	14.0335	3.81081	0.00191935	up
ENSBTAT00000078685	0.41	0.1	0.77	0.13	0.03	0	14.0251	3.80994	0.00447237	up
ENSBTAT00000021324	0.51	0.52	0.57	0.17	0.01	0.03	14.0167	3.80907	0.000116735	up
ENSBTAT00000020742	0.14	0.14	0.11	0.04	0.01	0	13.9246	3.79956	0.00346986	up
ENSBTAT00000049662	0.23	0.64	0.42	0.07	0.07	0.02	13.8822	3.79517	6.06e-06	up
ENSBTAT00000071073	1.49	0.63	1.6	0	0.36	0.08	13.8317	3.78991	0.0019257	up
ENSBTAT00000057407	0.58	0.79	0.85	0	0.18	0.07	13.8016	3.78676	0.000590205	up
ENSBTAT00000068190	0.2	0.34	0.68	0.11	0.05	0	13.77	3.78345	0.00108032	up
ENSBTAT00000080175	0.18	0.6	0.61	0.13	0.01	0.03	13.7644	3.78287	0.000362601	up
ENSBTAT00000086686	0.1	0.53	0.47	0.03	0.06	0.03	13.7606	3.78247	4.69e-05	up
ENSBTAT00000077057	7.6	10.02	11.11	0	0.51	2.62	13.7458	3.78092	0.0033824	up
ENSBTAT00000057593	14.4	14.5	14.21	1.34	0.75	2.56	13.7349	3.77977	9.03e-11	up
ENSBTAT00000073407	0.63	1.74	1.46	0.25	0.2	0.05	13.7062	3.77675	4.85e-06	up
ENSBTAT00000067697	0.09	0.08	0.1	0.02	0.01	0	13.6776	3.77374	0.00173216	up
ENSBTAT00000053426	8	6.14	5.64	1.51	0.14	0.76	13.6465	3.77046	5.29e-07	up
ENSBTAT00000028315	0.17	0.32	0.25	0.05	0	0.04	13.6091	3.7665	0.00464146	up
ENSBTAT00000081783	1.64	2.55	2.22	0.59	0.14	0.11	13.5881	3.76428	5.03e-08	up
ENSBTAT00000083175	1.73	1.72	1.71	0.63	0	0.05	13.578	3.76319	0.00607052	up
ENSBTAT00000072650	5.42	5.55	6.16	1.03	0.23	0.75	13.5386	3.75901	2.84e-11	up
ENSBTAT00000086809	1.86	2.44	1.19	0.38	0.13	0.17	13.4396	3.74842	8.82e-12	up
ENSBTAT00000071677	0.44	1.87	2.86	0.28	0.2	0.39	13.4187	3.74617	0.00669115	up
ENSBTAT00000007151	0.39	0.24	0.29	0.07	0.05	0	13.3698	3.74091	0.000556122	up
ENSBTAT00000063771	0.64	1.31	1.54	0.36	0.06	0.05	13.3637	3.74025	1.17e-05	up
ENSBTAT00000027787	0.47	0.55	0.5	0.16	0	0.05	13.3338	3.73701	0.00153392	up
ENSBTAT00000087214	0.04	0.1	0.19	0	0.01	0.02	13.2714	3.73024	0.00739989	up
ENSBTAT00000080710	4.32	4.16	4.12	1.54	0.21	0	13.2576	3.72875	0.00561871	up
ENSBTAT00000055956	0	2.13	4.5	0.52	0.25	0.16	13.2436	3.72723	0.0153382	up
ENSBTAT00000086812	0.89	0.69	0.59	0	0.05	0.17	13.231	3.72585	0.00177396	up
ENSBTAT00000010762	174.08	140.83	151.87	48.7	3.16	10.06	13.1953	3.72195	4.85e-06	up
ENSBTAT00000045088	1	1.02	1.11	0.38	0.02	0.03	13.1412	3.71603	0.00020776	up
ENSBTAT00000070131	0.35	0.19	0.19	0.05	0	0.05	13.1369	3.71556	0.00329107	up
ENSBTAT00000043194	0.67	1.25	1.53	0.11	0.2	0.11	13.0743	3.70866	6.22e-09	up
MSTRG.12737.1	46.49	63.5	47.53	31.74	0	10.85	13.0512	3.70611	0.00158711	up
ENSBTAT00000054113	0.17	0.06	0.13	0.02	0	0.02	13.0315	3.70393	0.0154868	up
ENSBTAT00000071990	1.13	0.58	0.57	0	0.07	0.18	13.0289	3.70365	0.00171874	up
ENSBTAT00000083419	0.71	1.95	1.56	0.35	0.18	0.04	13.0242	3.70312	1.06e-06	up
ENSBTAT00000065595	0.71	0.32	0.21	0.1	0.08	0	13.0189	3.70253	0.00186664	up
ENSBTAT00000035815	0.51	0.55	0.79	0.18	0.04	0.04	13.0127	3.70184	2.82e-05	up
ENSBTAT00000046544	3.06	1.74	4.75	1.26	0.34	0.18	13.0119	3.70176	0.000397054	up
ENSBTAT00000077735	0.94	1.59	2.42	0.62	0.08	0	12.977	3.69789	0.00395822	up
ENSBTAT00000007643	0.32	0.27	0.19	0.05	0.05	0	12.9396	3.69373	0.000610115	up
ENSBTAT00000018541	0.2	0.21	0.04	0.05	0	0.01	12.885	3.68762	0.017086	up
ENSBTAT00000076815	0.19	1.29	0.32	0.18	0	0.08	12.8599	3.68481	0.0169204	up
ENSBTAT00000072250	2.53	1.18	1.38	0.34	0.36	0	12.8091	3.6791	0.00120557	up
ENSBTAT00000074108	1.18	1.3	1.38	0.09	0.12	0.24	12.7877	3.67669	5.92e-10	up
ENSBTAT00000014756	0.13	0.14	0.12	0.05	0.01	0	12.7687	3.67454	0.00544306	up
ENSBTAT00000015237	0.3	0.42	0.52	0.13	0	0.04	12.7387	3.67114	0.00157796	up
ENSBTAT00000000993	2.82	2.56	2.81	0.65	0.07	0.34	12.7289	3.67004	2.36e-07	up
ENSBTAT00000057249	0.73	1.2	0.93	0.39	0.1	0	12.7038	3.66719	0.00832923	up
ENSBTAT00000086053	1.86	3.72	3.11	0.87	0.37	0	12.7034	3.66715	0.00214231	up
ENSBTAT00000029140	0.11	0.27	0.19	0.03	0.02	0.02	12.7011	3.66688	0.000437709	up
ENSBTAT00000078285	0.45	0.5	0.2	0.12	0.05	0	12.6853	3.66508	0.00393059	up
ENSBTAT00000018020	0.37	0.28	0.33	0.04	0.05	0.03	12.6482	3.66086	1.28e-06	up
ENSBTAT00000072108	1.76	1.74	2.6	0.72	0	0.2	12.6057	3.65601	0.00170909	up
ENSBTAT00000075949	0.33	0.22	0.09	0.05	0	0.02	12.6052	3.65595	0.00693051	up
ENSBTAT00000037370	1.05	2.27	2.03	0.42	0.2	0.13	12.5865	3.6538	2.88e-09	up
ENSBTAT00000038407	1.62	1.28	2.12	0.46	0.17	0.16	12.5739	3.65236	5.94e-05	up
ENSBTAT00000014661	0.53	1.01	0.74	0.17	0.11	0.03	12.5727	3.65222	1.84e-06	up
ENSBTAT00000018208	0.08	0.09	0.11	0	0.02	0.01	12.5563	3.65034	0.0133234	up
ENSBTAT00000003593	0.36	0.31	0.19	0.09	0.03	0	12.5524	3.64989	0.00147587	up
ENSBTAT00000079142	6.08	5.02	5.36	1.42	0.54	0.34	12.5362	3.64802	6.31e-13	up
ENSBTAT00000029090	8.02	8.95	8.13	0	2.46	0.59	12.5265	3.64691	0.00851374	up
ENSBTAT00000082879	0.52	0.73	0.83	0	0.12	0.12	12.5061	3.64456	0.000582885	up
ENSBTAT00000074278	0.23	0.1	0.14	0.02	0	0.03	12.4927	3.64301	0.0162138	up
ENSBTAT00000045250	0.78	0.16	0.4	0.14	0	0.04	12.4828	3.64187	0.00483751	up
ENSBTAT00000080845	0.03	0.03	0.08	0	0	0.01	12.4806	3.64161	0.00538185	up
ENSBTAT00000079364	0.71	0.18	0.53	0.1	0	0.09	12.4333	3.63613	0.00370257	up
ENSBTAT00000018887	4.25	3.95	3.5	1.05	0.2	0.34	12.4232	3.63496	4.25e-10	up
ENSBTAT00000072430	0.46	0.32	0.24	0.1	0.05	0	12.4222	3.63484	0.0015856	up
ENSBTAT00000001615	1.12	0.74	0.72	0.31	0.09	0	12.4212	3.63474	0.00154871	up
ENSBTAT00000024930	0.64	0.33	0.5	0.13	0.07	0	12.4209	3.6347	0.00167958	up
ENSBTAT00000063250	5.49	6.45	6.29	0.74	0.44	1.21	12.3946	3.63164	2.75e-10	up
ENSBTAT00000022878	0.81	1.59	1.34	0.33	0.1	0.09	12.3943	3.63161	2.99e-07	up
ENSBTAT00000076281	7.56	8.99	8.65	0.58	1.76	0.79	12.3878	3.63085	1.76e-12	up
ENSBTAT00000086004	3.46	1.85	1.29	0.43	0	0.4	12.3712	3.62891	0.0036137	up
ENSBTAT00000037717	0.18	0.52	0.89	0.22	0	0.02	12.3445	3.62579	0.0149663	up
ENSBTAT00000078088	10.15	13.94	15.05	1.96	1.24	1.87	12.3319	3.62432	2.32e-22	up
ENSBTAT00000080642	1.86	1.54	1.95	0.77	0.08	0.08	12.316	3.62246	0.000745355	up
ENSBTAT00000001675	0.49	0.58	0.57	0.2	0.03	0.02	12.3033	3.62098	0.000106569	up
ENSBTAT00000014364	1.51	0.64	1.17	0.44	0	0.07	12.2626	3.61619	0.0043195	up
ENSBTAT00000075123	2.12	2.82	0.64	0	0.43	0.27	12.2326	3.61266	0.00293037	up
ENSBTAT00000015579	2.85	3.17	4.1	0.84	0.25	0.39	12.2165	3.61076	1.37e-09	up
ENSBTAT00000081596	5.43	5.82	8.07	0.49	0.73	1.23	12.2118	3.61021	6.59e-10	up
ENSBTAT00000072909	0.79	2.42	3.3	0.38	0.24	0.27	12.1985	3.60863	5.88e-07	up
ENSBTAT00000067547	0.32	0.22	0.24	0	0.07	0.02	12.191	3.60774	0.00150483	up
MSTRG.6142.1	3.53	39.61	27.08	4.6	4.43	7.76	12.1384	3.60151	0.000443277	up
ENSBTAT00000067489	0.29	0.46	0.09	0.08	0	0.05	12.1185	3.59914	0.0176946	up
ENSBTAT00000081291	0.97	0.48	0.81	0.25	0.09	0	12.108	3.59789	0.00133538	up
ENSBTAT00000086264	17.86	20.75	22.59	6.02	0.94	1.99	12.1005	3.59699	9.3e-09	up
ENSBTAT00000080589	8.5	8.81	8.74	2.63	0	1.12	12.0902	3.59576	0.00360722	up
ENSBTAT00000028546	2.95	1.48	1.95	0.21	0.1	0.49	12.0597	3.59213	1.01e-05	up
ENSBTAT00000037660	7.1	14.91	19.05	3.14	1.7	1.27	12.0566	3.59175	6.51e-12	up
ENSBTAT00000085417	0.2	0.24	0.21	0.04	0	0.04	12.0406	3.58983	0.00427675	up
ENSBTAT00000070035	2.43	4.89	4.25	0.44	0.67	0.43	12.0288	3.58841	6e-12	up
ENSBTAT00000076142	1.41	1.93	2.08	0.62	0.17	0.08	11.9548	3.57952	3.19e-05	up
ENSBTAT00000061518	0.69	2.7	2.05	0.42	0.12	0.2	11.923	3.57567	4.8e-07	up
ENSBTAT00000028652	0.32	0.27	0.33	0.1	0	0.03	11.9039	3.57336	0.000259909	up
ENSBTAT00000011200	0.32	0.18	0.39	0.11	0.01	0.02	11.8779	3.57021	0.00065256	up
ENSBTAT00000012427	0.16	0.44	0.29	0.05	0.07	0.01	11.8699	3.56923	0.000186826	up
ENSBTAT00000018669	0.33	0.08	0.42	0.05	0	0.06	11.8695	3.56919	0.0129403	up
ENSBTAT00000000450	0.59	0.51	0.55	0.11	0.08	0.05	11.8676	3.56896	3.86e-05	up
ENSBTAT00000073350	1.98	2.52	1.71	0.63	0.09	0.18	11.8527	3.56714	2.43e-07	up
ENSBTAT00000023448	0.46	1.42	1.55	0.38	0.09	0.06	11.847	3.56645	6.35e-05	up
ENSBTAT00000086868	2.13	2.45	1.89	0.71	0.17	0.07	11.8438	3.56606	9e-07	up
MSTRG.6336.2	0.12	0.55	0.46	0.08	0.06	0.02	11.8261	3.5639	3.33e-07	up
ENSBTAT00000067799	1.56	1.28	2.07	0.36	0.23	0.1	11.8237	3.56361	3.79e-13	up
ENSBTAT00000027111	0.84	0.95	0.83	0.16	0.15	0.06	11.8077	3.56165	2.07e-09	up
ENSBTAT00000080963	1.88	2.87	2.41	0.4	0.26	0.3	11.787	3.55912	1.12e-20	up
ENSBTAT00000071784	1.71	1.38	1.17	0.42	0.09	0.11	11.7832	3.55866	4.87e-08	up
ENSBTAT00000068237	1.17	1.55	1.65	0.38	0.15	0.1	11.7746	3.55761	2.67e-11	up
ENSBTAT00000069434	10.93	7.95	8.72	2.8	0.18	1.14	11.7682	3.55683	1.05e-05	up
ENSBTAT00000064861	4.66	7.25	8.62	2.12	0.49	0.62	11.7224	3.5512	1.6e-08	up
ENSBTAT00000080820	1.52	2.26	1.29	0.39	0.14	0.24	11.707	3.5493	1.95e-07	up
ENSBTAT00000003681	0.17	0.05	0.31	0.03	0	0.04	11.6854	3.54664	0.0130194	up
ENSBTAT00000020043	1.22	1.3	1.49	0.21	0.03	0.29	11.6696	3.54468	2.02e-05	up
ENSBTAT00000083495	0.13	0.62	0.96	0.08	0.06	0.08	11.6635	3.54393	0.000105627	up
ENSBTAT00000075360	5.57	4.08	4.41	1.47	0.1	0.55	11.6586	3.54332	1.77e-05	up
ENSBTAT00000066654	1.48	0.88	1.77	0.15	0.16	0.25	11.6328	3.54012	4.05e-08	up
ENSBTAT00000078996	5.96	7.17	6.44	2.83	0.17	0.23	11.5443	3.5291	0.000275676	up
ENSBTAT00000020331	0.18	0.18	0.17	0	0.04	0.03	11.5439	3.52906	0.00471659	up
MSTRG.28717.1	0.75	0.84	1.14	0.32	0	0.1	11.5438	3.52905	0.00218384	up
ENSBTAT00000010303	0.83	1.62	1.6	0.13	0.18	0.23	11.5179	3.5258	3.61e-08	up
ENSBTAT00000025832	5.46	11.26	7.08	0.55	1.98	0.85	11.4919	3.52255	6.14e-08	up
ENSBTAT00000074242	6.34	4.51	4.7	1.13	0.39	0.67	11.4747	3.52039	2.25e-15	up
ENSBTAT00000082438	4.66	3.94	4.01	1.58	0.25	0.17	11.454	3.51778	7.48e-06	up
ENSBTAT00000021805	0.11	0.09	0.06	0.01	0.01	0.01	11.4525	3.5176	0.0101473	up
ENSBTAT00000086842	0.52	2.12	2.53	0.72	0.12	0	11.4428	3.51637	0.0108094	up
ENSBTAT00000072739	5.26	6.78	5.42	3.54	0.27	0	11.4189	3.51335	0.00857671	up
ENSBTAT00000042695	4.88	5.13	5.66	1.5	0.26	0.57	11.4048	3.51156	9.07e-09	up
ENSBTAT00000069997	0.71	0.9	1.05	0.13	0.1	0.14	11.371	3.50728	4.24e-11	up
ENSBTAT00000069375	0.15	0.54	0.49	0.11	0	0.07	11.3659	3.50665	0.00774463	up
ENSBTAT00000078506	0.37	0.32	0.37	0.15	0.01	0.01	11.3554	3.50531	0.00237624	up
ENSBTAT00000080565	8.08	3.18	10.62	1.17	1.25	2.45	11.3483	3.5044	0.000261994	up
ENSBTAT00000071212	1.56	3.06	0.72	0.61	0.13	0.11	11.3096	3.49948	6.84e-05	up
ENSBTAT00000069745	0.38	0.82	0.96	0.12	0.07	0.12	11.3071	3.49916	7.91e-06	up
ENSBTAT00000008658	0.26	0.43	0.79	0	0.06	0.12	11.3042	3.49878	0.00373499	up
MSTRG.8460.1	11.31	27.56	21.24	7.97	3.69	4.71	11.2981	3.49801	6.56e-07	up
ENSBTAT00000010394	0.81	0.92	1.08	0.31	0.04	0.08	11.2747	3.49502	9.9e-06	up
ENSBTAT00000028175	0.89	0.61	0.67	0.21	0.06	0.06	11.2719	3.49465	1.11e-06	up
ENSBTAT00000020166	0.72	0.65	0.55	0.24	0.07	0	11.2526	3.49219	0.00187019	up
ENSBTAT00000038564	0.61	0.38	0.06	0	0.1	0.03	11.2314	3.48947	0.0145323	up
ENSBTAT00000073266	0.29	0.19	0.45	0	0.06	0.06	11.2147	3.48732	0.00191275	up
MSTRG.13578.1	23.38	25.47	21.2	7.61	7.36	4.67	11.1819	3.48309	1.6e-10	up
ENSBTAT00000066336	0.26	0.11	0.26	0	0.03	0.05	11.1637	3.48075	0.00929166	up
ENSBTAT00000075197	1.56	1.79	1.42	0.17	0.55	0.01	11.1233	3.47551	0.00354975	up
ENSBTAT00000085826	0.53	2.42	1.58	0.44	0.27	0	11.0391	3.46455	0.00578501	up
ENSBTAT00000085621	0.92	1.7	2.11	0.43	0.13	0.25	11.032	3.46363	9.81e-05	up
ENSBTAT00000076905	3.67	3.19	3.77	0.4	0.55	0.54	11.0315	3.46356	6.98e-21	up
ENSBTAT00000004603	0.14	0.15	0.12	0.01	0	0.04	11.0259	3.46283	0.00541168	up
ENSBTAT00000013457	1.02	1.59	1.03	0.26	0.11	0.17	11.022	3.46232	2.15e-09	up
ENSBTAT00000012030	0.13	0.09	0.04	0.01	0.01	0.01	11.0164	3.46157	0.0162334	up
ENSBTAT00000001707	0.15	2.89	1.63	0	0.39	0.24	11.0144	3.46131	0.0179603	up
ENSBTAT00000076594	3.04	3	3.92	0.43	0.81	0.24	10.992	3.45838	3.86e-11	up
ENSBTAT00000011099	0.25	0.22	0.07	0.06	0.01	0.01	10.9906	3.45819	0.00205711	up
ENSBTAT00000078460	0.41	0.42	0.87	0	0.12	0.11	10.9803	3.45685	0.0100967	up
ENSBTAT00000024355	1.83	3.19	2.6	1.25	0.03	0.07	10.9694	3.45541	0.00434905	up
ENSBTAT00000009406	0.36	0.45	0.19	0.11	0.03	0.02	10.9343	3.45078	0.00110507	up
ENSBTAT00000011740	6.42	13.22	12.45	2.48	1.34	1.01	10.9252	3.44959	1.05e-15	up
ENSBTAT00000048100	3.75	2.1	2.67	0.95	0	0.39	10.8391	3.43818	0.00432368	up
ENSBTAT00000085636	3.98	6.58	5.69	1.18	1.01	0.37	10.813	3.4347	2.73e-13	up
ENSBTAT00000076308	1.55	0.43	0.3	0.01	0.16	0.14	10.8127	3.43465	0.00180957	up
ENSBTAT00000054092	0.29	0.25	0.77	0.08	0.13	0	10.807	3.43389	0.01159	up
ENSBTAT00000078248	1.5	2.56	3.05	0.55	0.4	0.15	10.8061	3.43377	9.07e-11	up
ENSBTAT00000014968	66.05	61.79	62.98	13.55	8.08	7.39	10.7899	3.43161	5.96e-51	up
ENSBTAT00000042753	0.94	0.46	0.72	0	0.03	0.24	10.7808	3.43039	0.0153168	up
ENSBTAT00000080046	1.04	1.32	2.01	0.23	0	0.39	10.7291	3.42346	0.00432063	up
ENSBTAT00000001588	1.28	1.07	0.76	0.49	0.05	0.04	10.6943	3.41877	0.00243038	up
MSTRG.22371.1	58.09	76.17	61.49	30.87	11.77	18.53	10.6473	3.41242	5.01e-12	up
ENSBTAT00000035420	2.84	4.48	1.64	0.31	0.24	0.7	10.6453	3.41214	1.84e-06	up
ENSBTAT00000080926	0.39	0.13	0.4	0.1	0	0.04	10.64	3.41143	0.00547436	up
ENSBTAT00000080494	3.63	3.48	3.45	1.29	0	0.4	10.6205	3.40878	0.00900235	up
ENSBTAT00000071657	0.84	0.96	1.13	0.15	0.09	0.18	10.5955	3.40539	4.22e-11	up
ENSBTAT00000042978	1.52	2.44	1.62	0.4	0.44	0.28	10.5845	3.40388	0.000514689	up
ENSBTAT00000067227	0.81	0.76	0.86	0.24	0.11	0.05	10.5595	3.40047	1.04e-09	up
ENSBTAT00000012124	1.96	1.02	1.56	0.19	0.09	0.37	10.5401	3.39782	8.76e-06	up
ENSBTAT00000014725	0.31	0.34	0.42	0.05	0.03	0.07	10.5398	3.39778	7.78e-06	up
ENSBTAT00000082205	2.78	5.99	6.29	1.11	0.67	0.6	10.4917	3.39118	1.62e-13	up
ENSBTAT00000067211	1.45	0.59	1.51	0.56	0.09	0	10.4725	3.38853	0.00906115	up
ENSBTAT00000013336	0.75	0.41	0.26	0.19	0.05	0.01	10.4584	3.38659	0.00105456	up
ENSBTAT00000007185	3.13	5.43	4.45	1.52	0.55	0.17	10.4579	3.38652	1.53e-06	up
ENSBTAT00000064640	0.3	0.12	0.14	0.06	0	0.03	10.4562	3.38629	0.00603916	up
ENSBTAT00000010899	0.73	0.51	0.42	0.01	0.06	0.18	10.4471	3.38504	0.00754446	up
ENSBTAT00000068381	1.75	1.63	3.14	0.29	0.19	0.48	10.4349	3.38335	6.07e-08	up
ENSBTAT00000087334	1.02	0.7	0.72	0.09	0.07	0.19	10.4199	3.38127	2.39e-07	up
ENSBTAT00000000858	0.76	0.84	1	0.32	0.04	0.07	10.4133	3.38035	8.35e-06	up
ENSBTAT00000035679	0.25	0.24	0.29	0.12	0	0.02	10.4123	3.38022	0.015086	up
ENSBTAT00000022163	1.09	0.69	0.8	0.39	0.02	0.05	10.4001	3.37853	0.0017336	up
ENSBTAT00000006244	0.58	0.3	0.67	0.08	0.07	0.09	10.3758	3.37515	3.44e-08	up
ENSBTAT00000028678	0.13	0.15	0.22	0.04	0.01	0.03	10.3709	3.37447	0.000953544	up
ENSBTAT00000071075	1.69	2.64	1.15	0.26	0	0.64	10.3517	3.37179	0.0104759	up
ENSBTAT00000080120	1.35	0.9	1.48	0.48	0.17	0	10.347	3.37114	0.00425591	up
ENSBTAT00000006013	0.64	0.35	0.6	0.27	0.02	0	10.3436	3.37067	0.0160876	up
ENSBTAT00000071313	0.6	0.41	0.1	0.11	0.03	0.04	10.337	3.36974	0.000324507	up
ENSBTAT00000068478	6.97	17.1	16.11	3.29	0	3.03	10.3331	3.3692	0.0121315	up
ENSBTAT00000068210	2.26	2.01	2.01	1	0	0.13	10.3312	3.36894	0.00832402	up
ENSBTAT00000084149	0.86	1.41	1.55	0.36	0.07	0.19	10.3303	3.36881	2.59e-06	up
ENSBTAT00000076769	1.35	1.46	0.95	0.04	0.44	0.08	10.3094	3.36589	0.000312334	up
ENSBTAT00000086787	1.21	1.31	0.89	0.5	0	0.13	10.288	3.36289	0.00504535	up
ENSBTAT00000071564	3.08	6.3	6.28	0.94	0.72	0.8	10.2722	3.36067	4.34e-13	up
ENSBTAT00000006853	1.39	1.54	0.63	0.25	0.13	0.24	10.2653	3.3597	0.000441453	up
ENSBTAT00000001252	1.35	1.63	2.2	0	0.42	0.34	10.2445	3.35678	0.00267356	up
ENSBTAT00000001893	0.47	0.4	0.37	0.13	0.02	0.05	10.2126	3.35228	2.42e-07	up
ENSBTAT00000035773	0.58	0.44	0.31	0.06	0.17	0	10.1903	3.34912	0.0170588	up
ENSBTAT00000072801	2.07	1.36	1.83	0.33	0.11	0.36	10.166	3.34568	3.27e-08	up
ENSBTAT00000005511	0.72	0.84	0.88	0.34	0.02	0.07	10.1526	3.34378	0.000373883	up
ENSBTAT00000078719	1	0.52	1.84	0.08	0.32	0.1	10.1463	3.34288	2.75e-05	up
ENSBTAT00000042959	0.21	0.41	0.36	0.08	0.06	0.03	10.1451	3.34271	0.00393321	up
ENSBTAT00000022858	1.08	0.83	0.79	0.21	0.09	0.13	10.1354	3.34133	1.04e-10	up
ENSBTAT00000035177	0.14	0.27	0.2	0.09	0.01	0.01	10.1331	3.34101	0.00362836	up
ENSBTAT00000076659	0.11	0.44	0.36	0.13	0.02	0.02	10.1272	3.34017	0.00174667	up
ENSBTAT00000083491	0.07	0.4	0.38	0.09	0.02	0.03	10.1136	3.33823	0.00286004	up
ENSBTAT00000054744	2.54	2.02	1.85	0.74	0.1	0.24	10.1128	3.3381	1.91e-06	up
ENSBTAT00000037744	3.72	2.61	3.34	0.79	0.26	0.51	10.11	3.33772	1.31e-11	up
ENSBTAT00000027370	0.47	0.37	0.37	0.14	0	0.06	10.0998	3.33625	0.00308833	up
ENSBTAT00000085613	1.44	1.37	1.5	0.1	0.23	0.32	10.0901	3.33487	5.25e-07	up
ENSBTAT00000008504	0.97	1.6	1.88	0.44	0.16	0.15	10.0797	3.33338	5.27e-09	up
ENSBTAT00000074461	0.36	0.77	0.63	0.27	0.05	0	10.0588	3.33038	0.0081578	up
ENSBTAT00000070481	1.29	1.23	1.33	0.49	0	0.16	10.0547	3.3298	0.0044166	up
ENSBTAT00000076369	0.77	0.28	1.23	0.38	0.03	0	10.049	3.32898	0.0178139	up
ENSBTAT00000069575	1.31	3.29	2.3	0.75	0.33	0.29	10.0468	3.32866	2.33e-05	up
ENSBTAT00000084510	0.13	0.18	0.12	0.03	0	0.04	10.0337	3.32678	0.00605327	up
ENSBTAT00000081897	1.64	2.16	2.26	0	0.55	0.35	10.0283	3.326	0.0041733	up
ENSBTAT00000036459	0.62	0.16	0.74	0.19	0	0.06	10.0219	3.32509	0.0107271	up
ENSBTAT00000026808	1.59	2.79	0.52	0.17	0.21	0.4	10.0196	3.32475	0.000383437	up
ENSBTAT00000009016	1.04	2.7	2.05	0.72	0.17	0.2	10.0027	3.32232	5e-05	up
ENSBTAT00000009661	0.32	1.23	2.25	0.34	0.13	0.19	10.0015	3.32215	0.000558061	up
ENSBTAT00000040023	2.38	1.62	1.87	0.36	0.17	0.38	10.0004	3.32199	1.05e-11	up
MSTRG.2681.1	0.21	0.83	0.68	0.17	0.07	0.04	9.99828	3.32168	1.29e-05	up
ENSBTAT00000074243	1.69	1.48	1.45	0.62	0	0.17	9.99235	3.32082	0.00724396	up
ENSBTAT00000085381	0.17	0.46	0.28	0.11	0.03	0.03	9.99232	3.32082	0.000935729	up
ENSBTAT00000002052	1.36	1.39	1.39	0.5	0.05	0.15	9.98269	3.31943	7.59e-06	up
ENSBTAT00000011667	1.52	0.75	2.44	0.23	0.56	0	9.97387	3.31815	0.0105935	up
ENSBTAT00000066905	10.07	10.33	9.79	5.81	0.21	0.24	9.95624	3.3156	0.00334904	up
ENSBTAT00000006235	0.27	0.42	0.35	0	0.07	0.08	9.93837	3.31301	0.0042806	up
ENSBTAT00000067120	4.31	1.7	2.5	0.65	0.4	0.34	9.91452	3.30954	1.18e-11	up
ENSBTAT00000079248	1.45	0.97	1.43	0.25	0.41	0	9.90047	3.3075	0.0052542	up
ENSBTAT00000067234	2.65	3.66	3.63	1.43	0.22	0.13	9.89052	3.30605	3e-05	up
ENSBTAT00000017485	0.33	0.26	0.28	0.09	0	0.06	9.88573	3.30535	0.00798447	up
ENSBTAT00000010649	1.92	1.47	1.71	0.77	0.01	0.14	9.88486	3.30522	0.00227858	up
ENSBTAT00000050235	3.21	1.96	2.8	0.96	0.15	0.26	9.83785	3.29834	6.61e-07	up
ENSBTAT00000044746	3.16	2	1.77	0	0.27	0.69	9.83044	3.29726	0.0118035	up
ENSBTAT00000052009	1.03	0.84	0.93	0.35	0.08	0.06	9.79046	3.29138	6.6e-07	up
ENSBTAT00000021451	35.01	28.78	35.18	15.05	1.43	2.54	9.77819	3.28957	2.33e-05	up
ENSBTAT00000078774	0.42	0.4	0.4	0.15	0.01	0.05	9.7437	3.28447	0.000421725	up
MSTRG.11259.1	0.41	0.44	0.31	0.03	0.07	0.08	9.71289	3.2799	2.99e-06	up
ENSBTAT00000080787	1.71	1.61	1.32	0.26	0.31	0.18	9.70574	3.27884	7.74e-20	up
ENSBTAT00000001716	0.17	0.25	0.17	0.04	0.03	0.03	9.6996	3.27793	0.00167892	up
ENSBTAT00000076111	0.56	1.48	0.4	0.17	0.25	0.12	9.68983	3.27647	0.0170586	up
ENSBTAT00000067822	0.87	1.3	1.83	0	0.39	0.21	9.68948	3.27642	0.00849589	up
ENSBTAT00000072613	0.95	1.62	2.78	0.2	0.77	0.08	9.68113	3.27517	0.00309001	up
ENSBTAT00000061453	1.35	1.35	1.08	0.58	0.08	0.07	9.66156	3.27226	0.000299247	up
ENSBTAT00000086929	0.36	0.87	0.72	0.17	0	0.14	9.64044	3.2691	0.00641549	up
ENSBTAT00000076859	0.65	0.12	0.65	0.07	0.1	0.06	9.63649	3.26851	0.00103768	up
ENSBTAT00000083834	0.13	0.43	0.28	0.06	0.09	0	9.62586	3.26692	0.00672246	up
ENSBTAT00000007814	6.8	7.71	7.47	0.6	1.67	1.19	9.62285	3.26646	8.65e-11	up
MSTRG.5627.2	0.69	0.36	0.7	0.15	0.05	0.09	9.61911	3.2659	2.16e-08	up
ENSBTAT00000008976	0.8	0.85	0.53	0	0.21	0.12	9.60829	3.26428	0.00425997	up
ENSBTAT00000014398	1.51	1.4	1.46	0.23	0.6	0	9.58572	3.26089	0.00585155	up
MSTRG.27530.1	1.26	1.45	2.12	0.53	0.16	0.15	9.57744	3.25964	5.03e-09	up
ENSBTAT00000022936	0.46	0.24	0.27	0.12	0.07	0	9.55308	3.25597	0.00875964	up
ENSBTAT00000076279	1.74	1.15	1.5	0.3	0	0.38	9.54907	3.25536	0.00753702	up
ENSBTAT00000013382	0.26	0.43	0.49	0.11	0.05	0.05	9.54711	3.25506	2.39e-05	up
MSTRG.6122.1	188.93	339.61	334.03	113.15	71.77	73.81	9.54191	3.25428	1.98e-15	up
MSTRG.2062.1	147.23	150.23	157.82	68.37	41	43.72	9.53552	3.25331	3.26e-25	up
ENSBTAT00000080938	6.18	3.41	1.54	1.7	0.44	0	9.53268	3.25288	0.0175729	up
ENSBTAT00000073758	5.85	5.44	5.13	0	1.4	1.23	9.52668	3.25197	0.00643038	up
ENSBTAT00000085180	0.68	1.05	1.41	0.21	0.09	0.2	9.50908	3.24931	7.66e-08	up
ENSBTAT00000037406	0.2	0.18	0.32	0.04	0.02	0.05	9.50883	3.24927	0.000463402	up
ENSBTAT00000038474	7.17	7.96	6.87	3.98	0.25	0.11	9.49353	3.24695	0.0025554	up
ENSBTAT00000020495	5.18	5.41	5.46	2.89	0.11	0.09	9.46568	3.24271	0.00322303	up
ENSBTAT00000072898	0.74	1.2	0.89	0.44	0	0.12	9.44149	3.23901	0.0088047	up
ENSBTAT00000015900	1.12	1.23	0.71	0.25	0.19	0.12	9.42624	3.23668	6.31e-06	up
ENSBTAT00000010692	1.86	1.69	2	0.52	0.2	0.26	9.42062	3.23582	2.37e-11	up
ENSBTAT00000087333	2.1	1.38	1.5	0.83	0.08	0.05	9.40891	3.23403	0.000647346	up
ENSBTAT00000077130	5.47	4	3.02	0.98	0.74	0.48	9.3845	3.23028	1.28e-15	up
ENSBTAT00000079449	5.06	3.24	2.47	0	1.06	0.65	9.37807	3.22929	0.0103545	up
MSTRG.1457.1	0.92	1.92	1.28	0.45	0.32	0.05	9.36375	3.22709	0.000492954	up
ENSBTAT00000073104	0.41	0.5	0.27	0.18	0	0.05	9.35634	3.22594	0.0085207	up
ENSBTAT00000017275	3.9	2.87	3.86	0.14	0.55	0.96	9.34157	3.22366	3.37e-05	up
ENSBTAT00000018383	1.15	1.44	1.25	0.61	0.07	0.05	9.34053	3.22351	0.000468785	up
ENSBTAT00000028059	1.94	2.27	3.22	0	0.67	0.51	9.33201	3.22219	0.00648742	up
ENSBTAT00000028738	0.52	0.58	0.68	0.16	0.08	0.08	9.32558	3.22119	1.7e-08	up
ENSBTAT00000036194	10.42	14.69	17.89	4.97	1.99	1.2	9.31533	3.21961	4.57e-10	up
MSTRG.6379.1	16.26	23.36	23.03	6.32	3.34	2.37	9.29411	3.21632	4.59e-17	up
ENSBTAT00000047683	0.83	0.89	0.59	0.2	0.02	0.18	9.28017	3.21415	0.000191428	up
ENSBTAT00000020261	34.4	28.9	25.64	12.61	1.7	2.99	9.27544	3.21342	2.02e-06	up
ENSBTAT00000077781	0.16	0.25	0.21	0.08	0	0.03	9.27199	3.21288	0.00597687	up
MSTRG.26699.1	3.16	28.56	18.25	10.83	5.38	2.87	9.2312	3.20652	0.00195761	up
ENSBTAT00000006940	0.71	0.69	0.45	0.26	0	0.08	9.22709	3.20588	0.0073076	up
ENSBTAT00000077164	0.24	0.27	0.37	0.16	0.02	0	9.22648	3.20578	0.0167501	up
ENSBTAT00000076043	0.82	0.74	1.07	0.14	0.07	0.22	9.21662	3.20424	2.14e-07	up
ENSBTAT00000001939	0.43	0.43	0.44	0.22	0	0.03	9.20841	3.20295	0.0048879	up
ENSBTAT00000037536	1.27	4.18	4.2	0.68	0.59	0.43	9.20673	3.20269	4.56e-08	up
ENSBTAT00000051851	0.07	0.24	0.21	0.07	0.02	0.02	9.20019	3.20166	0.0133015	up
ENSBTAT00000063600	0.22	0.31	0.38	0.08	0.02	0.06	9.19642	3.20107	0.000168683	up
ENSBTAT00000079657	0.56	0.42	0.58	0.24	0.02	0.04	9.1733	3.19744	0.000373754	up
ENSBTAT00000018490	0.86	0.36	0.87	0.31	0	0.1	9.17023	3.19696	0.0107308	up
ENSBTAT00000043695	1.43	2.71	2.94	0.77	0.49	0.09	9.16485	3.19611	1.81e-05	up
ENSBTAT00000081362	1.1	0.88	0.68	0.13	0.19	0.13	9.1635	3.1959	2.5e-08	up
ENSBTAT00000000988	2.57	3.11	3.91	1.43	0	0.38	9.15992	3.19534	0.016685	up
ENSBTAT00000061464	0.41	0.19	0.27	0.09	0.03	0.04	9.15732	3.19492	6.69e-05	up
ENSBTAT00000074178	3.89	4.91	4.98	2.3	0.3	0.34	9.13973	3.19215	0.000106494	up
ENSBTAT00000010741	2.64	1.66	2.09	0.59	0.3	0.26	9.13277	3.19105	1.46e-14	up
ENSBTAT00000022409	1.62	0.84	0.53	0.58	0.03	0.03	9.12985	3.19059	0.0125733	up
MSTRG.29596.2	2.71	2.08	8.36	1.51	0.07	0.75	9.12462	3.18976	0.00116751	up
ENSBTAT00000015386	0.7	0.39	0.63	0.14	0.11	0.05	9.11695	3.18855	1.34e-11	up
MSTRG.29238.8	1.37	1.9	1.13	0.29	0.2	0.27	9.09477	3.18504	5.49e-13	up
ENSBTAT00000007997	1.31	0.95	1.03	0.3	0.07	0.22	9.08807	3.18397	1.49e-06	up
ENSBTAT00000064241	4.34	5.64	6.41	1.29	1.09	0.57	9.08378	3.18329	1.91e-20	up
ENSBTAT00000029205	0.07	0.23	0.07	0.04	0.01	0.01	9.08338	3.18323	0.00418893	up
ENSBTAT00000075695	0.68	0.78	1.1	0.24	0.12	0.1	9.06699	3.18062	2.86e-10	up
ENSBTAT00000015768	2.12	2.08	1.5	0.88	0.06	0.2	9.03265	3.17515	0.000403319	up
ENSBTAT00000083678	2.03	0.77	0.81	0.53	0.08	0.09	9.03174	3.175	0.000277632	up
ENSBTAT00000026000	0.37	0.41	0.25	0.17	0.02	0.02	9.0251	3.17394	0.00603224	up
ENSBTAT00000078280	0.16	0.19	0.16	0	0.05	0.04	9.02449	3.17385	0.0169677	up
ENSBTAT00000082976	3.46	4.45	3.79	1.44	0.28	0.52	9.00678	3.17101	1.87e-07	up
ENSBTAT00000072162	0.66	0.45	0.46	0.09	0.21	0	8.98926	3.1682	0.00754719	up
ENSBTAT00000034627	1.23	0.87	0.7	0.55	0.01	0.02	8.98037	3.16678	0.0140366	up
ENSBTAT00000078735	1.31	2.38	2.14	0.71	0.32	0.1	8.97967	3.16666	2.16e-06	up
ENSBTAT00000082511	0.71	1.24	1.56	0.29	0.11	0.25	8.94469	3.16103	3.03e-06	up
ENSBTAT00000023012	3.46	3.27	3.5	1.63	0.2	0.19	8.93638	3.15969	5.82e-05	up
ENSBTAT00000020287	1.73	1.55	2.5	0.52	0.09	0.43	8.93393	3.15929	1.01e-05	up
ENSBTAT00000067198	3.05	4.28	1.97	1.53	0	0.34	8.93173	3.15894	0.0150138	up
ENSBTAT00000012965	0.98	1.28	1.02	0.32	0.09	0.2	8.92499	3.15785	2.23e-07	up
ENSBTAT00000001560	4.82	5.08	4.48	2.8	0.05	0.15	8.89569	3.15311	0.00675734	up
ENSBTAT00000009228	0.34	0.1	0.17	0.06	0.06	0	8.88754	3.15178	0.0107618	up
ENSBTAT00000027644	0.97	0.73	0.72	0.4	0.04	0.04	8.88711	3.15171	0.000299702	up
ENSBTAT00000065556	2.39	2.7	3.69	1.51	0.21	0.08	8.88235	3.15094	0.000614304	up
ENSBTAT00000067640	2.76	2.95	3.19	0.66	0.31	0.63	8.87601	3.14991	9.36e-12	up
ENSBTAT00000064407	1.04	1.52	0.89	0.33	0.35	0	8.87128	3.14914	0.0061589	up
ENSBTAT00000055739	54.34	49.82	49.23	13.91	6.32	7.71	8.83892	3.14387	1.21e-23	up
ENSBTAT00000035103	0.64	1.52	1.41	0.34	0.33	0.05	8.81446	3.13987	0.000207352	up
MSTRG.10279.1	20.32	39.83	36.71	16.33	5.16	6.67	8.80856	3.13891	3.93e-08	up
ENSBTAT00000080784	1.15	2.56	2.19	0.43	0.53	0.19	8.78538	3.13511	2.99e-06	up
ENSBTAT00000078771	20.41	21.72	20.39	6.22	5.6	0.64	8.78523	3.13508	6.35e-06	up
ENSBTAT00000086353	0.17	0.55	0.34	0.09	0.11	0	8.78308	3.13473	0.0113465	up
ENSBTAT00000083123	0.04	9	5.87	0.6	1.43	0.62	8.77544	3.13347	0.0132623	up
ENSBTAT00000082609	5.49	9.09	10.39	2.56	1.48	0.87	8.77529	3.13345	8.54e-12	up
ENSBTAT00000067618	2.21	1.67	3.01	0	0.61	0.98	8.77088	3.13272	0.0119741	up
ENSBTAT00000082918	5.81	4.89	4.71	0.71	0.5	1.36	8.76782	3.13222	9.22e-09	up
ENSBTAT00000069604	0.76	0.25	0.93	0.22	0	0.14	8.74324	3.12817	0.0142803	up
ENSBTAT00000067011	0.44	0.57	0.58	0.23	0	0.08	8.73094	3.12614	0.0111709	up
ENSBTAT00000066577	0.47	0.56	0.45	0.23	0	0.07	8.72796	3.12564	0.00968476	up
ENSBTAT00000071000	6.38	3.75	4.72	1.77	0.7	0.5	8.71431	3.12339	1.4e-09	up
ENSBTAT00000009759	0.41	0.32	0.36	0.12	0.03	0.06	8.71297	3.12317	0.000205531	up
ENSBTAT00000049545	6.19	3.99	4.64	2.11	0.3	0.51	8.69007	3.11937	4.45e-06	up
ENSBTAT00000043743	0.36	0.45	0.11	0.09	0.07	0.03	8.68555	3.11862	0.0156479	up
MSTRG.14232.1	162.38	325.29	359.19	124.69	81.03	95.19	8.66573	3.11532	6.01e-11	up
ENSBTAT00000014449	0.91	1	1.34	0.21	0.16	0.24	8.66541	3.11527	3.89e-07	up
MSTRG.17160.2	55.85	53.7	53.87	21.54	6.45	4.4	8.64979	3.11266	5.38e-09	up
MSTRG.27437.1	0.86	1.1	1.17	0.19	0.3	0.09	8.64341	3.1116	2.01e-08	up
ENSBTAT00000075710	2.74	1.43	1.93	0.7	0.26	0.25	8.63667	3.11048	5.63e-08	up
ENSBTAT00000054605	0.25	0.09	0.23	0.04	0.01	0.05	8.63222	3.10973	0.00844347	up
ENSBTAT00000063349	2.22	1.64	2.62	0.82	0.2	0.24	8.62776	3.10899	4.87e-08	up
ENSBTAT00000042942	0.88	1.22	0.91	0.24	0.07	0.23	8.62652	3.10878	9.67e-06	up
ENSBTAT00000067521	5.62	4.52	5.88	1.07	0.99	0.87	8.62082	3.10782	3.75e-34	up
ENSBTAT00000006187	0.22	0.42	0.34	0.13	0.06	0.02	8.60989	3.106	0.00139353	up
ENSBTAT00000055638	1.6	3.15	1.92	1.11	0.23	0.13	8.60456	3.1051	0.000306055	up
MSTRG.25729.2	1.12	2.62	2.43	0.79	0.4	0.06	8.59861	3.1041	0.000108822	up
ENSBTAT00000003964	0.9	0.88	0.89	0.06	0.05	0.37	8.59522	3.10353	0.0074777	up
ENSBTAT00000077980	0.56	0.42	0.42	0.19	0	0.08	8.57568	3.10025	0.00974313	up
ENSBTAT00000015813	0.2	0.4	0.44	0.13	0.01	0.06	8.53933	3.09412	0.0016181	up
ENSBTAT00000043813	0.48	0.31	0.59	0.08	0.11	0.07	8.5352	3.09342	7.65e-06	up
MSTRG.23273.1	24.04	51.39	39	14.75	10.83	9.62	8.53427	3.09327	4.12e-10	up
ENSBTAT00000020521	0.13	0.11	0.17	0.04	0.03	0.01	8.53138	3.09278	0.00852526	up
ENSBTAT00000012345	3.43	2.83	2.47	1.77	0.18	0.02	8.51004	3.08917	0.00863774	up
MSTRG.14836.1	22.55	3.45	15.97	9.13	3.63	2.53	8.48331	3.08463	0.00195497	up
ENSBTAT00000075628	3.79	1.88	2.57	1.29	0	0.41	8.48182	3.08437	0.0151396	up
ENSBTAT00000033952	0.31	0.32	0.44	0.12	0.03	0.06	8.47923	3.08393	9.32e-06	up
ENSBTAT00000080189	0.74	0.41	0.99	0.13	0.16	0.13	8.47532	3.08327	4.95e-05	up
ENSBTAT00000026918	0.61	0.81	0.6	0.34	0.05	0.04	8.47319	3.08291	0.000627067	up
ENSBTAT00000013436	0.21	0.5	0.71	0.12	0.1	0.06	8.45948	3.08057	9.42e-05	up
ENSBTAT00000006068	1.08	1.75	1.26	0.79	0.07	0.06	8.45469	3.07975	0.0027734	up
ENSBTAT00000071904	0.33	0.42	0.39	0.1	0.12	0	8.4458	3.07823	0.00861155	up
ENSBTAT00000066947	0.57	0.94	0.86	0.19	0.22	0.06	8.43472	3.07634	9.33e-08	up
ENSBTAT00000017854	0.14	0.16	0.35	0.08	0.04	0.02	8.42449	3.07459	0.00880224	up
ENSBTAT00000071726	4.62	4.46	3.75	1.05	0.72	0.7	8.40948	3.07202	5.34e-25	up
ENSBTAT00000061141	0.46	0.72	0.67	0.15	0.11	0.09	8.40166	3.07067	3.15e-13	up
ENSBTAT00000069723	2.54	3.07	2.23	0.85	0.37	0.41	8.40112	3.07058	5.08e-10	up
ENSBTAT00000065446	5.3	8.98	8.91	2.13	1.52	0.92	8.39759	3.06998	8.06e-16	up
ENSBTAT00000072636	0.27	0.79	0.67	0.18	0.04	0.1	8.3831	3.06748	7.33e-05	up
ENSBTAT00000075985	0.2	0.5	0.4	0	0.07	0.12	8.38084	3.0671	0.0146468	up
ENSBTAT00000065575	1.02	0.47	0.55	0.24	0.06	0.11	8.36287	3.064	3.16e-05	up
ENSBTAT00000019352	0.43	0.34	0.24	0.15	0	0.05	8.35715	3.06301	0.0124613	up
ENSBTAT00000008880	1.5	2.11	2.46	0.73	0.19	0.28	8.34024	3.06009	1.4e-08	up
ENSBTAT00000020859	1.53	1.75	2	0.81	0.26	0.09	8.33845	3.05978	6.19e-05	up
ENSBTAT00000008737	7.79	8.92	9.65	3	1.92	0.91	8.32332	3.05716	2.7e-12	up
ENSBTAT00000075418	0.29	0.33	0.9	0.24	0.04	0.07	8.3049	3.05396	0.00985836	up
ENSBTAT00000076823	3.26	5.46	6.09	1.35	0.8	0.75	8.30375	3.05376	1.14e-14	up
ENSBTAT00000071269	1.86	1.78	1.81	0.98	0.24	0.23	8.29361	3.052	0.0011447	up
ENSBTAT00000044723	2.08	2.04	2.32	0.86	0.1	0.33	8.28153	3.0499	1.26e-05	up
ENSBTAT00000008171	1.12	1.25	1.5	0.64	0.1	0.1	8.26422	3.04688	0.000165025	up
MSTRG.30017.1	2.08	1.43	0.93	0.63	0.2	0.18	8.25929	3.04602	0.000182413	up
ENSBTAT00000086323	0.19	0.26	0.21	0.07	0.05	0.01	8.25464	3.04521	9.79e-05	up
ENSBTAT00000005998	8.53	7.98	10.6	4.61	0.45	0.91	8.25298	3.04491	9.48e-05	up
ENSBTAT00000084662	0.6	1.05	0.97	0.25	0.14	0.13	8.21038	3.03745	1.96e-10	up
ENSBTAT00000087146	0.36	0.5	0.28	0.18	0.05	0.02	8.20119	3.03583	0.000266804	up
ENSBTAT00000086744	2.68	0.58	1	0.71	0.06	0.22	8.19129	3.03409	0.00779626	up
ENSBTAT00000068807	0.85	0.99	0.48	0.42	0.12	0.09	8.16858	3.03008	0.0162468	up
ENSBTAT00000074030	13.64	1.06	2.05	1.77	0.43	1.19	8.15882	3.02836	0.00296809	up
ENSBTAT00000068252	1.49	1.64	1.62	0.83	0.06	0.14	8.14825	3.02649	0.000556213	up
ENSBTAT00000010685	1.04	2.48	2.66	0.52	0.38	0.35	8.13453	3.02406	1.27e-08	up
ENSBTAT00000043694	0.5	0.37	0.25	0.13	0.03	0.06	8.13055	3.02335	4.65e-05	up
ENSBTAT00000073019	1.67	2.61	3.03	0.86	0.57	0.19	8.12899	3.02308	5.34e-06	up
ENSBTAT00000004317	0.74	0.61	0.68	0.32	0.09	0.03	8.12224	3.02188	0.000257087	up
ENSBTAT00000086790	0.81	2.11	2.22	0.47	0.29	0.27	8.11704	3.02095	1.29e-08	up
ENSBTAT00000016383	10.04	9.76	10.26	6.43	0.14	0.39	8.11681	3.02091	0.0066341	up
ENSBTAT00000075995	0.07	0.27	0.28	0.06	0.06	0.01	8.10065	3.01804	0.00563128	up
ENSBTAT00000073188	0.67	0.58	0.29	0.13	0.16	0.03	8.08949	3.01605	0.000428227	up
MSTRG.17588.2	0.33	0.63	0.47	0.09	0.1	0.08	8.0851	3.01527	3.64e-09	up
ENSBTAT00000040376	1.33	1.17	1.46	0.62	0.06	0.17	8.06759	3.01214	0.000212308	up
ENSBTAT00000086972	0.85	2.74	2.22	0.86	0.21	0.21	8.06592	3.01184	0.000111317	up
ENSBTAT00000079166	7.95	4.88	9.04	4.05	0.61	0.4	8.06372	3.01145	0.000255626	up
ENSBTAT00000077049	1.4	0.37	0.34	0.08	0.06	0.25	8.06116	3.01099	0.00307672	up
MSTRG.24119.1	147.23	171.23	143.84	88.32	42.24	42.79	8.06025	3.01082	5.22e-18	up
ENSBTAT00000021062	1.01	0.54	0.7	0.27	0.06	0.14	8.05978	3.01074	0.000118049	up
ENSBTAT00000070068	0.79	2.31	3.05	0.62	0.23	0.4	8.05499	3.00988	1.16e-05	up
ENSBTAT00000016462	0.56	1.21	0.56	0.32	0.07	0.09	8.02537	3.00457	0.000109617	up
ENSBTAT00000004256	1.98	2.69	2.92	0.72	0.51	0.31	8.02395	3.00431	3.74e-16	up
MSTRG.21142.1	1.03	1.92	1.67	0.5	0.23	0.22	8.00485	3.00087	2.02e-10	up
ENSBTAT00000020407	0.34	0.74	0.88	0.19	0.12	0.09	7.99492	2.99908	3.8e-06	up
ENSBTAT00000070967	13.05	7.24	9.58	5.84	0.27	0.66	7.99235	2.99862	0.001683	up
ENSBTAT00000066160	0.45	0.53	0.29	0.09	0.05	0.11	7.9906	2.9983	3.88e-06	up
ENSBTAT00000082295	9.82	13.74	14.01	4.55	2.21	1.29	7.97087	2.99474	8.36e-12	up
ENSBTAT00000074019	2.09	1.5	1.75	1.06	0.04	0.14	7.96791	2.9942	0.00426654	up
ENSBTAT00000066491	0.59	0.46	0.6	0.31	0.03	0.03	7.95792	2.99239	0.00206087	up
ENSBTAT00000078772	5.27	8.55	10.36	2.33	2.22	1.61	7.95639	2.99211	1.94e-08	up
MSTRG.26323.1	184.83	207.95	277.11	129.47	83.17	70.79	7.95146	2.99122	7.96e-16	up
ENSBTAT00000076175	0.88	1.1	1.11	0.33	0.16	0.16	7.93545	2.98831	3.43e-09	up
ENSBTAT00000070995	2.98	8.33	6.75	2.28	1.29	0.66	7.93368	2.98799	1.87e-06	up
ENSBTAT00000087419	0.5	1.04	0.88	0.24	0.33	0	7.92685	2.98675	0.0132647	up
ENSBTAT00000024149	3.39	6.48	5.96	1.83	0.98	0.56	7.9261	2.98661	3.14e-10	up
ENSBTAT00000019233	0.51	1.27	1.19	0.36	0.24	0.05	7.92302	2.98605	7.98e-05	up
MSTRG.27630.1	9.36	7.67	13.5	2.16	3.78	1.49	7.92019	2.98553	4.84e-08	up
ENSBTAT00000074284	18.9	18.51	21.06	6.5	3.07	3.24	7.9157	2.98472	3.71e-20	up
ENSBTAT00000063815	0.11	0.63	0.9	0.16	0.03	0.15	7.91022	2.98372	0.0153505	up
ENSBTAT00000074073	0.73	1.59	1.15	0.1	0.19	0.34	7.90888	2.98347	1.73e-05	up
MSTRG.17841.1	0.18	0.44	0.35	0.14	0.07	0	7.9065	2.98304	0.0137988	up
ENSBTAT00000052388	0.61	0.88	0.25	0.08	0.05	0.2	7.89795	2.98148	0.00227925	up
ENSBTAT00000019149	2.54	2.15	2.31	0.49	0.92	0.08	7.88415	2.97896	0.000126073	up
ENSBTAT00000000855	2.65	1.64	2.01	0.77	0.27	0.31	7.88079	2.97834	1.39e-08	up
ENSBTAT00000087434	0.7	0.93	0.77	0.15	0.24	0.1	7.87907	2.97803	1.84e-08	up
ENSBTAT00000063685	2.29	2.05	2.45	0.64	0.59	0.19	7.85795	2.97415	2.71e-11	up
ENSBTAT00000087325	0.79	0.99	0.95	0.48	0.11	0.06	7.85603	2.9738	0.000965102	up
ENSBTAT00000022924	0.65	0.64	0.61	0.08	0.22	0.09	7.85536	2.97368	0.000611933	up
ENSBTAT00000066987	4.39	4.97	4.41	0.56	1.13	1	7.83933	2.97073	4.61e-11	up
ENSBTAT00000004678	0.12	0.24	0.24	0.05	0.04	0.03	7.82799	2.96864	0.00131618	up
ENSBTAT00000002263	0.06	0.1	0.08	0.02	0	0.03	7.81115	2.96554	0.0177515	up
ENSBTAT00000008168	3.51	5.01	4.8	1.54	0.69	0.59	7.80032	2.96353	7.09e-14	up
MSTRG.27115.1	0.6	1.15	1.39	0.23	0.26	0.15	7.79235	2.96206	7.56e-09	up
ENSBTAT00000083731	0.29	0.27	0.32	0.1	0.03	0.05	7.7889	2.96142	3.12e-06	up
ENSBTAT00000025991	2.94	3.78	4.57	1.69	0.53	0.37	7.78457	2.96062	8.54e-07	up
ENSBTAT00000047153	1.78	2.1	1.98	1.26	0.05	0.06	7.7832	2.96036	0.00552127	up
ENSBTAT00000072286	7.77	7.21	7.66	4.64	0.17	0.54	7.77587	2.959	0.00253597	up
ENSBTAT00000034683	0.62	0.53	1.28	0.18	0.36	0	7.77123	2.95814	0.0173172	up
ENSBTAT00000018258	1.67	2.86	2.91	0.67	0.59	0.31	7.75657	2.95542	1.4e-11	up
ENSBTAT00000074512	0.65	0.92	1.08	0.29	0.3	0	7.7438	2.95304	0.00416843	up
ENSBTAT00000020433	0.67	0.76	0.46	0.26	0.11	0.05	7.73271	2.95097	1.94e-05	up
ENSBTAT00000067152	0.21	0.21	0.25	0.08	0.06	0.01	7.7233	2.94922	0.000186226	up
ENSBTAT00000004815	3.66	3.55	2.99	1.64	0.51	0.23	7.71826	2.94828	9.72e-06	up
ENSBTAT00000067954	3.32	6.58	5.44	2.11	0.88	1	7.70954	2.94664	1.24e-06	up
ENSBTAT00000081926	0.09	0.05	0.07	0.02	0.02	0.01	7.70485	2.94577	0.00176696	up
ENSBTAT00000035086	0.35	0.28	0.32	0.16	0.03	0.02	7.69379	2.94369	0.00088281	up
ENSBTAT00000080567	1.1	4.44	2.64	1.29	0.32	0.24	7.66732	2.93872	0.000138696	up
ENSBTAT00000027478	3.44	4.61	2.78	2.39	0.36	0.2	7.65828	2.93702	0.00175012	up
MSTRG.17863.1	18.58	40.13	40.06	16.32	13.27	8.86	7.65153	2.93575	3.36e-07	up
ENSBTAT00000066015	0.41	0.55	0.51	0.31	0.03	0.02	7.64741	2.93497	0.00846271	up
MSTRG.11624.2	1.03	0.39	1.41	0.37	0.22	0.04	7.63747	2.93309	0.000369562	up
MSTRG.21918.1	1.61	3.59	3.39	0.9	0.52	0.4	7.63597	2.93281	3.48e-11	up
ENSBTAT00000010461	0.09	0.4	0.39	0.06	0.04	0.08	7.6336	2.93236	0.000952087	up
ENSBTAT00000086956	0.41	0.23	0.68	0.12	0.06	0.1	7.6281	2.93132	0.000189292	up
ENSBTAT00000082119	10.72	12.75	15.23	4.85	0	6.45	7.62806	2.93132	0.0176489	up
ENSBTAT00000005991	1.79	1.22	1.28	0.82	0.13	0.08	7.62158	2.93009	0.000848261	up
ENSBTAT00000021701	1.79	2.4	1.26	0.28	0.33	0.55	7.617	2.92922	4.5e-05	up
ENSBTAT00000054825	0.66	0.8	0.73	0.36	0.01	0.12	7.60972	2.92784	0.00319446	up
ENSBTAT00000084362	144.33	148.75	167.83	53.07	44.57	33.35	7.60416	2.92679	1.04e-42	up
ENSBTAT00000068130	1.79	1.29	1.41	0.51	0.2	0.28	7.595	2.92505	2.08e-08	up
ENSBTAT00000064004	0.21	0.32	0.1	0.08	0.05	0.01	7.58685	2.9235	0.00945901	up
ENSBTAT00000074460	0.54	0.5	0.88	0.26	0.12	0.06	7.57739	2.9217	7.59e-05	up
ENSBTAT00000080921	4.27	6.52	8.12	2.27	1.16	1.03	7.57461	2.92117	5.23e-10	up
ENSBTAT00000068540	68.29	94.15	91.09	29.11	15.29	14.55	7.56702	2.91973	2.38e-20	up
ENSBTAT00000031209	32.67	30.41	33.44	28.93	0.79	1.97	7.56	2.91839	0.00752569	up
ENSBTAT00000044103	32.67	30.41	33.44	28.93	0.79	1.97	7.56	2.91839	0.00752569	up
ENSBTAT00000010922	9.43	9.07	8.57	2.23	0.99	2.25	7.55943	2.91828	1.91e-11	up
ENSBTAT00000080541	5.61	3.33	2.92	1.91	0.36	0.58	7.55192	2.91684	3.03e-05	up
ENSBTAT00000033046	0.54	0.28	0.48	0.24	0.05	0.02	7.55154	2.91677	0.00787443	up
ENSBTAT00000019179	1.71	1.91	2.17	1.08	0.16	0.16	7.54005	2.91457	0.000327577	up
ENSBTAT00000014097	0.21	0.32	0.37	0	0.08	0.08	7.533	2.91322	0.0144334	up
ENSBTAT00000039787	0.2	0.17	0.1	0.05	0.05	0.01	7.52989	2.91263	0.00288997	up
ENSBTAT00000057500	17.81	18.48	16.73	12.13	0.59	0.56	7.52541	2.91177	0.00491761	up
ENSBTAT00000037397	13.07	4.86	5.51	5.82	0.15	0.21	7.51803	2.91035	0.0176482	up
ENSBTAT00000024422	0.23	0.27	0.23	0.11	0.05	0.02	7.51267	2.90933	0.00378749	up
ENSBTAT00000042831	1.15	1.03	1.36	0.34	0.17	0.24	7.50777	2.90838	5.27e-12	up
ENSBTAT00000021795	0.87	0.55	0.72	0.38	0.06	0.06	7.50692	2.90822	0.000337397	up
ENSBTAT00000081105	3.11	6.2	6.14	1.38	1.13	1.03	7.48176	2.90338	8.84e-10	up
ENSBTAT00000083559	15.77	13.22	12.51	8.67	0.37	1.08	7.4801	2.90306	0.00209265	up
MSTRG.13768.1	15.21	32.09	30.39	7.32	6.81	4.76	7.47208	2.90151	5.53e-12	up
ENSBTAT00000011947	1.21	0.76	1.03	0.36	0.15	0.15	7.47081	2.90126	2.05e-08	up
ENSBTAT00000064278	0.13	0.13	0.07	0.05	0.02	0.01	7.46639	2.90041	0.00949599	up
MSTRG.26165.2	0.05	0.23	0.31	0.09	0.02	0.02	7.46294	2.89974	0.00276848	up
MSTRG.1628.6	5.77	4.71	4.14	1.25	1.12	0.81	7.45078	2.89739	7.1e-22	up
ENSBTAT00000067315	3.83	7.31	6.15	2.01	1	0.92	7.44778	2.89681	7.36e-11	up
ENSBTAT00000072377	3.65	3.06	3.25	1.74	0.21	0.48	7.44186	2.89566	0.000150435	up
ENSBTAT00000001536	0.19	0.09	0.2	0.05	0.03	0.03	7.4388	2.89507	0.00718163	up
MSTRG.26235.1	0.17	0.28	0.27	0.07	0.09	0	7.4346	2.89425	0.0138343	up
ENSBTAT00000015781	0.35	0.58	0.51	0.18	0.12	0.02	7.43408	2.89415	0.000110452	up
ENSBTAT00000023938	0.57	0.55	0.73	0.39	0.01	0.05	7.42245	2.89189	0.0125035	up
ENSBTAT00000084520	1.05	0.95	0.42	0.18	0.16	0.17	7.41396	2.89024	3.54e-07	up
ENSBTAT00000001489	1.04	0.84	0.99	0.32	0	0.29	7.40604	2.8887	0.0152612	up
ENSBTAT00000006057	1.64	1.26	1.49	0.38	0.35	0.21	7.4045	2.8884	1.25e-16	up
ENSBTAT00000071896	1.64	1.26	1.49	0.38	0.35	0.21	7.4045	2.8884	1.25e-16	up
ENSBTAT00000077742	1.64	1.26	1.49	0.38	0.35	0.21	7.4045	2.8884	1.25e-16	up
ENSBTAT00000076567	0.06	0.5	0.45	0.17	0.02	0.05	7.39859	2.88725	0.0121837	up
ENSBTAT00000007913	1.76	1.39	1.77	0.62	0.25	0.25	7.39595	2.88674	2.01e-09	up
ENSBTAT00000070158	16.86	16.97	17.43	7.88	3.4	1.47	7.38722	2.88503	6.19e-08	up
ENSBTAT00000077893	2.13	2.91	2.05	0.53	0.8	0.23	7.37817	2.88326	8.63e-09	up
ENSBTAT00000075317	0.79	0.66	0.46	0.26	0.07	0.1	7.37536	2.88271	1.25e-05	up
ENSBTAT00000031205	0.7	1.13	0.82	0.18	0.22	0.17	7.3711	2.88188	1.08e-05	up
ENSBTAT00000015261	1.47	1.55	1.32	0.64	0.2	0.17	7.36348	2.88039	3.93e-07	up
ENSBTAT00000074235	0.65	0.36	0.61	0.17	0.13	0.07	7.34261	2.87629	8.19e-05	up
ENSBTAT00000073027	0.32	0.63	0.56	0.22	0.06	0.06	7.34247	2.87627	0.000224934	up
ENSBTAT00000068467	1.05	1.77	2.52	0.85	0.34	0.12	7.32539	2.87291	0.000195284	up
ENSBTAT00000019460	0.78	0.64	0.42	0.37	0.05	0.02	7.31901	2.87165	0.00208326	up
ENSBTAT00000075366	0.29	0.49	0.47	0.06	0.07	0.14	7.31893	2.87163	0.00218808	up
MSTRG.7617.5	0.07	0.61	0.48	0.08	0.11	0.06	7.31456	2.87077	0.000707667	up
ENSBTAT00000061067	1.12	1.11	1.35	0.23	0.36	0.19	7.31443	2.87074	1.3e-05	up
MSTRG.30063.1	7.07	9.25	10.55	3.62	1.54	1.21	7.31227	2.87032	8.07e-11	up
ENSBTAT00000028617	53.58	49.24	52.56	7.62	5.6	17.62	7.30775	2.86943	9.92e-07	up
ENSBTAT00000069112	0.45	0.72	0.5	0.13	0.04	0.18	7.30276	2.86844	0.000104161	up
ENSBTAT00000016223	0.82	0.39	1.38	0.37	0.08	0.15	7.30198	2.86829	0.000253536	up
ENSBTAT00000020806	2.22	3.52	5.59	0.89	0.92	0.66	7.29986	2.86787	2.11e-10	up
ENSBTAT00000068016	0.07	0.2	0.17	0.05	0.03	0.01	7.28745	2.86541	0.00522257	up
ENSBTAT00000077580	1.43	2.33	1.79	0.81	0.44	0.1	7.28014	2.86397	5.83e-05	up
ENSBTAT00000078378	0.16	0.33	0.45	0.15	0.05	0.02	7.26382	2.86073	0.00870765	up
ENSBTAT00000068427	0.2	1.22	1.26	0.4	0.2	0.05	7.2559	2.85915	0.00524879	up
ENSBTAT00000075023	0.4	0.48	0.52	0.22	0.05	0.06	7.24759	2.8575	7.09e-05	up
MSTRG.24467.1	15.11	25.82	25.19	7.28	4.75	4.08	7.24645	2.85727	3.57e-15	up
MSTRG.14238.1	51.89	66.65	83.91	27.71	35.84	22.11	7.23899	2.85579	5.91e-10	up
ENSBTAT00000086203	0.6	0.59	0.23	0.28	0.03	0.04	7.2238	2.85276	0.00646869	up
ENSBTAT00000046161	1.42	1.18	1.18	0.2	0.26	0.34	7.21497	2.85099	1.78e-07	up
ENSBTAT00000078600	0.73	0.29	1.14	0.28	0.11	0.16	7.21015	2.85003	0.00381628	up
ENSBTAT00000043137	4.69	4.81	1.36	0.92	0.48	0.95	7.20062	2.84812	7.8e-06	up
ENSBTAT00000006806	1	0.93	1.25	0.19	0.44	0.11	7.19976	2.84795	0.0001603	up
ENSBTAT00000069423	0.07	0.05	0.08	0.02	0	0.02	7.19428	2.84685	0.00565679	up
ENSBTAT00000016715	4.91	8.14	8.68	2.17	1.61	1.13	7.19083	2.84616	3.7e-16	up
ENSBTAT00000028180	0.43	0.79	0.46	0.2	0.07	0.13	7.17585	2.84315	6.45e-05	up
ENSBTAT00000067440	0.22	0.2	0.22	0.06	0.06	0.03	7.17125	2.84222	0.000442314	up
ENSBTAT00000086126	4.41	3.93	4.11	2.12	0.42	0.49	7.16851	2.84167	5.87e-06	up
ENSBTAT00000066264	0.75	1.82	2.16	0.75	0.16	0.66	7.14537	2.83701	0.0138806	up
ENSBTAT00000069824	10.14	9.17	10.1	4.83	0.88	1.3	7.14	2.83592	1.98e-06	up
ENSBTAT00000073492	0.58	0.69	0.9	0.33	0.1	0.14	7.13322	2.83455	0.00258843	up
ENSBTAT00000050485	13.02	11.35	12.19	7.06	0.56	1.43	7.12247	2.83238	0.000353711	up
ENSBTAT00000013440	0.65	0.66	0.65	0.28	0.04	0.13	7.09805	2.82742	4.15e-05	up
ENSBTAT00000022907	8.01	8.02	7.57	3.73	0.82	1.08	7.09661	2.82713	3e-07	up
ENSBTAT00000010926	15.93	14.51	17.57	4.81	1.81	3.89	7.09612	2.82703	4.91e-11	up
ENSBTAT00000016010	13.83	22.24	22.88	7.22	3.64	2.9	7.08671	2.82512	2.3e-13	up
ENSBTAT00000067891	0.79	0.79	1.76	0.49	0.08	0.25	7.08463	2.82469	0.0023479	up
ENSBTAT00000071235	1.2	1.17	0.99	0.53	0.03	0.24	7.08443	2.82465	0.00258745	up
ENSBTAT00000077293	0.54	0.41	0.65	0.22	0.11	0.11	7.08146	2.82405	0.00535103	up
ENSBTAT00000009067	0.41	0.51	0.53	0.24	0.01	0.09	7.07253	2.82223	0.00207636	up
ENSBTAT00000003362	2.46	3.89	3.44	1.59	0.55	0.37	7.06897	2.8215	2.19e-06	up
ENSBTAT00000077955	2.04	1.92	2.19	0.76	0.41	0.25	7.06435	2.82056	2.3e-14	up
ENSBTAT00000071439	0.17	0.78	0.42	0.09	0.15	0.08	7.05944	2.81955	0.00446922	up
ENSBTAT00000047028	3.63	3.5	3.44	1.2	0.54	0.74	7.05696	2.81905	5.47e-13	up
ENSBTAT00000008462	1.02	0.87	0.96	0.49	0.15	0.09	7.04694	2.817	0.000178832	up
ENSBTAT00000066687	0.8	1.08	2.43	0.38	0.29	0.3	7.03981	2.81554	3.06e-07	up
ENSBTAT00000004402	9.59	5.1	6.24	5.12	0.29	0.43	7.03918	2.81541	0.00538381	up
ENSBTAT00000069263	2.96	2.57	2.97	1.59	0.17	0.38	7.03153	2.81384	0.000288986	up
ENSBTAT00000071533	1.62	3.65	1.07	0.8	0.31	0.37	7.02769	2.81305	4.08e-06	up
ENSBTAT00000049389	0.64	0.78	0.7	0.28	0.04	0.17	7.02404	2.8123	0.00034364	up
ENSBTAT00000056456	2.2	1.85	2.43	1.09	0.26	0.24	7.01141	2.80971	4.53e-06	up
ENSBTAT00000080128	5.05	3.71	4.23	2.5	0.73	0.21	7.00701	2.8088	0.000360053	up
ENSBTAT00000034773	3.08	1.94	2.55	1.68	0.21	0.11	7.00663	2.80872	0.00285955	up
ENSBTAT00000064469	24.86	18.22	18.45	7.69	2.56	4.64	7.0026	2.80789	2.41e-10	up
ENSBTAT00000072516	2.06	1.43	1.41	1.05	0.14	0.1	7.00168	2.8077	0.00186286	up
ENSBTAT00000012479	0.74	0.86	0.87	0.42	0.16	0.05	6.99882	2.80711	0.000179157	up
MSTRG.24393.1	6.32	11.62	12.86	3.41	2.39	1.59	6.99793	2.80693	8.23e-12	up
ENSBTAT00000075058	2.54	4.06	3.97	1.56	0.52	0.47	6.99406	2.80613	3.25e-08	up
ENSBTAT00000061293	0.48	0.22	0.38	0.12	0.06	0.08	6.98528	2.80432	0.00629593	up
ENSBTAT00000067393	34.63	36.04	33.95	25.78	1.31	2.04	6.98354	2.80396	0.00356387	up
ENSBTAT00000063788	0.5	1.19	1.62	0.41	0.2	0.17	6.97527	2.80225	1.81e-06	up
ENSBTAT00000036966	0.51	0.59	0.35	0.21	0.14	0.02	6.97463	2.80212	0.0032511	up
ENSBTAT00000072315	91.48	102.94	97.9	32.38	22.78	17.74	6.95266	2.79756	1.63e-41	up
ENSBTAT00000079228	1.6	1.67	2.2	0.56	0.49	0.25	6.95133	2.79729	1.01e-11	up
ENSBTAT00000071382	1.84	1.77	2.52	0.35	0.15	0.81	6.94488	2.79595	0.000349118	up
ENSBTAT00000068049	0.89	0.78	0.83	0.25	0.26	0.08	6.92558	2.79194	1.04e-08	up
ENSBTAT00000009348	2.35	2.73	2.1	1.59	0.24	0.05	6.91085	2.78886	0.00429998	up
ENSBTAT00000026553	1.38	8.72	6.93	1.46	0.24	2.03	6.90073	2.78675	0.0029955	up
ENSBTAT00000052710	0.29	0.35	0.24	0.06	0.1	0.04	6.89954	2.7865	0.000149581	up
ENSBTAT00000081517	0.54	1.22	0.86	0.14	0.16	0.26	6.89945	2.78648	2.93e-05	up
ENSBTAT00000082335	0.17	0.36	0.48	0.08	0.12	0.04	6.89623	2.78581	0.00197495	up
MSTRG.20152.1	0.36	0.28	0.31	0.05	0.09	0.08	6.89558	2.78567	0.00122203	up
ENSBTAT00000082406	29.49	45.9	48.69	15.34	8.37	7.48	6.89453	2.78545	4.38e-15	up
ENSBTAT00000075964	7.22	12.72	10.35	2.31	2.26	2.7	6.89377	2.78529	5.53e-11	up
MSTRG.7939.1	4.52	8.36	9.07	1.96	1.95	1.23	6.88761	2.784	1.1e-12	up
MSTRG.22380.4	3.03	3.79	4.4	1.6	0.47	0.67	6.86836	2.77996	3.08e-08	up
ENSBTAT00000020864	0.43	0.63	0.34	0.23	0.06	0.08	6.84367	2.77477	0.00396688	up
MSTRG.1384.1	4.98	6.74	8.1	2.64	1.56	0.94	6.82992	2.77187	2.95e-10	up
MSTRG.20288.1	0.56	0.17	0.61	0.08	0.16	0.07	6.82727	2.77131	8.21e-05	up
ENSBTAT00000069736	1.92	1.89	1.53	0.95	0.26	0.14	6.8183	2.76941	1.79e-05	up
ENSBTAT00000015704	1.65	1.72	1.9	0.32	0.36	0.52	6.81536	2.76879	7.81e-08	up
ENSBTAT00000026794	1.13	2.42	1.29	0.4	0.61	0.26	6.79926	2.76538	0.000203754	up
MSTRG.22775.1	2.37	1.68	1.99	0.69	0.55	0.22	6.79838	2.76519	5.72e-11	up
ENSBTAT00000080333	2.23	2.86	2.57	1.24	0.43	0.33	6.79263	2.76397	1.98e-06	up
ENSBTAT00000008730	0.63	0.74	1.06	0.45	0.04	0.14	6.77908	2.76109	0.0026407	up
ENSBTAT00000003291	0.1	0.3	0.18	0.04	0.02	0.06	6.76563	2.75822	0.00800177	up
ENSBTAT00000043975	0.05	0.02	0.03	0	0.01	0.01	6.74969	2.75482	0.0110864	up
ENSBTAT00000082836	1.08	0.9	0.79	0.18	0.21	0.26	6.74887	2.75465	3.72e-06	up
ENSBTAT00000064709	0.99	0.66	0.56	0.51	0.06	0.04	6.74703	2.75425	0.00896104	up
ENSBTAT00000082904	0.3	0.48	0.25	0.11	0.03	0.09	6.74218	2.75322	0.000812261	up
ENSBTAT00000072085	0.2	0.35	0.49	0.11	0.11	0.03	6.73656	2.75201	0.000935761	up
ENSBTAT00000033832	0.52	0.51	0.77	0.27	0.09	0.08	6.73047	2.75071	1.41e-06	up
ENSBTAT00000009303	0.45	0.57	0.62	0.2	0.08	0.12	6.72879	2.75035	3.01e-08	up
ENSBTAT00000003777	0.96	1.3	1.17	0.53	0.17	0.16	6.72596	2.74974	4.92e-07	up
ENSBTAT00000016629	2.07	1.58	1.82	1.15	0.11	0.19	6.72063	2.7486	0.00126725	up
ENSBTAT00000075986	1.84	2.23	2.82	0.85	0.41	0.4	6.72048	2.74856	3.62e-13	up
ENSBTAT00000083873	4.3	8.85	9.75	2.83	2.01	1.13	6.71804	2.74804	2.24e-08	up
ENSBTAT00000069873	1.79	4.19	4.9	1.13	1.2	0.44	6.70127	2.74444	3.75e-06	up
ENSBTAT00000070721	0.88	1	0.99	0.35	0.19	0.17	6.6967	2.74345	1.35e-09	up
ENSBTAT00000012099	1.52	2.21	1.74	0.64	0.48	0.23	6.68709	2.74138	4.07e-11	up
ENSBTAT00000068157	26.92	21.22	20.02	16.75	1.54	0.64	6.67258	2.73825	0.00512106	up
ENSBTAT00000081252	5.58	11.09	11.3	4.37	1.54	1.64	6.665	2.7366	3.59e-07	up
ENSBTAT00000079265	56.9	73.16	73.19	27.24	14.42	11.84	6.65871	2.73524	1.06e-17	up
ENSBTAT00000065244	1.14	0.84	1.08	0.12	0.23	0.34	6.65814	2.73512	0.000154935	up
ENSBTAT00000072124	0.75	1.1	1.27	0.18	0.13	0.39	6.64707	2.73272	9.34e-05	up
ENSBTAT00000009612	0.19	0.44	0.47	0.19	0.07	0.02	6.64621	2.73253	0.0041255	up
ENSBTAT00000004943	2.51	1.78	1.63	0.78	0.49	0.26	6.6449	2.73225	1.05e-07	up
ENSBTAT00000083342	1.84	1.11	0.78	0.6	0.24	0.15	6.64138	2.73148	0.000151734	up
ENSBTAT00000079455	1.89	1.36	2.68	0.27	1.06	0.13	6.63349	2.72977	0.00122781	up
ENSBTAT00000022042	1.77	1.69	1.96	0.65	0.2	0.44	6.63122	2.72927	1.91e-08	up
ENSBTAT00000087411	1.05	1.47	1.21	0.36	0.42	0.15	6.61914	2.72664	5.56e-08	up
MSTRG.743.1	16.92	23.14	23.4	8.7	4.26	3.29	6.61685	2.72614	1.82e-13	up
ENSBTAT00000065424	4.47	2.88	3.28	0.67	1.73	0.23	6.61375	2.72547	0.000165587	up
ENSBTAT00000027552	0.96	1.33	1.45	0.49	0.28	0.17	6.61063	2.72479	8.78e-09	up
ENSBTAT00000085679	11.53	11.57	9.59	3.83	2.35	1.84	6.60291	2.7231	1.42e-24	up
ENSBTAT00000047242	3.65	2.74	2.48	0.67	0.37	1.01	6.60166	2.72283	1.68e-06	up
ENSBTAT00000056271	4.02	2.32	1.92	1.28	0.16	0.63	6.59948	2.72235	0.000278443	up
ENSBTAT00000032306	4.78	4.43	4.68	3.56	0.06	0.21	6.59503	2.72138	0.016788	up
ENSBTAT00000023605	0.26	0.37	0.57	0.09	0.01	0.17	6.58893	2.72005	0.0112998	up
ENSBTAT00000067549	2.19	1.13	1.16	0.38	0.44	0.43	6.58883	2.72002	0.00451466	up
ENSBTAT00000008153	1.51	1.47	1.44	1.08	0.05	0.07	6.58684	2.71959	0.00737602	up
ENSBTAT00000064668	0.8	0.44	0.91	0.07	0.16	0.24	6.58152	2.71842	0.000190781	up
ENSBTAT00000000463	0.55	0.53	0.55	0.27	0.01	0.13	6.57662	2.71735	0.00911335	up
ENSBTAT00000012128	1.71	1.65	1.76	0.71	0.25	0.37	6.57477	2.71694	7.74e-07	up
ENSBTAT00000063519	1.32	0.68	1.02	0.6	0.17	0.08	6.57058	2.71602	0.0014389	up
MSTRG.1892.3	0.06	0.06	0.03	0.01	0.02	0.01	6.56766	2.71538	0.00384184	up
ENSBTAT00000009131	1.01	0.74	1.28	0.76	0.03	0.05	6.55713	2.71307	0.0144712	up
ENSBTAT00000052893	0.88	1.1	1.25	0.27	0.41	0.19	6.55656	2.71294	0.000444544	up
ENSBTAT00000068741	7.11	10.82	12.15	5.18	1.97	1.24	6.55418	2.71241	6.4e-07	up
ENSBTAT00000005698	0.64	0.71	0.9	0.46	0.03	0.11	6.55307	2.71217	0.00368383	up
ENSBTAT00000023694	3.03	2.37	2.85	1.91	0.06	0.29	6.53746	2.70873	0.00680447	up
ENSBTAT00000009270	0.24	0.86	0.81	0.09	0.17	0.2	6.53112	2.70733	0.00385828	up
ENSBTAT00000029560	0.5	0.3	0.31	0.21	0.05	0.03	6.52274	2.70548	0.000364446	up
MSTRG.19931.1	5.91	8.27	8.53	2.7	1.68	1.22	6.52002	2.70488	9.68e-19	up
ENSBTAT00000068613	9.92	6.83	5.7	3.01	0.88	1.64	6.51967	2.7048	4.53e-08	up
ENSBTAT00000024412	1.1	1.03	0.9	0.26	0.13	0.33	6.50241	2.70097	9.96e-06	up
ENSBTAT00000001336	0.56	0.62	0.81	0.41	0.13	0.01	6.50059	2.70057	0.00731067	up
ENSBTAT00000081409	0.23	0.4	0.58	0.06	0.14	0.09	6.49395	2.6991	0.00379233	up
MSTRG.26257.1	2.85	3.53	3.9	1.15	0.73	0.65	6.48791	2.69775	5.34e-23	up
ENSBTAT00000061523	2.08	1.75	1.77	0.11	0.6	0.59	6.48547	2.69721	0.000556267	up
ENSBTAT00000061253	0.47	0.34	0.17	0.05	0.11	0.07	6.48516	2.69714	0.000787793	up
ENSBTAT00000068703	0.51	0.34	0.34	0.13	0.16	0.02	6.47458	2.69479	0.00126821	up
MSTRG.27414.1	25.65	54.1	41.1	38.31	9.04	9.65	6.46945	2.69364	8.26e-05	up
ENSBTAT00000012405	4.74	5.82	4.46	2.11	0.77	1	6.45183	2.68971	2.19e-10	up
ENSBTAT00000086099	0.57	0.66	1.03	0.53	0.04	0.07	6.44833	2.68893	0.00796746	up
MSTRG.18156.1	1.14	1.71	1.63	0.86	0.21	0.13	6.44436	2.68804	3.67e-05	up
ENSBTAT00000085319	0.65	0.51	0.69	0.26	0.05	0.16	6.43076	2.68499	0.000607308	up
ENSBTAT00000068069	6.59	11.65	11.55	2.44	2.64	2.16	6.42181	2.68298	6.98e-15	up
ENSBTAT00000001371	0.2	0.19	0.3	0.07	0.06	0.04	6.41751	2.68201	0.00045642	up
ENSBTAT00000018484	7.77	6.67	7.82	4.89	0.83	0.61	6.41311	2.68102	0.000289317	up
MSTRG.11975.1	0.38	0.24	0.34	0.1	0.08	0.05	6.41018	2.68036	7.59e-09	up
ENSBTAT00000074753	6.23	14.28	14.09	3.66	3.53	2.14	6.39931	2.67792	1.24e-08	up
ENSBTAT00000016977	4.08	4.15	3.88	3	0.28	0.17	6.39393	2.6767	0.00427753	up
ENSBTAT00000009431	0.48	0.5	0.48	0.31	0.08	0.02	6.38306	2.67425	0.00386153	up
ENSBTAT00000048699	0.69	0.5	0.53	0.21	0.07	0.15	6.3822	2.67405	6.13e-06	up
ENSBTAT00000082980	0.8	1.9	1.71	0.48	0.67	0.08	6.37485	2.67239	0.00160273	up
ENSBTAT00000084478	0.62	1.91	2.25	0.37	0.34	0.45	6.36786	2.67081	1.99e-05	up
ENSBTAT00000020855	0.62	0.52	0.31	0.28	0.04	0.08	6.36598	2.67038	0.00455031	up
ENSBTAT00000068124	1.55	2.01	0.72	0.97	0.11	0.11	6.36096	2.66924	0.00252713	up
ENSBTAT00000055625	0.88	1.03	0.86	0.41	0.19	0.12	6.35589	2.66809	9.89e-09	up
ENSBTAT00000065970	2.63	3.54	3.84	2.47	0.14	0.41	6.35045	2.66686	0.00583013	up
ENSBTAT00000001086	6.91	5.98	7.13	1.89	1.35	2.23	6.35044	2.66686	3.75e-09	up
ENSBTAT00000026431	0.47	0.35	0.44	0.3	0.03	0.03	6.33675	2.66374	0.011185	up
ENSBTAT00000026023	2.73	3.21	3.27	0.87	0.67	0.79	6.33459	2.66325	2.3e-14	up
ENSBTAT00000073230	20.31	10.4	13.11	9.49	1.89	0.88	6.33036	2.66229	0.00053878	up
ENSBTAT00000015885	9.97	11.62	12.47	7.9	0.52	1.18	6.32674	2.66146	0.0018901	up
ENSBTAT00000073572	0.27	0.43	0.41	0.14	0.07	0.08	6.32515	2.6611	0.000102386	up
ENSBTAT00000081878	1.01	1.55	1.27	0.72	0.33	0.08	6.31437	2.65864	0.0020248	up
MSTRG.21047.1	284.58	338.82	388.65	298.59	150.27	108.02	6.31146	2.65797	1.39e-10	up
ENSBTAT00000054432	169.75	195.52	205.2	89.54	36.28	33.51	6.30931	2.65748	1.98e-12	up
MSTRG.10145.2	0.82	1.67	1.22	0.68	0.24	0.17	6.30529	2.65656	0.000953437	up
ENSBTAT00000074477	1.49	1.69	0.74	0.66	0.23	0.16	6.30276	2.65598	3.85e-05	up
ENSBTAT00000017535	1.32	1.55	0.99	0.73	0.16	0.16	6.30082	2.65554	6.04e-05	up
ENSBTAT00000071166	0.35	0.9	0.52	0.15	0.05	0.24	6.29947	2.65523	0.00781027	up
ENSBTAT00000006874	0.52	0.51	0.74	0.33	0.03	0.12	6.29923	2.65518	0.0022908	up
ENSBTAT00000068262	1.99	0.85	0.83	0.38	0.14	0.39	6.29837	2.65498	0.00016524	up
ENSBTAT00000044615	0.68	0.98	1	0.31	0.14	0.22	6.29222	2.65357	6.21e-07	up
ENSBTAT00000019193	5.05	3.86	4.61	1.18	1.12	1.02	6.28829	2.65267	4.25e-31	up
ENSBTAT00000069756	2.48	3.73	4.12	1.32	0.32	0.95	6.2823	2.65129	4.28e-06	up
MSTRG.29238.6	0.63	0.83	0.88	0.39	0.09	0.14	6.27209	2.64895	2.31e-06	up
MSTRG.26271.1	1.78	3.66	3.45	1.04	0.75	0.52	6.26242	2.64672	2.64e-10	up
ENSBTAT00000072775	8.07	6.81	7.97	1.58	1.04	2.95	6.25687	2.64544	2.97e-06	up
ENSBTAT00000063324	2.26	1.24	2.29	0.87	0.47	0.31	6.25083	2.64405	1.23e-05	up
ENSBTAT00000012815	2.82	2.84	2.87	1.7	0.28	0.41	6.25058	2.64399	8.84e-05	up
ENSBTAT00000006021	1.68	2.35	2.57	0.49	0.48	0.65	6.24264	2.64216	1.3e-09	up
ENSBTAT00000002689	2.56	2.28	1.89	0.83	0.41	0.51	6.22439	2.63793	3.92e-11	up
ENSBTAT00000086379	0.23	0.26	0.26	0.15	0.05	0.01	6.2143	2.63559	0.00171484	up
ENSBTAT00000027070	6.57	5.99	5.56	2.25	0.95	1.46	6.2074	2.63399	9.33e-13	up
ENSBTAT00000077136	2.49	1.87	2.24	0.94	0.69	0.18	6.20445	2.6333	3.5e-06	up
ENSBTAT00000014072	13.56	9.65	10.45	7.99	0.97	0.87	6.20109	2.63252	0.00102875	up
ENSBTAT00000016614	0.36	0.36	0.28	0.14	0.05	0.07	6.19915	2.63207	7.41e-06	up
ENSBTAT00000045018	1.69	1.78	1.32	1.05	0.07	0.29	6.19313	2.63067	0.00515507	up
ENSBTAT00000015416	0.33	0.42	0.47	0.23	0.05	0.06	6.19147	2.63028	0.00034695	up
MSTRG.4349.1	1.59	3.02	2.86	0.92	0.61	0.41	6.19099	2.63017	5.59e-12	up
ENSBTAT00000022366	1.3	0.97	1.17	0.88	0.1	0.07	6.19084	2.63013	0.00891792	up
ENSBTAT00000074171	0.19	0.64	0.53	0.26	0.06	0.05	6.1878	2.62943	0.00127713	up
ENSBTAT00000064299	2.23	1.74	2.81	0.52	0.77	0.43	6.18229	2.62814	2.1e-11	up
ENSBTAT00000074743	40.15	48.82	48.86	24.05	7.42	7.28	6.17392	2.62619	2.47e-08	up
ENSBTAT00000000849	0.58	0.31	0.35	0.16	0.02	0.14	6.16759	2.62471	0.00388895	up
MSTRG.17633.1	11.81	16.13	15.87	5.68	2.97	2.81	6.16639	2.62443	3.88e-17	up
ENSBTAT00000061095	49.77	44.66	46.02	21.22	7.57	8.6	6.16406	2.62388	2.61e-11	up
MSTRG.24399.1	45.71	85.13	99.79	48.62	33.02	30.25	6.15734	2.62231	8.04e-08	up
ENSBTAT00000024758	4.07	2.92	2.87	2.3	0.23	0.33	6.15623	2.62205	0.00150156	up
ENSBTAT00000071644	0.64	1.42	0.82	0.45	0.11	0.24	6.15163	2.62097	0.00113072	up
MSTRG.29184.6	0.47	0.19	0.36	0.18	0.11	0	6.15057	2.62072	0.012604	up
ENSBTAT00000072446	2.44	2.18	2.13	1.03	0.44	0.37	6.15051	2.62071	8.27e-10	up
ENSBTAT00000068659	4.44	5.05	4.07	1.96	0.89	0.84	6.14102	2.61848	5.13e-12	up
ENSBTAT00000066876	5.21	5.3	3.44	0.86	1.92	0.75	6.14053	2.61836	4.65e-08	up
MSTRG.12074.1	0.65	1.01	0.99	0.36	0.25	0.1	6.13833	2.61785	1.84e-07	up
ENSBTAT00000020226	2.11	9.11	7.46	2.26	1.91	0.86	6.13479	2.61701	2.51e-05	up
ENSBTAT00000004405	3.53	2.82	2.71	1.41	0.57	0.48	6.13232	2.61643	1.62e-09	up
ENSBTAT00000072927	0.93	0.91	1.17	0.22	0.39	0.18	6.13143	2.61622	3e-06	up
ENSBTAT00000035354	2.46	3.53	3.95	1.3	0.84	0.52	6.12927	2.61572	2.38e-12	up
ENSBTAT00000008891	3.26	3.24	3.37	2.21	0.17	0.42	6.12802	2.61542	0.00125817	up
ENSBTAT00000083860	1.35	2.37	2.53	0.96	0.38	0.37	6.12048	2.61364	2.86e-07	up
ENSBTAT00000072883	0.73	1.24	1.86	0.43	0.29	0.31	6.10941	2.61103	1.44e-05	up
MSTRG.29562.1	5.34	9.77	10.07	2.73	2.47	1.97	6.10701	2.61047	5.08e-10	up
ENSBTAT00000068396	0.68	0.85	0.59	0.24	0.07	0.25	6.1031	2.60954	0.00116635	up
ENSBTAT00000083540	0.73	1.29	0.84	0.44	0.11	0.22	6.09809	2.60836	3.25e-05	up
ENSBTAT00000006774	5.43	5.16	4.21	1.83	1.09	0.99	6.0968	2.60805	5.2e-21	up
MSTRG.276.1	0.16	0.31	0.35	0.16	0.07	0.01	6.09206	2.60693	0.00718133	up
ENSBTAT00000043915	0.64	0.67	0.35	0.35	0.07	0.08	6.08487	2.60523	0.00874886	up
ENSBTAT00000005348	12.43	11.68	10.79	7.88	0.55	1.66	6.07962	2.60398	0.00136858	up
MSTRG.4070.2	0.12	0.22	0.26	0.12	0.02	0.03	6.07825	2.60366	0.00442383	up
ENSBTAT00000004942	0.16	0.15	0.16	0.09	0.03	0.01	6.07699	2.60336	0.0124283	up
MSTRG.28847.1	0.04	0.17	0.27	0.08	0.02	0.02	6.07498	2.60288	0.00451177	up
ENSBTAT00000000732	1.71	1.77	1.55	0.77	0.29	0.33	6.07288	2.60238	1.69e-08	up
ENSBTAT00000016520	2.4	3.37	4.06	1.3	0.83	0.58	6.06431	2.60034	2e-10	up
ENSBTAT00000071841	1.18	0.97	1.37	0.77	0.12	0.15	6.06099	2.59955	0.00156966	up
ENSBTAT00000067527	0.69	0.37	1.09	0.34	0.14	0.13	6.05993	2.5993	0.00409353	up
ENSBTAT00000077028	2.04	2.03	2.07	1.05	0.32	0.37	6.04708	2.59624	1.12e-06	up
ENSBTAT00000007930	0.51	0.44	0.32	0.24	0.04	0.09	6.04273	2.5952	0.0043302	up
ENSBTAT00000072530	2.45	3.46	3.14	1.14	1.11	0.4	6.03827	2.59413	1.59e-06	up
ENSBTAT00000027554	1.09	0.82	1.67	0.87	0.13	0.18	6.0362	2.59364	0.0099152	up
MSTRG.25019.2	1.38	2.62	2.5	0.82	0.49	0.43	6.03068	2.59232	1.67e-09	up
ENSBTAT00000084731	0.38	0.33	0.49	0.23	0.08	0.03	6.02913	2.59195	0.000110117	up
ENSBTAT00000077698	0.32	0.69	0.56	0.06	0.06	0.25	6.02808	2.5917	0.00656131	up
ENSBTAT00000004337	1.17	1.47	1.01	0.92	0.06	0.1	6.0278	2.59163	0.00716956	up
ENSBTAT00000008672	0.99	0.84	0.63	0.28	0.15	0.22	6.02433	2.5908	1.28e-06	up
ENSBTAT00000081341	0.83	1.32	1.52	0.81	0.17	0.12	6.01319	2.58813	0.00223046	up
ENSBTAT00000071987	0.66	0.73	1.05	0.53	0.08	0.1	5.99967	2.58488	0.00150904	up
ENSBTAT00000024190	2.93	2.3	1.87	1.72	0.07	0.3	5.99577	2.58395	0.00718396	up
ENSBTAT00000068902	1.62	1.73	1.59	0.78	0.21	0.36	5.9955	2.58388	5.72e-07	up
ENSBTAT00000020123	0.33	0.53	0.75	0.24	0.17	0.05	5.98604	2.5816	0.000385052	up
ENSBTAT00000082135	0.35	0.82	0.62	0.33	0.16	0.03	5.98591	2.58157	0.0015485	up
ENSBTAT00000063070	0.38	0.95	1.2	0.17	0.35	0.14	5.98089	2.58036	6.58e-05	up
ENSBTAT00000069738	0.66	1.12	1.71	0.34	0.24	0.34	5.978	2.57966	1.44e-05	up
ENSBTAT00000012574	0.88	0.9	0.77	0.32	0.29	0.12	5.97186	2.57818	6.02e-05	up
ENSBTAT00000082693	4.75	7.28	8.63	2.85	1.52	1.49	5.96688	2.57698	3.43e-10	up
ENSBTAT00000052340	0.16	0.13	0.32	0.06	0.05	0.05	5.96573	2.5767	0.000166198	up
ENSBTAT00000066972	1.08	1.63	1.69	0.59	0.38	0.24	5.95211	2.5734	1.31e-09	up
ENSBTAT00000079946	2.6	2.42	2.65	1.17	0.4	0.53	5.94874	2.57258	1.27e-09	up
ENSBTAT00000082983	3.03	2.59	3.52	1.08	1.07	0.58	5.93998	2.57046	1.22e-07	up
ENSBTAT00000028637	0.87	0.9	1.14	0.2	0.14	0.4	5.93955	2.57035	0.000107495	up
ENSBTAT00000070183	0.71	0.68	0.68	0.1	0.35	0.09	5.93755	2.56987	0.000121563	up
ENSBTAT00000012640	1.83	2.02	2.71	0.97	0.17	0.62	5.92937	2.56788	6.19e-05	up
ENSBTAT00000079445	1.07	2.04	0.88	0.65	0.23	0.35	5.92513	2.56685	0.00112624	up
ENSBTAT00000082329	1.08	1.71	1.05	0.7	0.43	0.1	5.92267	2.56625	0.00327596	up
ENSBTAT00000005554	9.3	10.23	8.08	5	1.4	1.6	5.92069	2.56577	2.96e-07	up
ENSBTAT00000027668	0.84	0.95	0.68	0.13	0.26	0.24	5.91562	2.56453	4.86e-05	up
ENSBTAT00000024163	1.45	2.46	2.05	0.8	0.45	0.39	5.91417	2.56417	6.25e-11	up
MSTRG.4917.1	0.42	0.26	0.14	0.03	0.12	0.05	5.9037	2.56162	0.00252622	up
ENSBTAT00000016076	0.67	0.24	0.46	0.1	0.16	0.12	5.9017	2.56113	0.00158053	up
ENSBTAT00000079362	1.66	3.02	2.83	1.03	0.63	0.45	5.89678	2.55993	2e-09	up
ENSBTAT00000002122	17.5	14.71	15.12	5.74	3.97	3.18	5.89507	2.55951	7.22e-33	up
MSTRG.26353.1	35.59	63.5	65.92	26.25	13.84	10.89	5.8884	2.55788	4.56e-10	up
ENSBTAT00000032193	1.8	0.72	1.15	0.68	0.08	0.29	5.88787	2.55775	0.00219678	up
ENSBTAT00000013547	0.5	0.3	0.41	0.08	0.11	0.12	5.8837	2.55672	0.000625829	up
ENSBTAT00000002840	1.72	1.54	1.52	1.14	0.14	0.15	5.88331	2.55663	0.00122746	up
ENSBTAT00000083687	1.34	2.23	2.4	1.05	0.63	0.17	5.88315	2.55659	0.000454524	up
ENSBTAT00000006358	2.58	1.83	2.45	1.46	0.08	0.46	5.87196	2.55384	0.00388202	up
ENSBTAT00000073513	1.16	0.99	1.53	0.7	0.19	0.2	5.86634	2.55246	4.1e-05	up
ENSBTAT00000052796	0.37	0.86	0.71	0.36	0.11	0.1	5.85975	2.55084	0.000780859	up
ENSBTAT00000024445	0.44	0.3	0.36	0.24	0.01	0.07	5.85593	2.5499	0.0133261	up
ENSBTAT00000055845	4.92	6.29	6.42	2.98	1.26	1.22	5.85113	2.54872	9.2e-09	up
ENSBTAT00000004508	7.31	4.36	5.44	1.58	3.44	1.54	5.85073	2.54862	0.000308271	up
MSTRG.2997.3	0.22	0.41	0.49	0.18	0.1	0.04	5.84666	2.54761	2.64e-05	up
ENSBTAT00000061448	0.29	0.23	0.39	0.21	0.02	0.04	5.84279	2.54666	0.0100558	up
ENSBTAT00000070346	0.42	1.06	0.7	0.2	0.15	0.23	5.84219	2.54651	8.95e-05	up
ENSBTAT00000075010	2.36	2.18	4.3	2.25	0.72	0.61	5.83787	2.54544	0.00251455	up
MSTRG.1.1	259.94	333.97	342.17	275.17	138.52	102.08	5.82959	2.5434	1.41e-10	up
ENSBTAT00000086197	1.01	0.8	0.79	0.37	0.24	0.16	5.82585	2.54247	0.000161227	up
MSTRG.2093.1	40.48	45.19	44.86	15.99	26.32	14.61	5.82279	2.54171	1.7e-09	up
MSTRG.22295.7	1.75	2.27	2.48	0.71	0.58	0.46	5.81984	2.54098	2.05e-23	up
ENSBTAT00000017452	0.11	0.13	0.09	0.04	0	0.04	5.81323	2.53934	0.011509	up
ENSBTAT00000036115	1.5	1	0.64	0.67	0.07	0.18	5.81116	2.53883	0.00181158	up
ENSBTAT00000080761	0.44	0.28	0.33	0.03	0.08	0.15	5.80064	2.53621	0.00180948	up
ENSBTAT00000079133	1.01	1.07	1.41	0.48	0.32	0.19	5.79818	2.5356	1.01e-09	up
ENSBTAT00000066701	7.9	5.09	6.02	3.93	0.8	0.88	5.7924	2.53416	3.66e-05	up
ENSBTAT00000006877	0.22	0.63	0.53	0.08	0.06	0.21	5.79206	2.53408	0.00759678	up
ENSBTAT00000081853	4.26	1.98	3.38	1.81	0.84	0.27	5.79043	2.53367	0.000176809	up
ENSBTAT00000073361	3.11	2.66	3.5	1.57	0.31	0.79	5.78656	2.53271	2.67e-05	up
ENSBTAT00000075940	29.6	46.75	46.52	15.93	12.12	8.98	5.78162	2.53147	5.81e-16	up
MSTRG.24310.1	0.37	0.54	0.66	0.25	0.11	0.08	5.77402	2.52958	3.88e-07	up
ENSBTAT00000085198	0.21	0.67	0.34	0.19	0.14	0.03	5.772	2.52907	0.00856921	up
ENSBTAT00000074462	1.52	2.86	2.79	0.98	0.74	0.34	5.77133	2.5289	1.15e-07	up
MSTRG.905.1	7.37	18.96	17.4	5.92	4.45	3.31	5.76514	2.52736	2.51e-07	up
ENSBTAT00000073876	1.85	1.7	2.33	0.94	0.44	0.44	5.75613	2.5251	4.48e-06	up
MSTRG.14572.2	1.89	2.86	2.65	0.95	0.67	0.44	5.74229	2.52163	5.49e-16	up
ENSBTAT00000026598	4.85	4.18	4.31	2.62	0.57	0.74	5.73787	2.52052	8.63e-06	up
ENSBTAT00000021581	9.33	9.62	10.84	4.68	1.95	2.26	5.71846	2.51563	1.41e-11	up
ENSBTAT00000027870	0.52	0.32	0.39	0.18	0.11	0.07	5.7085	2.51311	2.95e-05	up
ENSBTAT00000017420	61.21	49.5	52.42	6.31	8.67	25.53	5.70661	2.51264	0.000207755	up
MSTRG.21835.1	1.81	1.77	2.23	0.86	0.55	0.43	5.70427	2.51204	3.28e-06	up
ENSBTAT00000006260	2.85	2.66	3.08	2.44	0.2	0.12	5.70397	2.51197	0.0115661	up
ENSBTAT00000070884	3.77	2.86	2.25	1.56	0.21	0.76	5.70259	2.51162	0.000233539	up
ENSBTAT00000084161	12.78	14.95	14.44	6.38	4.11	2.41	5.68389	2.50688	9.24e-14	up
ENSBTAT00000067050	2.77	2.19	2.47	1.98	0.11	0.23	5.68092	2.50613	0.00703807	up
ENSBTAT00000068098	6.35	8.53	9.15	2.79	2.12	2.43	5.67771	2.50531	2.55e-11	up
ENSBTAT00000001720	1.02	0.81	0.74	0.22	0.04	0.43	5.6676	2.50274	0.0102311	up
ENSBTAT00000009531	4.76	3.74	4.05	1.25	0.64	1.47	5.66673	2.50252	4.73e-08	up
ENSBTAT00000083165	1.76	1.95	2.14	0.69	0.56	0.45	5.64332	2.49654	1.27e-12	up
ENSBTAT00000069945	1.33	1.04	1.79	0.67	0.25	0.32	5.63546	2.49453	7.8e-06	up
ENSBTAT00000076194	0.96	1.37	1.13	0.55	0.22	0.3	5.61328	2.48884	0.000191718	up
ENSBTAT00000065348	0.33	0.11	0.29	0.1	0.07	0.04	5.61185	2.48848	0.00819562	up
ENSBTAT00000013284	186.22	141.75	142.79	121.44	9.61	17.76	5.60708	2.48725	0.0022678	up
ENSBTAT00000072220	8.84	8.69	8.92	7.43	0.51	0.9	5.60353	2.48634	0.00537733	up
ENSBTAT00000013221	0.76	1.15	1.09	0.72	0.05	0.19	5.60003	2.48543	0.0101096	up
ENSBTAT00000084285	1.3	2.02	2.09	0.84	0.52	0.27	5.59163	2.48327	6.48e-07	up
ENSBTAT00000078633	2.28	1.3	0.34	0.52	0.46	0.19	5.58116	2.48057	0.00195611	up
ENSBTAT00000030296	0.21	0.24	0.23	0.09	0.02	0.08	5.56686	2.47686	0.00461147	up
ENSBTAT00000022223	0.59	0.35	0.58	0.19	0.09	0.15	5.56582	2.47659	0.000148468	up
ENSBTAT00000080706	2.97	8.63	6.85	3.48	3.3	1.16	5.56124	2.47541	0.0015158	up
ENSBTAT00000070840	0.22	0.16	0.28	0.13	0.05	0.03	5.55836	2.47466	0.00184805	up
ENSBTAT00000024320	21.47	20.01	19.95	9.95	3.73	4.42	5.55704	2.47432	4.7e-11	up
ENSBTAT00000067765	3.51	5.78	5.92	2.73	1	0.89	5.55483	2.47374	3.45e-07	up
ENSBTAT00000020877	0.44	0.47	0.41	0.23	0.06	0.11	5.55307	2.47328	0.00216098	up
ENSBTAT00000084069	31.42	64.38	51.77	35.18	25.01	9.87	5.55285	2.47323	6.15e-06	up
ENSBTAT00000023764	1.62	1.78	2.1	1.38	0.12	0.24	5.55148	2.47287	0.00284112	up
ENSBTAT00000027831	1.01	1.19	0.88	0.29	0.4	0.19	5.55106	2.47276	4.01e-09	up
ENSBTAT00000017372	17.96	16.77	17.72	7.55	2.87	4.75	5.54839	2.47207	1.14e-10	up
ENSBTAT00000016154	0.84	0.55	0.59	0.21	0.03	0.29	5.5469	2.47168	0.00506497	up
ENSBTAT00000002291	1.97	1.1	1.26	0.43	0.87	0.07	5.53826	2.46943	0.00805831	up
ENSBTAT00000017619	0.63	0.84	0.59	0.33	0.12	0.17	5.5382	2.46942	0.000119372	up
ENSBTAT00000071142	0.28	0.38	0.33	0.24	0.04	0.04	5.53337	2.46816	0.00625772	up
MSTRG.30056.1	1.85	3.13	2.61	1.07	0.63	0.54	5.52991	2.46726	1.89e-10	up
ENSBTAT00000024122	3.71	3.71	3.69	1.05	0.46	1.55	5.52607	2.46625	2.26e-05	up
ENSBTAT00000072414	8.72	6.18	5.66	2.46	1.65	1.75	5.52188	2.46516	9.38e-17	up
MSTRG.20612.1	0.32	0.53	0.49	0.21	0.09	0.09	5.51959	2.46456	9.67e-07	up
ENSBTAT00000073631	2.76	4.67	4.34	2.22	0.99	0.69	5.51512	2.46339	5.29e-06	up
ENSBTAT00000078681	0.5	0.73	0.82	0.44	0.22	0.04	5.51442	2.46321	0.0136848	up
ENSBTAT00000046995	3.31	3.19	2.65	1.94	0.61	0.47	5.51337	2.46293	3.34e-05	up
ENSBTAT00000080601	1.62	1.29	1.55	0.49	0.28	0.48	5.51111	2.46234	1.84e-09	up
MSTRG.14917.1	5.91	7.68	9.83	5.06	4.01	2.56	5.50247	2.46008	0.000201639	up
ENSBTAT00000008837	2.62	2.41	2.31	1.51	0.16	0.6	5.49614	2.45842	0.00112654	up
ENSBTAT00000078242	21.59	19.1	22.14	5.22	6.09	7.12	5.48315	2.455	3.27e-12	up
MSTRG.1994.1	4.28	5.79	5.14	2.32	1.19	1	5.48251	2.45484	1.91e-13	up
ENSBTAT00000025281	1.22	0.5	0.88	0.63	0.19	0.06	5.48102	2.45444	0.0114657	up
ENSBTAT00000010571	0.5	0.36	0.29	0.22	0.04	0.08	5.47411	2.45262	0.000206099	up
ENSBTAT00000013482	2.99	1.96	2.76	0.92	0.65	0.68	5.46958	2.45143	1.01e-12	up
ENSBTAT00000045795	1.23	2.23	1.83	1.51	0.09	0.2	5.46393	2.44994	0.0146411	up
MSTRG.24178.1	1.03	1.85	1.92	0.76	0.4	0.29	5.4614	2.44927	5.46e-08	up
ENSBTAT00000028590	0.4	0.64	0.61	0.43	0.11	0.03	5.45373	2.44724	0.0118814	up
ENSBTAT00000038453	0.26	0.47	0.55	0.18	0.09	0.13	5.45112	2.44655	0.000738664	up
ENSBTAT00000076320	1.62	1.6	1.7	1.32	0.09	0.18	5.45081	2.44647	0.00673053	up
ENSBTAT00000021955	2.88	2.71	2.48	0.9	0.63	0.8	5.44947	2.44611	4.02e-14	up
ENSBTAT00000031240	0.52	2.08	1.33	0.93	0.38	0.12	5.4419	2.44411	0.0105597	up
ENSBTAT00000069577	0.49	1.37	1.1	0.42	0.3	0.22	5.44112	2.4439	0.000459703	up
ENSBTAT00000082098	7.65	5.7	4.64	3.77	1.09	1.02	5.43842	2.44319	1.52e-05	up
ENSBTAT00000083960	5.58	7.26	6.36	2.32	2.38	1.23	5.43743	2.44292	3.63e-13	up
ENSBTAT00000074628	3.58	1.34	1.52	1.74	0.19	0.22	5.43495	2.44227	0.00939427	up
ENSBTAT00000007599	9.29	6.66	7.11	4.29	2.04	1.3	5.42917	2.44073	7.6e-08	up
MSTRG.21579.1	2.23	4.47	3.4	1.53	1.44	0.72	5.42861	2.44058	0.000278252	up
ENSBTAT00000027072	0.82	1.52	1.99	0.34	0.2	0.63	5.42286	2.43905	0.000285612	up
ENSBTAT00000015510	0.07	0.06	0.06	0.01	0.02	0.02	5.42249	2.43896	0.014104	up
MSTRG.700.2	0.62	1.25	1.35	0.35	0.34	0.24	5.42193	2.43881	2.89e-08	up
ENSBTAT00000087211	2.39	1.73	2.31	0.92	0.47	0.53	5.42141	2.43867	9.34e-12	up
ENSBTAT00000008325	3.97	6.34	7.21	2.47	1.71	1.18	5.41802	2.43777	1.71e-10	up
ENSBTAT00000073956	11.04	12.24	11.57	9.84	1.11	0.58	5.41108	2.43592	0.00583623	up
MSTRG.3235.1	26.32	33.44	36.5	15.56	7.22	6.73	5.41016	2.43567	2.71e-12	up
ENSBTAT00000070324	0.95	0.86	1.07	0.17	0.35	0.28	5.40838	2.4352	1.02e-06	up
ENSBTAT00000073541	1	1.03	1.5	0.62	0.38	0.12	5.39265	2.43099	0.000105995	up
MSTRG.6818.1	2.03	2.41	2.9	1.02	0.6	0.56	5.38809	2.42977	3.14e-16	up
ENSBTAT00000020345	1.46	1.58	1.76	1.24	0.07	0.23	5.38804	2.42976	0.00578303	up
ENSBTAT00000021683	1.91	1.55	2.28	1.15	0.45	0.24	5.38181	2.42809	3.01e-05	up
ENSBTAT00000084177	4.81	4.45	3.99	3.06	0.45	0.72	5.37898	2.42733	0.000282713	up
ENSBTAT00000054262	17.06	12.06	11.99	5.2	3.73	3.33	5.37582	2.42649	3.37e-20	up
ENSBTAT00000027338	11.56	10.6	11.25	7.42	1.52	2.05	5.37473	2.42619	3.12e-05	up
ENSBTAT00000077816	0.52	0.66	0.47	0.18	0.17	0.14	5.37181	2.42541	3.81e-06	up
ENSBTAT00000026348	13.22	12.56	12.86	7.26	2.66	2.27	5.36985	2.42488	1.66e-08	up
ENSBTAT00000018479	3.18	3.02	2.9	0.65	0.58	1.26	5.36315	2.42308	1.62e-06	up
ENSBTAT00000082844	0.72	0.5	0.61	0.37	0.14	0.07	5.36294	2.42302	0.000185564	up
ENSBTAT00000076244	3.77	4.26	7.13	2.31	1.21	1.09	5.36229	2.42285	2.51e-09	up
ENSBTAT00000013747	3.34	4.21	4.36	2.02	1.14	0.63	5.36221	2.42283	2.01e-08	up
ENSBTAT00000069016	0.79	1.21	0.95	0.7	0.23	0.05	5.35935	2.42206	0.00605791	up
ENSBTAT00000079521	2.36	2.89	3.74	1.1	1.05	0.61	5.35135	2.4199	5.53e-11	up
ENSBTAT00000012891	1.32	1.51	1.6	0.55	0.55	0.27	5.34956	2.41942	9.65e-08	up
MSTRG.17467.1	1.53	2.26	2.24	0.9	0.52	0.4	5.34799	2.419	7.41e-14	up
ENSBTAT00000023681	7.17	7.69	6.74	1.99	2.32	2	5.34776	2.41893	1.63e-19	up
ENSBTAT00000071223	0.61	0.69	1.01	0.33	0.18	0.19	5.34764	2.4189	3.9e-09	up
ENSBTAT00000053585	0.33	0.3	0.29	0.17	0.09	0.04	5.34377	2.41786	0.000167576	up
MSTRG.14966.4	1.78	1.94	1.94	0.74	0.5	0.44	5.33421	2.41527	4.97e-32	up
ENSBTAT00000004563	1.61	1.01	1.83	1.2	0.08	0.2	5.3307	2.41433	0.00846328	up
ENSBTAT00000049360	1.01	1.54	1.34	0.64	0.52	0.13	5.33019	2.41419	0.00196698	up
ENSBTAT00000077655	7.96	4.55	8.77	3.65	1.1	1.74	5.3298	2.41408	1.41e-06	up
ENSBTAT00000056138	1.41	1.01	1.55	0.57	0.28	0.35	5.32846	2.41372	8.37e-09	up
ENSBTAT00000085902	6.17	10.27	9.9	4.02	1.94	2.08	5.32349	2.41237	1.77e-10	up
ENSBTAT00000070400	2.27	2.61	1.86	0.48	0.85	0.75	5.32304	2.41225	1.22e-05	up
ENSBTAT00000082791	0.28	0.65	0.52	0.22	0.08	0.15	5.31695	2.4106	0.00174268	up
ENSBTAT00000061582	0.28	0.27	0.38	0.17	0.11	0.02	5.31412	2.40983	0.00163871	up
ENSBTAT00000080121	35.22	41.91	40.29	20.55	10.12	7.68	5.29577	2.40484	4.04e-12	up
ENSBTAT00000085240	0.52	1.14	1.03	0.34	0.2	0.27	5.29436	2.40446	4.44e-05	up
ENSBTAT00000063022	6.84	7.2	6.86	3.8	1.51	1.25	5.28454	2.40178	2.74e-09	up
ENSBTAT00000075331	0.75	0.67	0.77	0.36	0.03	0.28	5.28396	2.40162	0.00846919	up
MSTRG.107.1	297.97	269.57	360.21	263.09	194.84	142.63	5.26967	2.39771	3.02e-15	up
ENSBTAT00000035650	1.93	3.49	2.61	1.57	0.16	0.76	5.26502	2.39644	0.00139012	up
ENSBTAT00000008348	0.41	0.42	0.39	0.27	0.01	0.11	5.26499	2.39643	0.0178714	up
ENSBTAT00000013665	4.86	9.03	9.67	3.79	2.23	1.52	5.26448	2.39629	3.34e-08	up
ENSBTAT00000074422	8.9	7.75	8.64	5.59	0.59	2.05	5.26343	2.396	0.000819818	up
ENSBTAT00000074175	7.12	7.18	7.06	4.56	1.89	0.57	5.25775	2.39444	0.000113183	up
ENSBTAT00000023055	0.73	0.65	0.27	0.2	0.2	0.11	5.25747	2.39437	0.000821385	up
ENSBTAT00000064712	0.43	0.47	0.58	0.39	0.06	0.05	5.25449	2.39355	0.00652194	up
ENSBTAT00000011846	4.02	3.54	3.47	2.44	0.76	0.45	5.2541	2.39344	4.65e-05	up
MSTRG.547.1	63.32	101.26	109.7	67.03	71.08	47.15	5.25233	2.39296	7.66e-07	up
ENSBTAT00000018203	0.7	0.57	0.81	0.22	0.15	0.25	5.25079	2.39253	2.38e-06	up
ENSBTAT00000082998	3.88	5.33	6.91	1.6	1.83	1.69	5.24944	2.39216	2.78e-08	up
ENSBTAT00000085803	15.5	25.06	31.21	6.99	8.69	6.28	5.24708	2.39151	3.45e-10	up
ENSBTAT00000082311	0.85	2.64	1.79	0.51	1.08	0.08	5.24456	2.39082	0.00653231	up
ENSBTAT00000083751	2.16	1.62	1.57	0.75	0.64	0.26	5.2409	2.38981	1.56e-09	up
MSTRG.14492.1	104.64	168.23	161.39	147.73	79.5	63.13	5.23672	2.38866	1.75e-07	up
ENSBTAT00000071973	8.39	5.77	5.59	1.35	3.58	1.22	5.22896	2.38652	2.02e-05	up
ENSBTAT00000072671	5.6	6.58	6.66	2.67	1.1	2.32	5.2259	2.38568	6.07e-07	up
ENSBTAT00000023238	1.28	1.87	1.66	0.93	0.46	0.19	5.22493	2.38541	2.37e-05	up
MSTRG.1294.1	4.68	5.25	5.71	2.56	1.3	1.01	5.22346	2.38501	5.13e-13	up
ENSBTAT00000013997	15.45	15.52	14.53	13.14	0.44	1.92	5.21855	2.38365	0.0127852	up
MSTRG.9617.3	0.32	0.52	0.43	0.22	0.1	0.08	5.20949	2.38114	1.24e-06	up
ENSBTAT00000081267	1.78	1.37	1.51	0.4	0.14	0.76	5.2084	2.38084	0.000710267	up
ENSBTAT00000080280	3.6	2.55	4.26	2.09	0.88	0.45	5.19941	2.37835	1.41e-05	up
ENSBTAT00000069890	3.79	5.05	2.66	2.94	0.74	0.21	5.19824	2.37802	0.00265994	up
ENSBTAT00000078895	0.33	0.55	0.69	0.19	0.23	0.08	5.19795	2.37794	0.000390146	up
ENSBTAT00000073398	2.65	2.92	2.74	1.82	0.36	0.56	5.19726	2.37775	9.44e-05	up
ENSBTAT00000074097	10.45	15.24	15.97	6.95	3.49	3.61	5.19547	2.37725	2.17e-10	up
ENSBTAT00000073578	31.55	45.41	47.62	20.29	10.94	9.35	5.18776	2.37511	1.41e-12	up
ENSBTAT00000071437	1.28	1.56	1.01	1	0.41	0.2	5.18764	2.37508	0.0117292	up
ENSBTAT00000084419	29.06	44.63	41.13	20.25	10.06	8.99	5.18539	2.37445	6.58e-11	up
ENSBTAT00000072605	0.26	0.47	0.58	0.28	0.1	0.05	5.18351	2.37393	0.0023509	up
ENSBTAT00000082494	1.07	1.54	1.35	0.59	0.2	0.45	5.18201	2.37351	1.31e-05	up
ENSBTAT00000029527	1.16	2.51	2.56	0.94	0.65	0.39	5.17599	2.37183	9.36e-07	up
ENSBTAT00000005794	3.4	4.82	6.64	2.77	0.77	1.19	5.17125	2.37051	6.47e-06	up
ENSBTAT00000001429	2.4	2.53	3.1	1.1	0.87	0.57	5.17051	2.37031	4.91e-13	up
ENSBTAT00000013116	1.24	0.86	0.67	0.65	0.27	0.13	5.17049	2.3703	0.0128001	up
ENSBTAT00000003027	5.73	4.83	4.8	3.28	0.95	0.8	5.1562	2.36631	5.43e-06	up
ENSBTAT00000070880	2.34	2	1.38	1.76	0.14	0.16	5.15545	2.3661	0.0166588	up
ENSBTAT00000012334	0.29	0.26	0.36	0.18	0.04	0.08	5.15415	2.36573	0.004051	up
ENSBTAT00000020023	1.33	0.92	1.6	0.82	0.13	0.32	5.15322	2.36547	0.00119889	up
ENSBTAT00000035087	1.38	0.85	1.61	0.71	0.38	0.16	5.15018	2.36462	1.4e-05	up
ENSBTAT00000001120	0.16	0.17	0.15	0.06	0.03	0.05	5.14808	2.36403	0.000352258	up
ENSBTAT00000040022	2.41	2.39	3.4	1.64	0.62	0.64	5.1455	2.36331	1.35e-05	up
ENSBTAT00000074023	1.04	3.15	3.44	0.96	0.95	0.63	5.1354	2.36048	0.000357483	up
ENSBTAT00000072471	0.33	0.3	0.35	0.27	0.04	0.03	5.13363	2.35998	0.0136825	up
ENSBTAT00000073632	4.87	5.34	7.02	4.9	0.75	0.38	5.13188	2.35949	0.00433057	up
MSTRG.6184.1	0.13	0.24	0.19	0.08	0.07	0.03	5.12872	2.3586	3.28e-08	up
ENSBTAT00000029225	2.29	3.48	2.97	1.02	0.98	0.72	5.12672	2.35804	1.12e-13	up
MSTRG.12380.1	6.91	7.98	8.32	3.19	2.25	1.83	5.12486	2.35751	5.69e-27	up
MSTRG.11684.1	18.11	21.76	25.72	11.52	5.39	4.59	5.12477	2.35749	8.67e-11	up
ENSBTAT00000006353	0.22	0.13	0.15	0.05	0.05	0.05	5.12191	2.35668	0.00938588	up
ENSBTAT00000063568	0.35	0.5	0.46	0.31	0.05	0.09	5.12071	2.35634	0.00451681	up
ENSBTAT00000001595	6.22	5.6	5.57	4.12	0.88	0.85	5.11827	2.35566	0.000100892	up
ENSBTAT00000000604	1.07	1.02	0.87	0.69	0.11	0.19	5.11262	2.35406	0.00110813	up
MSTRG.23650.2	19.87	21.48	26.23	11.88	5.83	7.62	5.11214	2.35393	8.39e-11	up
MSTRG.12625.1	7.45	10.08	9.75	4.51	2.31	2	5.10939	2.35315	2.64e-12	up
ENSBTAT00000085039	1.61	0.44	1.23	0.79	0.19	0.14	5.1085	2.3529	0.00633358	up
MSTRG.16915.1	1.09	1.67	1.32	0.39	0.35	0.48	5.10843	2.35288	1.71e-08	up
ENSBTAT00000019555	1.08	0.92	0.66	0.57	0.08	0.28	5.10777	2.35269	0.00963018	up
MSTRG.2736.1	167.22	242.17	207.89	205.84	96.39	84.18	5.10131	2.35087	1.03e-08	up
ENSBTAT00000069613	4.55	4.34	3.68	3.11	0.21	0.85	5.0944	2.34891	0.00331394	up
ENSBTAT00000066498	3.55	4.15	4.79	3.28	0.74	0.53	5.08885	2.34734	0.000797373	up
ENSBTAT00000046196	1.48	1.65	1.49	1.2	0.18	0.2	5.08085	2.34507	0.00150778	up
ENSBTAT00000073730	0.1	0.22	0.13	0.04	0.03	0.06	5.07798	2.34425	0.00688366	up
ENSBTAT00000014573	10.55	9.48	10.64	5.2	2.82	2.06	5.07491	2.34338	3.15e-13	up
ENSBTAT00000076076	0.45	0.3	0.49	0.23	0.12	0.09	5.07476	2.34334	0.00840467	up
ENSBTAT00000061409	15.67	15.11	14.59	10.8	3.33	2.43	5.07456	2.34328	1.31e-05	up
ENSBTAT00000072937	0.41	0.72	0.66	0.16	0.34	0.08	5.07436	2.34323	0.00178407	up
ENSBTAT00000069611	4.95	3.86	4.93	1.48	1.46	1.3	5.07304	2.34285	8.94e-20	up
ENSBTAT00000072310	0.28	0.23	0.17	0.17	0.03	0.03	5.06302	2.34	0.014709	up
ENSBTAT00000061202	3	2.65	0.78	1.93	0.22	0.14	5.06052	2.33929	0.0175803	up
ENSBTAT00000080437	18.46	20.65	21.47	9.35	5.9	4.33	5.06033	2.33923	2.43e-19	up
ENSBTAT00000083470	5.29	6.49	4.85	2.21	1.87	1.8	5.06013	2.33917	2.43e-09	up
MSTRG.29713.1	2.37	2.75	3	1.27	0.78	0.54	5.05792	2.33854	3e-15	up
ENSBTAT00000085040	3.39	3.46	2.14	1.76	0.6	0.62	5.05693	2.33826	3.09e-06	up
ENSBTAT00000072603	0.5	0.76	1.04	0.31	0.4	0.07	5.05442	2.33755	0.00532023	up
ENSBTAT00000028068	1	1.25	2.13	1.07	0.28	0.15	5.04911	2.33603	0.00105945	up
ENSBTAT00000078955	0.61	1.14	0.91	0.49	0.2	0.21	5.04906	2.33602	0.00156316	up
ENSBTAT00000018907	2.03	3.39	3.36	1.18	0.93	0.67	5.04725	2.3355	7.6e-12	up
ENSBTAT00000001747	0.73	0.57	0.49	0.43	0.04	0.14	5.04114	2.33375	0.00799204	up
ENSBTAT00000080686	5.85	8.45	8.52	4.13	2.52	1.04	5.03975	2.33335	6.16e-07	up
ENSBTAT00000022041	127.61	101.68	104.6	64.39	20.59	30.67	5.03708	2.33259	3.43e-08	up
ENSBTAT00000027608	0.85	0.42	0.52	0.37	0.06	0.16	5.036	2.33228	0.00337396	up
ENSBTAT00000001854	3.6	2.34	2.11	2.37	0.24	0.42	5.03303	2.33143	0.00853088	up
ENSBTAT00000003175	1.06	3.44	3.84	1.69	0.82	0.66	5.02607	2.32943	0.00218364	up
ENSBTAT00000002645	1.66	1.98	2.44	1.73	0.2	0.23	5.02443	2.32896	0.00512945	up
ENSBTAT00000081945	0.13	0.17	0.14	0.04	0.05	0.04	5.01666	2.32673	0.0089683	up
ENSBTAT00000068602	1.37	2.41	1.8	0.38	0.57	0.73	5.01644	2.32666	1.75e-05	up
ENSBTAT00000084977	0.88	0.76	0.71	0.68	0.1	0.1	5.01022	2.32487	0.0143065	up
ENSBTAT00000075916	0.24	0.22	0.28	0.04	0.03	0.14	5.00956	2.32469	0.0168856	up
ENSBTAT00000086347	3.3	3.11	3.75	1.58	0.85	0.89	5.00889	2.32449	1.06e-12	up
MSTRG.2374.7	0.7	0.78	0.86	0.37	0.18	0.2	5.00781	2.32418	7.38e-13	up
ENSBTAT00000049297	0.48	0.32	0.52	0.21	0.08	0.14	5.00467	2.32328	0.00141314	up
ENSBTAT00000087078	12.84	7.68	9.11	3.83	2.87	2.88	5.00335	2.32289	2.61e-13	up
ENSBTAT00000042663	4.29	3.11	3.21	2.07	0.86	0.62	5.00182	2.32245	2.55e-07	up
ENSBTAT00000069539	37.91	41.2	41.72	20.29	12.82	8.15	4.99988	2.32189	3.31e-15	up
ENSBTAT00000026100	12.16	9.7	11.36	9.81	1.59	1.11	4.99885	2.3216	0.00238214	up
ENSBTAT00000078629	0.47	0.18	0.27	0.18	0.08	0.06	4.99706	2.32108	0.00798748	up
ENSBTAT00000075265	0.56	0.25	0.53	0.38	0.05	0.04	4.9946	2.32037	0.0121368	up
ENSBTAT00000080815	0.83	1.1	0.74	0.43	0.18	0.26	4.99164	2.31951	2.75e-06	up
ENSBTAT00000061606	4.46	4.33	4.33	2.35	1.46	0.61	4.99013	2.31908	1.21e-07	up
MSTRG.155.1	11.23	13.57	14.26	5.16	4.05	3.42	4.9901	2.31907	1.2e-26	up
ENSBTAT00000026703	15.05	12.76	14.05	8.44	3.4	2.45	4.98729	2.31826	7.2e-08	up
MSTRG.30060.1	2.38	4.26	3.64	1.78	0.93	0.75	4.98384	2.31726	1.2e-07	up
ENSBTAT00000025657	10.22	8.2	7.31	2.59	1.34	3.87	4.9801	2.31617	1.7e-05	up
ENSBTAT00000031637	5.24	8.51	8.04	3.4	2.25	2.11	4.97954	2.31601	3.46e-09	up
ENSBTAT00000060991	0.16	0.11	0.15	0.09	0.01	0.04	4.9786	2.31574	0.00784788	up
ENSBTAT00000087143	0.83	0.63	0.93	0.66	0.13	0.07	4.97602	2.31499	0.00437077	up
ENSBTAT00000072217	0.77	2.24	1.77	0.47	0.5	0.53	4.97501	2.3147	5.03e-05	up
MSTRG.26500.1	0.82	1.14	1.19	0.47	0.33	0.22	4.97024	2.31332	1.8e-12	up
ENSBTAT00000061359	0.19	0.12	0.11	0.05	0.05	0.03	4.96819	2.31272	0.00693426	up
ENSBTAT00000010069	0.63	0.43	0.5	0.15	0.17	0.18	4.968	2.31266	0.000555999	up
MSTRG.21601.1	3.6	4.37	5.12	2.03	1.4	0.96	4.96446	2.31164	9.28e-12	up
MSTRG.22538.1	0.63	1.05	0.93	0.42	0.25	0.18	4.96092	2.31061	5.65e-10	up
MSTRG.1050.1	0.42	0.83	0.83	0.35	0.22	0.12	4.96062	2.31052	2.45e-06	up
ENSBTAT00000016131	6.46	6.23	6.64	3.11	1.57	1.67	4.9596	2.31022	1.04e-14	up
ENSBTAT00000069594	11.71	18.15	17.97	9.29	3.83	3.34	4.94276	2.30532	7.28e-08	up
ENSBTAT00000022553	8.55	7.17	7.31	3.98	2.13	1.54	4.94217	2.30514	2.8e-12	up
ENSBTAT00000083316	8.6	7.99	6.32	3.85	0.64	2.8	4.93926	2.30429	0.000319446	up
ENSBTAT00000015451	3.06	3.81	3.39	1.94	0.89	0.68	4.93585	2.3033	3.35e-08	up
ENSBTAT00000084467	0.17	0.41	0.3	0.17	0.1	0.03	4.93452	2.30291	0.00767395	up
ENSBTAT00000079519	31.68	39.14	39.29	17.79	12.03	8.86	4.93359	2.30264	1.41e-18	up
ENSBTAT00000062994	1.25	0.71	1.13	0.53	0.32	0.2	4.92654	2.30057	2.63e-05	up
ENSBTAT00000072192	2.03	3.19	2.68	0.87	1.17	0.68	4.92498	2.30012	3.71e-06	up
ENSBTAT00000033701	0.5	0.36	0.38	0.29	0.07	0.07	4.9199	2.29863	0.00405163	up
ENSBTAT00000067352	0.18	0.37	0.38	0.17	0.1	0.06	4.91785	2.29803	0.00556766	up
ENSBTAT00000073386	0.37	0.44	0.48	0.16	0.16	0.11	4.90958	2.2956	0.00673214	up
ENSBTAT00000038885	3.42	5.12	6.77	3.51	0.25	1.66	4.90085	2.29303	0.00756746	up
ENSBTAT00000086285	0.28	3.23	2.49	1.15	0.28	0.62	4.90046	2.29292	0.016914	up
ENSBTAT00000021871	2.51	3.4	2.91	1.13	1.07	0.71	4.89816	2.29224	6.91e-14	up
ENSBTAT00000081477	1.3	1.44	0.8	0.4	0.37	0.35	4.89583	2.29155	7.04e-09	up
ENSBTAT00000010968	1.73	1.77	1.72	1.6	0.27	0.09	4.89255	2.29059	0.0132546	up
ENSBTAT00000087355	0.76	0.59	1.02	0.34	0.35	0.16	4.88656	2.28882	0.00186502	up
ENSBTAT00000068973	2.52	2.32	2.62	1.6	0.64	0.37	4.88326	2.28784	7.43e-06	up
ENSBTAT00000068558	0.33	0.29	0.46	0.24	0.11	0.05	4.88237	2.28758	0.00304576	up
MSTRG.10425.1	2.13	1.26	1.23	0.51	0.5	0.46	4.87858	2.28646	7.46e-10	up
ENSBTAT00000001496	3.85	2.9	3.64	0.95	1.04	1.31	4.87743	2.28612	1.5e-08	up
ENSBTAT00000026402	5.2	4.74	4.52	3.49	0.99	0.63	4.87422	2.28517	8.63e-05	up
ENSBTAT00000075828	1.05	0.71	0.96	0.48	0.37	0.11	4.87067	2.28412	0.000775011	up
MSTRG.416.1	0.06	0.12	0.19	0.08	0.04	0.01	4.86416	2.28219	0.0118358	up
ENSBTAT00000071052	13.06	15.61	17.17	14.68	0.53	2.05	4.86359	2.28202	0.0174563	up
ENSBTAT00000048382	3.03	4.25	4.1	1.56	1.25	0.96	4.8585	2.28051	2.56e-16	up
ENSBTAT00000011330	3.05	1.34	1.71	0.79	0.62	0.57	4.85431	2.27926	1.5e-07	up
ENSBTAT00000071342	3.38	2.39	2.73	2.58	0.46	0.17	4.84975	2.27791	0.00951875	up
ENSBTAT00000080103	1.78	3.88	2.57	1.6	1.05	0.25	4.84926	2.27776	0.000490944	up
MSTRG.25024.1	2.21	3.51	3.13	1.2	1.1	0.65	4.84823	2.27746	8.86e-12	up
ENSBTAT00000022317	3.45	3.3	3.19	0.64	1.56	0.93	4.84796	2.27738	5.38e-07	up
MSTRG.715.1	0.78	1.32	1.56	0.72	0.31	0.22	4.84687	2.27705	8.99e-06	up
ENSBTAT00000011536	0.17	0.33	0.29	0.11	0.11	0.05	4.84506	2.27651	0.0037992	up
ENSBTAT00000078054	4.32	4.51	4.16	2.34	0.67	1.33	4.84472	2.27641	1.54e-06	up
ENSBTAT00000032625	1.73	1.83	1.67	0.52	0.57	0.6	4.84149	2.27545	2.92e-09	up
ENSBTAT00000005154	0.27	0.33	0.31	0.21	0.07	0.05	4.84092	2.27528	0.00950965	up
ENSBTAT00000023746	1.64	1.81	2.04	1.58	0.13	0.29	4.83828	2.27449	0.0074004	up
ENSBTAT00000086246	0.19	0.48	1.13	0.16	0.22	0.22	4.83343	2.27305	0.0172916	up
MSTRG.19275.2	1.95	3.26	2.85	1.15	0.91	0.62	4.82913	2.27176	5.92e-12	up
ENSBTAT00000080362	7.85	6.26	8.04	3.52	3.03	1.59	4.82834	2.27153	3.1e-10	up
ENSBTAT00000084165	1.39	1.65	1.28	0.51	0.36	0.52	4.82025	2.26911	1.49e-08	up
ENSBTAT00000033863	33.13	34.38	35.76	5.25	5.64	19.59	4.81924	2.2688	0.000912067	up
ENSBTAT00000063467	1.17	0.79	1.35	0.7	0.42	0.07	4.815	2.26754	0.00262783	up
ENSBTAT00000074528	1.25	0.84	0.99	0.23	0.14	0.55	4.81066	2.26624	0.00124702	up
ENSBTAT00000078455	3.24	2.3	1.65	1.72	0.44	0.66	4.79876	2.26266	0.00132706	up
ENSBTAT00000054949	1.85	2.28	2.1	1.02	0.67	0.43	4.79747	2.26227	2.93e-11	up
ENSBTAT00000086793	2.61	1.18	1.79	0.82	0.42	0.62	4.79326	2.26101	1.32e-05	up
ENSBTAT00000003820	3.92	2.47	3.54	1.08	0.35	1.65	4.79241	2.26075	0.000740246	up
ENSBTAT00000038166	1.57	1.68	1.51	1.4	0.13	0.21	4.79103	2.26034	0.00546232	up
ENSBTAT00000075012	0.67	1.29	0.86	0.27	0.18	0.44	4.77983	2.25696	0.000770672	up
ENSBTAT00000065855	1.55	1.44	1.37	0.23	0.45	0.65	4.77717	2.25616	9.53e-05	up
ENSBTAT00000009126	1.84	1.79	1.53	0.84	0.33	0.6	4.76888	2.25365	8.09e-06	up
ENSBTAT00000065435	3.43	9.86	10.67	5.19	1.63	1.8	4.76758	2.25326	0.00029816	up
ENSBTAT00000086208	1.58	0.45	1.6	0.4	0.32	0.45	4.76136	2.25137	0.00034799	up
ENSBTAT00000035967	0.79	0.6	0.55	0.17	0.32	0.16	4.75756	2.25022	0.000220534	up
ENSBTAT00000025815	0.27	0.15	0.11	0.04	0.06	0.07	4.75035	2.24803	0.0136138	up
ENSBTAT00000082716	12.41	9.21	13.84	3.06	5.89	5.77	4.74798	2.24731	4.07e-05	up
ENSBTAT00000043997	1.41	1.57	1.84	0.67	0.47	0.48	4.74234	2.2456	4.33e-15	up
ENSBTAT00000086761	4.75	3.31	4.41	1.38	2.41	0.56	4.73795	2.24426	6.06e-05	up
ENSBTAT00000033669	3.63	3.34	3.2	1.68	0.62	1.14	4.73719	2.24403	1.73e-07	up
ENSBTAT00000008097	0.78	1.17	1.49	0.73	0.31	0.21	4.73455	2.24323	0.000176716	up
ENSBTAT00000049978	0.7	1.16	1.29	0.36	0.46	0.31	4.73396	2.24305	0.000331351	up
ENSBTAT00000053510	2.47	1.72	2.51	1.23	0.56	0.57	4.72893	2.24151	1.85e-07	up
ENSBTAT00000079676	4.62	3.75	3.63	2.21	0.74	1.19	4.72098	2.23909	3.88e-07	up
ENSBTAT00000080610	1.19	0.96	0.91	0.61	0.25	0.23	4.72054	2.23895	6.7e-06	up
MSTRG.29099.2	0.06	0.03	0.03	0.02	0.02	0.01	4.71336	2.23676	0.004733	up
ENSBTAT00000082989	26.96	24.99	26.29	16.5	2.69	9.67	4.71172	2.23625	0.000318591	up
ENSBTAT00000012594	1.21	0.96	1.16	0.57	0.29	0.31	4.70947	2.23557	5.87e-06	up
MSTRG.4591.1	86.94	103.04	101.17	61.62	22.98	20.52	4.7092	2.23548	5.72e-08	up
ENSBTAT00000072407	1.44	1.87	1.77	0.91	0.35	0.51	4.70772	2.23503	3.83e-07	up
ENSBTAT00000015940	0.18	0.15	0.14	0.06	0.04	0.06	4.70657	2.23468	0.0083978	up
ENSBTAT00000034273	9.15	7.2	6.72	3.59	2.15	2.07	4.70327	2.23366	1.55e-16	up
ENSBTAT00000020716	1.66	1.52	1.98	1.09	0.14	0.57	4.69941	2.23248	0.00176604	up
ENSBTAT00000005486	4.07	3.97	3.65	2.31	0.89	0.88	4.69699	2.23174	1.48e-08	up
ENSBTAT00000067386	0.95	0.81	0.99	0.28	0.21	0.41	4.69315	2.23056	9.95e-05	up
ENSBTAT00000084928	4.92	7.15	6.26	3.39	1.38	1.9	4.69255	2.23037	1.66e-07	up
MSTRG.8473.1	76.76	85.31	78.52	101.29	45.83	28.93	4.69152	2.23005	3.92e-06	up
ENSBTAT00000027732	0.26	0.28	0.26	0.12	0.12	0.04	4.68903	2.22929	0.00481389	up
ENSBTAT00000065695	0.45	0.47	0.36	0.29	0.12	0.06	4.68797	2.22896	0.00411434	up
ENSBTAT00000074620	8.5	17.29	16.04	6.78	4.59	4.08	4.68703	2.22868	4.11e-08	up
ENSBTAT00000037657	4.11	4.67	4.9	2.39	1.5	0.97	4.68116	2.22687	9.99e-12	up
ENSBTAT00000070119	2	1.82	2.12	1.04	0.77	0.38	4.6738	2.22459	3.33e-06	up
ENSBTAT00000085601	0.1	0.14	0.17	0.01	0.09	0.03	4.67145	2.22387	0.0129463	up
ENSBTAT00000023729	2.01	1.07	1.05	0.69	0.37	0.39	4.66966	2.22332	1.33e-05	up
MSTRG.16561.1	6.47	8.73	8.69	3.7	2.63	1.87	4.66758	2.22267	3.81e-17	up
ENSBTAT00000047352	4.19	3.31	3.24	3.28	0.51	0.3	4.66318	2.22131	0.00521633	up
ENSBTAT00000079343	0.64	1.35	1.16	0.15	0.61	0.35	4.66268	2.22116	0.0100108	up
MSTRG.27524.1	1.44	2.36	2.2	1.05	0.61	0.43	4.65838	2.21983	3.57e-09	up
MSTRG.29546.1	0.47	0.59	0.74	0.32	0.2	0.12	4.65619	2.21915	1.82e-06	up
ENSBTAT00000003358	0.53	0.51	0.27	0.12	0.28	0.06	4.65208	2.21788	0.00945699	up
ENSBTAT00000082236	11.47	19.9	19.88	10.26	5.9	3.32	4.64918	2.21698	6.4e-07	up
ENSBTAT00000082629	14.35	21.71	23.17	9.51	5.82	5.93	4.64066	2.21433	1.07e-11	up
ENSBTAT00000035307	2.68	2.45	2.93	2.17	0.21	0.62	4.63834	2.21361	0.00405078	up
ENSBTAT00000025376	2.69	2.58	2.67	1.85	0.58	0.47	4.63727	2.21328	1.67e-05	up
MSTRG.2742.1	7.76	10.29	10.23	4.61	2.91	2.24	4.63625	2.21296	4.73e-16	up
ENSBTAT00000075057	1.89	1.85	1.67	0.79	0.61	0.48	4.63468	2.21247	2.03e-11	up
ENSBTAT00000043742	11.78	13.85	14.69	7.02	1.52	5.35	4.63463	2.21245	0.000143674	up
ENSBTAT00000081815	0.19	0.23	0.38	0.13	0.11	0.04	4.6338	2.2122	0.00273232	up
ENSBTAT00000043249	3.74	3.73	3.1	3.09	0.35	0.64	4.63332	2.21205	0.00420699	up
ENSBTAT00000083746	0.94	1.12	1.25	0.48	0.31	0.37	4.63331	2.21204	2.25e-06	up
ENSBTAT00000068606	1.05	2.67	1.54	1.41	0.53	0.18	4.62115	2.20825	0.00755315	up
ENSBTAT00000086183	2.11	1.45	1.96	1.38	0.36	0.33	4.61785	2.20722	0.000373548	up
ENSBTAT00000005076	6.4	6.76	6.76	1.71	2.83	2.1	4.61761	2.20715	2.37e-10	up
ENSBTAT00000018792	3.22	2.81	4.15	1.22	0.82	1.35	4.61756	2.20713	5.27e-08	up
MSTRG.25021.1	5.42	8.18	7.64	3.53	2.22	1.71	4.6146	2.20621	2e-12	up
ENSBTAT00000067401	0.79	0.4	1.15	0.5	0.12	0.21	4.61013	2.20481	0.00247252	up
ENSBTAT00000056013	1.05	0.66	0.78	0.64	0.21	0.1	4.60217	2.20231	0.00209879	up
ENSBTAT00000085388	6.8	3.03	7.05	3.77	0.77	1.65	4.60073	2.20186	0.000611839	up
ENSBTAT00000053592	1.48	2.44	2.73	0.83	1.08	0.49	4.60048	2.20178	2.31e-05	up
ENSBTAT00000081865	3.16	4.11	4.25	2.13	1	1.21	4.5942	2.19981	3.51e-07	up
ENSBTAT00000015410	3.05	3.51	4.69	1.24	1.72	0.91	4.59318	2.19949	1.2e-09	up
ENSBTAT00000070424	7.19	9.48	9.28	4.56	3.1	2.03	4.59253	2.19929	1.84e-11	up
ENSBTAT00000066929	0.29	0.33	0.05	0.05	0.13	0.05	4.58981	2.19843	0.015667	up
MSTRG.468.1	1.82	3.12	3.24	1.44	0.75	0.69	4.58579	2.19717	2.08e-08	up
ENSBTAT00000026460	8.03	8.87	8.94	7.41	0.53	2.18	4.58533	2.19703	0.00677598	up
ENSBTAT00000072563	0.47	0.51	0.14	0.11	0.11	0.15	4.57859	2.1949	0.00185437	up
ENSBTAT00000043032	12.49	16.61	16.87	10.29	4.45	3.07	4.57763	2.1946	6.6e-07	up
ENSBTAT00000017982	6.29	6.1	6.15	2.93	1.96	1.66	4.57532	2.19387	1.78e-23	up
ENSBTAT00000018957	1.42	0.92	0.9	0.99	0.14	0.13	4.57436	2.19357	0.00908642	up
ENSBTAT00000076467	3.01	3.3	4.27	2.95	1.08	1.18	4.57124	2.19259	0.00153612	up
ENSBTAT00000016495	2	2.15	2.4	1.72	0.32	0.44	4.57101	2.19251	0.000752347	up
ENSBTAT00000063557	1.13	1.18	1.37	0.27	0.84	0.18	4.56733	2.19135	0.00123263	up
ENSBTAT00000025426	10.1	8.57	9.81	4.65	3.95	2.16	4.56523	2.19069	7.57e-13	up
MSTRG.12659.3	14.64	17.84	19.64	8.94	5.36	4.33	4.5625	2.18983	6.11e-15	up
ENSBTAT00000070652	1.67	2.38	3.35	1	0.8	0.81	4.56148	2.1895	3.42e-07	up
MSTRG.12494.3	29.29	41	40.39	22.26	11.49	7.65	4.55414	2.18718	8.43e-09	up
ENSBTAT00000008434	11.49	9.06	10.86	8.29	1.1	2.33	4.55291	2.18679	0.000986632	up
ENSBTAT00000025375	5.29	4.49	4.42	3.35	0.56	1.35	4.54849	2.18539	0.00043275	up
ENSBTAT00000045969	0.62	0.44	0.49	0.39	0.15	0.06	4.54845	2.18538	0.00354884	up
ENSBTAT00000067077	0.75	0.75	0.9	0.5	0.18	0.21	4.54721	2.18498	5.42e-05	up
ENSBTAT00000009774	1.69	2.65	2.25	1.21	0.63	0.55	4.54518	2.18434	4.39e-08	up
ENSBTAT00000000005	1.64	1.35	1.65	1.41	0.22	0.18	4.54237	2.18345	0.00609735	up
MSTRG.21715.4	6.05	8.38	9.29	4.31	2.23	1.96	4.54035	2.1828	2.5e-10	up
MSTRG.15100.3	0.26	0.62	0.34	0.21	0.14	0.09	4.53574	2.18134	2.51e-05	up
ENSBTAT00000079461	1.88	2.43	3.28	1.51	0.71	0.68	4.5322	2.18021	1.29e-05	up
ENSBTAT00000025063	14.83	13.16	13.02	6.91	3.86	3.82	4.53185	2.1801	3.39e-17	up
MSTRG.29455.1	7.32	6.66	11.17	11.21	2.22	2.66	4.53175	2.18007	0.00751917	up
[truncated: 6,010 more rows]
