# Supplementary material for: Analyzing the interactions of mRNAs, miRNAs and lncRNAs to predict ceRNA networks in bovine cystic follicular granulosa cells
Source: Front Vet Sci. 2022 Oct 13;9:1028867. doi: 10.3389/fvets.2022.1028867 (PMC9606814; doi:10.3389/fvets.2022.1028867)
Supplement: Supplementary file 1 [file Data_Sheet_1.zip › Supplementary Table 13.xlsx]

## Sheet: Sheet1
Table S13 Statistical Analysis of All of the Differently Expressed ncRNAs and mRNAs
DE RNAs	Total No.	No.of Upregulated	No.of Downregulated	The Most Upregulated (Fold Change)	P-value	The Most Downregulated (Fold Change)	P-value
lncRNA	579	538	41	XR_003036450.1(764)	4.61887e-11	lnc-RAP2A(10-3)	2.26356e-11
miRNA	205	102	103	bta-miR-184(287)	5.09428e-09	bta-miR-33a(3×10-3)	1.93854e-07
mRNA	8003	3798	4205	LRCH3(4.3×106)	1.72e-08	ECE1(6.39E-05)	1.21e-25
Notes: DE: Differently Expressed
P-value: Results of significant difference test of the miRNA between the two samples.
