# Supplementary material for: Analyzing the interactions of mRNAs, miRNAs and lncRNAs to predict ceRNA networks in bovine cystic follicular granulosa cells
Source: Front Vet Sci. 2022 Oct 13;9:1028867. doi: 10.3389/fvets.2022.1028867 (PMC9606814; doi:10.3389/fvets.2022.1028867)
Supplement: Supplementary file 1 [file Data_Sheet_1.zip › Supplementary Table 14.xlsx]

## Sheet: Sheet1
Table S14 The ten most significantly up- and down-regulated mRNAs
Gene Name	Gene id	Regulation	FC(Cyst/Normal)	log2FC	P-value
LRCH3	ENSBTAG00000032839	up	4.32884e+06	22.0455	1.72e-08
PPM1M	ENSBTAG00000002962	up	4.32884e+06	22.0455	1.72e-08
SIPA1L3	ENSBTAG00000018225	up	4.01982e+06	21.9387	2.02e-08
DACH1	ENSBTAG00000043985	up	3.83286e+06	21.87	2.24e-08
CRYBG1	ENSBTAG00000017527	up	3.83286e+06	21.87	2.24e-08
PLXNC1	ENSBTAG00000011245	up	3.83286e+06	21.87	2.24e-08
RYR2	ENSBTAG00000022886	up	3.73719e+06	21.8335	2.37e-08
INSR	ENSBTAG00000012687	up	3.49278e+06	21.7359	2.74e-08
PRUNE1	ENSBTAG00000015336	up	3.48533e+06	21.7329	2.75e-08
	MSTRG.13762	up	7497.02	12.8721	1.79e-55
ZC3H14	ENSBTAG00000030453	down	0.00073056	-10.4187	3.38e-15
SEC61A1	ENSBTAG00000004937	down	0.000678343	-10.5257	8.73e-16
PRDM2	ENSBTAG00000020552	down	0.000647806	-10.5922	2.51e-16
SPG11	ENSBTAG00000000362	down	0.000460073	-11.0859	2.56e-19
NFE2L1	ENSBTAG00000013653	down	0.000313883	-11.6375	7.52e-14
PHLPP2	ENSBTAG00000007545	down	0.000308461	-11.6626	1.57e-19
	ENSBTAG00000006383	down	0.000237864	-12.0376	1.67e-19
LRP8	ENSBTAG00000000736	down	0.00013835	-12.8194	1.23e-06
	MSTRG.15891	down	6.65e-05	-13.8755	2.08e-08
ECE1	ENSBTAG00000002977	down	6.39e-05	-13.9338	1.21e-25
Notes: FC: Fold Change. The multiple difference of the miRNA between the two samples.
P-value: Results of significant difference test of the miRNA between the two samples.
