# Supplementary material for: Analyzing the interactions of mRNAs, miRNAs and lncRNAs to predict ceRNA networks in bovine cystic follicular granulosa cells
Source: Front Vet Sci. 2022 Oct 13;9:1028867. doi: 10.3389/fvets.2022.1028867 (PMC9606814; doi:10.3389/fvets.2022.1028867)
Supplement: Supplementary file 1 [file Data_Sheet_1.zip › Supplementary Table 15.xlsx]

## Sheet: Sheet1
Table S15 The ten most significantly up- and down-regulated lncRNAs
lncRNA id	Chromosome	Regulation	FC(Cyst/Normal)	log2FC	P-value
XR_003036450.1	1	up	764.008	9.57744	4.62e-11
XR_003036466.1	9	up	324.203	8.34076	0.00180667
MSTRG.28560.1	NKLS02000950.1	up	276.177	8.10945	0.00309458
XR_001501504.2	12	up	231.414	7.85433	0.00365117
MSTRG.28364.6	NKLS02000475.1	up	174.321	7.4456	0.00740198
MSTRG.28242.6	NKLS02000055.1	up	160.145	7.32324	5.64e-07
MSTRG.28242.4	NKLS02000055.1	up	160.145	7.32324	5.64e-07
MSTRG.28242.3	NKLS02000055.1	up	160.145	7.32324	5.64e-07
MSTRG.11034.2	19	up	150.411	7.23277	4.54e-10
MSTRG.8938.3	17	up	136.816	7.09609	6.87e-05
NONBTAT008753.2	17	down	0.0301121	-5.05351	0.000533495
ENSBTAT00000080804	4	down	0.0257011	-5.28203	5.88e-05
XR_003036449.1	1	down	0.0254653	-5.29533	0.0140062
NONBTAT020930.2	5	down	0.0213916	-5.54681	0.0155205
NONBTAT017899.2	3	down	0.0173709	-5.84718	0.0142155
NONBTAT005701.2	13	down	0.00824269	-6.92267	6.58e-06
MSTRG.20213.5	3	down	0.00566858	-7.4628	8.1e-06
XR_810083.3	11	down	0.00277995	-8.49073	9.89e-09
NONBTAT012338.2	20	down	0.00196323	-8.99255	7.35e-15
NONBTAT004759.2	12	down	0.00155035	-9.33319	2.26e-11
Notes: FC: Fold Change. The multiple difference of the miRNA between the two samples.
P-value: Results of significant difference test of the miRNA between the two samples.
