# Supplementary material for: Analyzing the interactions of mRNAs, miRNAs and lncRNAs to predict ceRNA networks in bovine cystic follicular granulosa cells
Source: Front Vet Sci. 2022 Oct 13;9:1028867. doi: 10.3389/fvets.2022.1028867 (PMC9606814; doi:10.3389/fvets.2022.1028867)
Supplement: Supplementary file 1 [file Data_Sheet_1.zip › Supplementary Table 16.xlsx]

## Sheet: Sheet1
Table S16 The five most significantly up- and down-regulated miRNAs
miRNA id	Regulation	FC(Cyst/Normal)	log2FC	Length	P-value
bta-miR-184	up	287.322	8.16652	22	5.09e-09
2_4330	up	197.069	7.62256	23	1.44e-07
27_43101	up	138.432	7.11303	23	3.66e-06
bta-miR-206	up	89.2139	6.4792	22	0.000119886
bta-miR-11983	up	87.2259	6.44668	21	0.000183388
bta-miR-2318	down	0.00829666	-6.91325	22	0.000117064
bta-miR-3613a	down	0.00690739	-7.17764	22	5.96e-35
18_31902	down	0.00414194	-7.91548	18	5.31e-06
bta-miR-1434-5p	down	0.00354108	-8.14159	22	1.8e-09
bta-miR-33a	down	0.00299947	-8.38107	21	1.94e-07
Notes: FC: Fold Change. The multiple difference of the miRNA between the two samples.
P-value: Results of significant difference test of the miRNA between the two samples.
