# Supplementary material for: Analyzing the interactions of mRNAs, miRNAs and lncRNAs to predict ceRNA networks in bovine cystic follicular granulosa cells
Source: Front Vet Sci. 2022 Oct 13;9:1028867. doi: 10.3389/fvets.2022.1028867 (PMC9606814; doi:10.3389/fvets.2022.1028867)
Supplement: Supplementary file 1 [file Data_Sheet_1.zip › Supplementary Table 17.xlsx]

## Sheet: Sheet1
Table S17 KEGG enrichment analysis
Number	Description	Database	Pathway ID	Ratio in study	Ratio in pop	P-value	Gene id	Hyperlink	Second Category	First Category
133	Protein processing in endoplasmic reticulum	KEGG PATHWAY	map04141	133/5803	341/28839	6.24901e-16	ENSBTAT00000022854|ENSBTAT00000075055|ENSBTAT00000073018|ENSBTAT00000013421|ENSBTAT00000013425|ENSBTAT00000012110|ENSBTAT00000076880|ENSBTAT00000045508|ENSBTAT00000006847|ENSBTAT00000028280|ENSBTAT00000022782|ENSBTAT00000066609|ENSBTAT00000015804|ENSBTAT00000020111|ENSBTAT00000020113|ENSBTAT00000086968|ENSBTAT00000068015|ENSBTAT00000025473|ENSBTAT00000081693|ENSBTAT00000017298|ENSBTAT00000066249|…	http://www.genome.jp/kegg-bin/show_pathway?map=map04141&multi_query=K10597+yellow,red%0d%0aK06689+yellow,red%0d%0aK01367+yellow%0dK10661+yellow%0dK10666+yellow,red%0d%0aK08852+yellow,red%0d%0aK02159+yellow,red%0d%0aK08056+tomato,red%0d%0aK09485+yellow,red%0d%0aK09486+yellow,red%0d%0aK09487+yellow,red%0d%0aK14020+yellow,red%0d%0aK09481+yellow,red%0d%0aK05546+yellow,red%0d%0aK04374+tomato%0dK09049+…	Folding, sorting and degradation	Genetic Information Processing
138	Alzheimer disease	KEGG PATHWAY	map05010	138/5803	383/28839	2.63345e-13	ENSBTAT00000013507|ENSBTAT00000032427|ENSBTAT00000047532|ENSBTAT00000044627|ENSBTAT00000003832|ENSBTAT00000002055|ENSBTAT00000021075|ENSBTAT00000065590|ENSBTAT00000025322|ENSBTAT00000085795|ENSBTAT00000068424|ENSBTAT00000014801|ENSBTAT00000012512|ENSBTAT00000043278|ENSBTAT00000083444|ENSBTAT00000008382|ENSBTAT00000084021|ENSBTAT00000024209|ENSBTAT00000046131|ENSBTAT00000016957|ENSBTAT00000086136|…	http://www.genome.jp/kegg-bin/show_pathway?map=map05010&multi_query=K02256+yellow%0dK01367+yellow%0dK08852+yellow,red%0d%0aK05209+yellow%0dK20720+yellow,red%0d%0aK02090+yellow,red%0d%0aK20723+yellow,red%0d%0aK03949+yellow,red%0d%0aK03948+yellow,red%0d%0aK03943+tomato,red%0d%0aK03942+yellow,red%0d%0aK03941+yellow,red%0d%0aK03940+yellow,red%0d%0aK03947+yellow,red%0d%0aK03946+yellow,red%0d%0aK03945+…	Neurodegenerative diseases	Human Diseases
112	Oxidative phosphorylation	KEGG PATHWAY	map00190	112/5803	289/28839	1.98315e-13	ENSBTAT00000071354|ENSBTAT00000013507|ENSBTAT00000032427|ENSBTAT00000023255|ENSBTAT00000024812|ENSBTAT00000003832|ENSBTAT00000021075|ENSBTAT00000065590|ENSBTAT00000043764|ENSBTAT00000085795|ENSBTAT00000014801|ENSBTAT00000012512|ENSBTAT00000043278|ENSBTAT00000009643|ENSBTAT00000008382|ENSBTAT00000019346|ENSBTAT00000074372|ENSBTAT00000021699|ENSBTAT00000056613|ENSBTAT00000007538|ENSBTAT00000016073|…	http://www.genome.jp/kegg-bin/show_pathway?map=map00190&multi_query=K02256+yellow%0dK02257+yellow,red%0d%0aK02258+yellow,red%0d%0aK02259+tomato,red%0d%0aK02155+yellow%0dK02154+yellow,red%0d%0aK02153+yellow,red%0d%0aK02152+yellow,red%0d%0aK02151+yellow,red%0d%0aK02150+yellow,red%0d%0aK03949+yellow,red%0d%0aK03948+yellow,red%0d%0aK03943+tomato,red%0d%0aK03942+yellow,red%0d%0aK03941+yellow,red%0d%0a…	Energy metabolism	Metabolism
118	Non-alcoholic fatty liver disease (NAFLD)	KEGG PATHWAY	map04932	118/5803	321/28839	3.02016e-12	ENSBTAT00000016768|ENSBTAT00000071822|ENSBTAT00000013507|ENSBTAT00000011923|ENSBTAT00000021075|ENSBTAT00000075215|ENSBTAT00000065590|ENSBTAT00000085795|ENSBTAT00000005486|ENSBTAT00000014801|ENSBTAT00000012512|ENSBTAT00000043278|ENSBTAT00000083444|ENSBTAT00000008382|ENSBTAT00000024209|ENSBTAT00000046133|ENSBTAT00000012060|ENSBTAT00000080696|ENSBTAT00000029026|ENSBTAT00000025870|ENSBTAT00000006405|…	http://www.genome.jp/kegg-bin/show_pathway?map=map04932&multi_query=K02256+yellow%0dK08852+yellow,red%0d%0aK02159+yellow,red%0d%0aK03949+yellow,red%0d%0aK03948+yellow,red%0d%0aK03943+tomato,red%0d%0aK03942+yellow,red%0d%0aK03941+yellow,red%0d%0aK03940+yellow,red%0d%0aK03947+yellow,red%0d%0aK03946+yellow,red%0d%0aK03945+yellow,red%0d%0aK03944+yellow,red%0d%0aK16341+yellow%0dK14410+green,red%0d%0aK…	Endocrine and metabolic diseases	Human Diseases
44	Proteasome	KEGG PATHWAY	map03050	44/5803	86/28839	1.43648e-10	ENSBTAT00000080465|ENSBTAT00000028048|ENSBTAT00000007135|ENSBTAT00000066603|ENSBTAT00000020886|ENSBTAT00000003990|ENSBTAT00000046166|ENSBTAT00000003974|ENSBTAT00000080934|ENSBTAT00000012773|ENSBTAT00000008621|ENSBTAT00000024505|ENSBTAT00000054679|ENSBTAT00000012391|ENSBTAT00000065774|ENSBTAT00000016918|ENSBTAT00000003636|ENSBTAT00000004984|ENSBTAT00000006760|ENSBTAT00000003145|ENSBTAT00000026535|…	http://www.genome.jp/kegg-bin/show_pathway?map=map03050&multi_query=K03064+yellow,red%0d%0aK03065+yellow,red%0d%0aK03066+yellow,red%0d%0aK03061+yellow,red%0d%0aK03062+tomato,red%0d%0aK03063+yellow,red%0d%0aK03028+yellow,red%0d%0aK03029+yellow,red%0d%0aK10881+yellow,red%0d%0aK02728+yellow,red%0d%0aK02729+yellow,red%0d%0aK02725+yellow,red%0d%0aK02726+yellow,red%0d%0aK02727+yellow,red%0d%0aK06691+ye…	Folding, sorting and degradation	Genetic Information Processing
112	Parkinson disease	KEGG PATHWAY	map05012	112/5803	323/28839	6.23567e-10	ENSBTAT00000013507|ENSBTAT00000032427|ENSBTAT00000079793|ENSBTAT00000003832|ENSBTAT00000029292|ENSBTAT00000021075|ENSBTAT00000065590|ENSBTAT00000085795|ENSBTAT00000014801|ENSBTAT00000012512|ENSBTAT00000043278|ENSBTAT00000022919|ENSBTAT00000008382|ENSBTAT00000016365|ENSBTAT00000007538|ENSBTAT00000007925|ENSBTAT00000024402|ENSBTAT00000029026|ENSBTAT00000025870|ENSBTAT00000006405|ENSBTAT00000010193|…	http://www.genome.jp/kegg-bin/show_pathway?map=map05012&multi_query=K05688+tomato%0dK02256+yellow%0dK03949+yellow,red%0d%0aK03948+yellow,red%0d%0aK03943+tomato,red%0d%0aK03942+yellow,red%0d%0aK03941+yellow,red%0d%0aK03940+yellow,red%0d%0aK03947+yellow,red%0d%0aK03946+yellow,red%0d%0aK03945+yellow,red%0d%0aK10698+yellow,red%0d%0aK00501+yellow%0dK03879+yellow%0dK05687+yellow,red%0d%0aK02084+yellow%…	Neurodegenerative diseases	Human Diseases
139	Huntington disease	KEGG PATHWAY	map05016	139/5803	455/28839	7.08484e-08	ENSBTAT00000013507|ENSBTAT00000064788|ENSBTAT00000032427|MSTRG.24595.1|ENSBTAT00000072386|ENSBTAT00000079793|ENSBTAT00000003832|ENSBTAT00000053993|ENSBTAT00000079000|ENSBTAT00000021075|ENSBTAT00000065590|ENSBTAT00000085795|ENSBTAT00000014801|ENSBTAT00000012512|ENSBTAT00000043278|ENSBTAT00000049877|ENSBTAT00000085152|ENSBTAT00000064551|ENSBTAT00000024209|ENSBTAT00000006328|ENSBTAT00000016957|ENSBT…	http://www.genome.jp/kegg-bin/show_pathway?map=map05016&multi_query=K02256+yellow%0dK05208+yellow%0dK02159+yellow,red%0d%0aK03949+yellow,red%0d%0aK03948+yellow,red%0d%0aK04645+tomato,red%0d%0aK04644+yellow,red%0d%0aK04647+yellow,red%0d%0aK04646+yellow,red%0d%0aK03943+tomato,red%0d%0aK04648+yellow%0dK03941+yellow,red%0d%0aK03940+yellow,red%0d%0aK03947+yellow,red%0d%0aK03946+yellow,red%0d%0aK03945+…	Neurodegenerative diseases	Human Diseases
107	RNA transport	KEGG PATHWAY	map03013	107/5803	345/28839	9.79736e-07	ENSBTAT00000049050|ENSBTAT00000029190|ENSBTAT00000027160|ENSBTAT00000018840|ENSBTAT00000071195|ENSBTAT00000086329|ENSBTAT00000012896|ENSBTAT00000013582|ENSBTAT00000023384|ENSBTAT00000008203|ENSBTAT00000068159|ENSBTAT00000072066|ENSBTAT00000055320|ENSBTAT00000077257|ENSBTAT00000084317|ENSBTAT00000075605|ENSBTAT00000066966|ENSBTAT00000067528|ENSBTAT00000034688|ENSBTAT00000008650|ENSBTAT00000017479|…	http://www.genome.jp/kegg-bin/show_pathway?map=map03013&multi_query=K00974+yellow,red%0d%0aK14301+yellow,red%0d%0aK14300+yellow%0dK14303+yellow,red%0d%0aK14302+yellow%0dK14305+yellow,red%0d%0aK14304+yellow,red%0d%0aK14307+yellow%0dK14306+tomato,red%0d%0aK14309+yellow%0dK14308+yellow%0dK12880+yellow,red%0d%0aK12881+tomato,red%0d%0aK12882+tomato%0dK12883+yellow,red%0d%0aK13126+yellow,red%0d%0aK1428…	Translation	Genetic Information Processing
40	N-Glycan biosynthesis	KEGG PATHWAY	map00510	40/5803	96/28839	1.18704e-06	ENSBTAT00000004597|ENSBTAT00000025397|ENSBTAT00000057494|ENSBTAT00000046182|ENSBTAT00000070574|ENSBTAT00000086126|ENSBTAT00000012110|ENSBTAT00000057162|ENSBTAT00000010153|ENSBTAT00000002408|ENSBTAT00000061594|ENSBTAT00000067012|ENSBTAT00000004393|ENSBTAT00000006847|ENSBTAT00000076761|ENSBTAT00000042698|ENSBTAT00000052671|ENSBTAT00000074564|ENSBTAT00000015727|ENSBTAT00000043414|ENSBTAT00000013659|…	http://www.genome.jp/kegg-bin/show_pathway?map=map00510&multi_query=K12670+yellow,red%0d%0aK07968+yellow,red%0d%0aK07967+yellow%0dK07966+yellow,red%0d%0aK00779+yellow%0dK09658+yellow,red%0d%0aK00744+yellow%0dK07252+yellow,red%0d%0aK09661+yellow%0dK03842+tomato%0dK03843+yellow,red%0d%0aK07441+yellow,red%0d%0aK03846+yellow,red%0d%0aK03847+yellow%0dK03844+yellow,red%0d%0aK00729+tomato,red%0d%0aK0072…	Glycan biosynthesis and metabolism	Metabolism
133	Ribosome	KEGG PATHWAY	map03010	133/5803	476/28839	2.30388e-05	ENSBTAT00000026278|ENSBTAT00000073096|ENSBTAT00000086285|ENSBTAT00000020729|ENSBTAT00000018910|ENSBTAT00000020452|ENSBTAT00000016378|ENSBTAT00000077833|ENSBTAT00000085658|ENSBTAT00000086359|ENSBTAT00000016951|ENSBTAT00000001255|ENSBTAT00000047320|ENSBTAT00000021471|ENSBTAT00000028236|ENSBTAT00000006990|MSTRG.26126.4|ENSBTAT00000001557|ENSBTAT00000031754|MSTRG.29415.3|ENSBTAT00000027713|ENSBTAT000…	http://www.genome.jp/kegg-bin/show_pathway?map=map03010&multi_query=K02957+yellow,red%0d%0aK02956+yellow%0dK02955+tomato,red%0d%0aK02954+yellow,red%0d%0aK02889+tomato,red%0d%0aK02888+yellow,red%0d%0aK02951+yellow%0dK02950+yellow%0dK02885+yellow,red%0d%0aK02884+yellow,red%0d%0aK02887+yellow,red%0d%0aK02886+yellow,red%0d%0aK02881+yellow,red%0d%0aK02880+tomato%0dK02883+yellow,red%0d%0aK02958+yellow,…	Translation	Genetic Information Processing
38	Glutathione metabolism	KEGG PATHWAY	map00480	38/5803	99/28839	2.13394e-05	ENSBTAT00000017988|ENSBTAT00000028674|ENSBTAT00000049040|ENSBTAT00000084460|ENSBTAT00000022981|ENSBTAT00000014645|ENSBTAT00000045072|ENSBTAT00000004559|ENSBTAT00000022456|ENSBTAT00000013689|ENSBTAT00000024329|ENSBTAT00000009363|ENSBTAT00000081594|ENSBTAT00000011257|ENSBTAT00000072321|ENSBTAT00000027348|ENSBTAT00000081528|ENSBTAT00000010802|ENSBTAT00000006245|ENSBTAT00000028640|MSTRG.15891.2|ENSBT…	http://www.genome.jp/kegg-bin/show_pathway?map=map00480&multi_query=K05361+yellow,red%0d%0aK05360+yellow,red%0d%0aK11140+yellow,red%0d%0aK11142+yellow%0dK01581+yellow,red%0d%0aK11205+yellow,red%0d%0aK11204+tomato,red%0d%0aK01469+yellow,red%0d%0aK21456+yellow,red%0d%0aK13299+yellow%0dK07232+yellow,red%0d%0aK00681+yellow%0dK00682+yellow,red%0d%0aK00033+yellow,red%0d%0aK00031+yellow,red%0d%0aK10808+…	Metabolism of other amino acids	Metabolism
30	Citrate cycle (TCA cycle)	KEGG PATHWAY	map00020	30/5803	76/28839	8.30158e-05	ENSBTAT00000012551|ENSBTAT00000005730|ENSBTAT00000072007|ENSBTAT00000073367|ENSBTAT00000028902|ENSBTAT00000030227|MSTRG.23878.1|ENSBTAT00000021636|ENSBTAT00000014176|ENSBTAT00000008177|ENSBTAT00000021075|ENSBTAT00000076288|ENSBTAT00000007982|ENSBTAT00000025691|ENSBTAT00000008431|ENSBTAT00000001405|ENSBTAT00000086787|MSTRG.29390.1|ENSBTAT00000027348|ENSBTAT00000022258|ENSBTAT00000045446|ENSBTAT000…	http://www.genome.jp/kegg-bin/show_pathway?map=map00020&multi_query=K01681+tomato,red%0d%0aK01648+yellow,red%0d%0aK00627+yellow,red%0d%0aK01647+yellow,red%0d%0aK01958+yellow,red%0d%0aK01899+yellow,red%0d%0aK00030+tomato,red%0d%0aK00031+yellow,red%0d%0aK00382+yellow%0dK01679+yellow,red%0d%0aK01596+yellow%0dK01900+yellow,red%0d%0aK00658+yellow,red%0d%0aK00164+yellow%0dK00161+yellow%0dK00162+yellow,…	Carbohydrate metabolism	Metabolism
50	Longevity regulating pathway - worm	KEGG PATHWAY	map04212	50/5803	157/28839	0.000345165	ENSBTAT00000076324|ENSBTAT00000079539|ENSBTAT00000078606|ENSBTAT00000014920|ENSBTAT00000000289|ENSBTAT00000023988|ENSBTAT00000014725|ENSBTAT00000068095|ENSBTAT00000079124|ENSBTAT00000027941|ENSBTAT00000045795|ENSBTAT00000081594|ENSBTAT00000015525|ENSBTAT00000025637|ENSBTAT00000075215|ENSBTAT00000066226|ENSBTAT00000078312|ENSBTAT00000000022|MSTRG.5627.2|ENSBTAT00000027885|ENSBTAT00000085194|ENSBTA…	http://www.genome.jp/kegg-bin/show_pathway?map=map04212&multi_query=K16197+yellow,red%0d%0aK04433+yellow%0dK01110+yellow%0dK11411+yellow%0dK08269+yellow%0dK08268+yellow,red%0d%0aK09408+yellow,red%0d%0aK17794+yellow,red%0d%0aK03781+yellow,red%0d%0aK18461+yellow%0dK05638+yellow,red%0d%0aK04043+yellow,red%0d%0aK10798+yellow,red%0d%0aK19770+yellow,red%0d%0aK04564+yellow%0dK08341+yellow,red%0d%0aK0444…	Aging	Organismal Systems
16	Steroid biosynthesis	KEGG PATHWAY	map00100	16/5803	34/28839	0.000372556	ENSBTAT00000079227|ENSBTAT00000002582|ENSBTAT00000012234|ENSBTAT00000072112|ENSBTAT00000007228|ENSBTAT00000033962|ENSBTAT00000006153|ENSBTAT00000012167|ENSBTAT00000003991|ENSBTAT00000021892|ENSBTAT00000006683|ENSBTAT00000016504|ENSBTAT00000078608|ENSBTAT00000013747|ENSBTAT00000047079|ENSBTAT00000007841	http://www.genome.jp/kegg-bin/show_pathway?map=map00100&multi_query=K05917+yellow,red%0d%0aK07748+yellow,red%0d%0aK07436+yellow%0dK09828+yellow,red%0d%0aK00511+yellow,red%0d%0aK01824+yellow,red%0d%0aK07438+yellow%0dK12298+yellow%0dK07419+yellow,red%0d%0aK13373+yellow,red%0d%0aK01052+yellow%0dK00227+yellow,red%0d%0aK01852+yellow%0dK07750+yellow,red%0d%0aK00637+yellow,red%0d%0aK00222+yellow,red%0d%…	Lipid metabolism	Metabolism
85	Spliceosome	KEGG PATHWAY	map03040	85/5803	301/28839	0.000435015	ENSBTAT00000076324|ENSBTAT00000079248|ENSBTAT00000016577|ENSBTAT00000019100|ENSBTAT00000007405|ENSBTAT00000077344|ENSBTAT00000034155|ENSBTAT00000021327|ENSBTAT00000049661|ENSBTAT00000015465|ENSBTAT00000087041|ENSBTAT00000017986|ENSBTAT00000080257|ENSBTAT00000004528|ENSBTAT00000063035|ENSBTAT00000072928|ENSBTAT00000022067|ENSBTAT00000015408|ENSBTAT00000008022|ENSBTAT00000073909|ENSBTAT00000010270|…	http://www.genome.jp/kegg-bin/show_pathway?map=map03040&multi_query=K11100+yellow%0dK10599+yellow,red%0d%0aK12733+yellow,red%0d%0aK11984+yellow%0dK12881+tomato,red%0d%0aK12882+tomato%0dK12883+yellow,red%0d%0aK12884+yellow,red%0d%0aK12885+yellow%0dK12886+yellow,red%0d%0aK12887+tomato,red%0d%0aK12888+yellow%0dK12889+yellow%0dK11099+tomato,red%0d%0aK12817+yellow%0dK12816+yellow,red%0d%0aK12815+tomat…	Transcription	Genetic Information Processing
50	Lysine degradation	KEGG PATHWAY	map00310	50/5803	163/28839	0.000896737	ENSBTAT00000067355|ENSBTAT00000070749|ENSBTAT00000077214|ENSBTAT00000072007|ENSBTAT00000012710|ENSBTAT00000085694|MSTRG.25744.1|ENSBTAT00000010497|ENSBTAT00000025200|MSTRG.24283.1|ENSBTAT00000087507|ENSBTAT00000074001|ENSBTAT00000070282|ENSBTAT00000016841|ENSBTAT00000031949|ENSBTAT00000074750|ENSBTAT00000044947|ENSBTAT00000079197|ENSBTAT00000003027|ENSBTAT00000063707|MSTRG.29539.1|ENSBTAT00000087…	http://www.genome.jp/kegg-bin/show_pathway?map=map00310&multi_query=K07515+yellow,red%0d%0aK14959+yellow,red%0d%0aK11419+yellow,red%0d%0aK14085+yellow,red%0d%0aK00626+tomato,red%0d%0aK13646+yellow,red%0d%0aK06101+tomato%0dK00473+yellow,red%0d%0aK11423+yellow%0dK11422+yellow,red%0d%0aK11421+tomato%0dK11420+yellow,red%0d%0aK11427+tomato,red%0d%0aK17451+yellow,red%0d%0aK11425+yellow,red%0d%0aK11424+…	Amino acid metabolism	Metabolism
67	AGE-RAGE signaling pathway in diabetic complications	KEGG PATHWAY	map04933	67/5803	235/28839	0.00125944	ENSBTAT00000082918|ENSBTAT00000009081|ENSBTAT00000085974|ENSBTAT00000076567|ENSBTAT00000084809|ENSBTAT00000012170|ENSBTAT00000023988|ENSBTAT00000071377|ENSBTAT00000023277|ENSBTAT00000028617|ENSBTAT00000002228|ENSBTAT00000042942|ENSBTAT00000063375|ENSBTAT00000023383|ENSBTAT00000036594|ENSBTAT00000014594|ENSBTAT00000009420|ENSBTAT00000077816|ENSBTAT00000010649|ENSBTAT00000002717|ENSBTAT00000075358|…	http://www.genome.jp/kegg-bin/show_pathway?map=map04933&multi_query=K04383+yellow,red%0d%0aK04692+yellow%0dK11223+yellow,red%0d%0aK06068+yellow%0dK02677+yellow,red%0d%0aK02161+yellow%0dK01116+yellow,red%0d%0aK18050+yellow,red%0d%0aK02187+yellow%0dK04393+yellow,red%0d%0aK11220+yellow%0dK02159+yellow,red%0d%0aK04448+yellow,red%0d%0aK10030+yellow%0dK03907+yellow%0dK16628+yellow%0dK03901+yellow,red%0…	Endocrine and metabolic diseases	Human Diseases
4	Monobactam biosynthesis	KEGG PATHWAY	map00261	4/5803	4/28839	0.00163806	ENSBTAT00000017229|ENSBTAT00000070040|ENSBTAT00000085217|ENSBTAT00000004152	http://www.genome.jp/kegg-bin/show_pathway?map=map00261&multi_query=K13811+yellow,red%0d%0a	Biosynthesis of other secondary metabolites	Metabolism
27	DNA replication	KEGG PATHWAY	map03030	27/5803	78/28839	0.00197805	ENSBTAT00000014278|ENSBTAT00000017525|ENSBTAT00000019121|ENSBTAT00000079869|ENSBTAT00000012731|ENSBTAT00000086475|ENSBTAT00000024740|ENSBTAT00000008174|ENSBTAT00000012812|ENSBTAT00000007967|ENSBTAT00000073415|ENSBTAT00000055538|ENSBTAT00000075284|ENSBTAT00000000071|ENSBTAT00000014520|ENSBTAT00000020715|ENSBTAT00000016237|ENSBTAT00000010742|ENSBTAT00000000316|ENSBTAT00000085991|ENSBTAT00000010434|…	http://www.genome.jp/kegg-bin/show_pathway?map=map03030&multi_query=K10745+yellow,red%0d%0aK10744+yellow,red%0d%0aK10747+yellow%0dK10740+yellow,red%0d%0aK10743+yellow,red%0d%0aK10742+yellow%0dK02210+tomato%0dK04802+yellow,red%0d%0aK02212+yellow,red%0d%0aK07466+yellow,red%0d%0aK03469+yellow%0dK10739+yellow,red%0d%0aK10756+yellow,red%0d%0aK10754+yellow,red%0d%0aK10755+yellow,red%0d%0aK02685+yellow,…	Replication and repair	Genetic Information Processing
76	Lysosome	KEGG PATHWAY	map04142	76/5803	278/28839	0.00222124	ENSBTAT00000005815|ENSBTAT00000020219|ENSBTAT00000070481|ENSBTAT00000025093|ENSBTAT00000049397|ENSBTAT00000074549|ENSBTAT00000071190|MSTRG.20166.3|ENSBTAT00000022710|ENSBTAT00000078460|ENSBTAT00000048411|ENSBTAT00000017724|MSTRG.7129.3|ENSBTAT00000045121|ENSBTAT00000083008|MSTRG.17444.2|ENSBTAT00000004482|ENSBTAT00000008480|ENSBTAT00000055956|ENSBTAT00000027837|ENSBTAT00000074108|ENSBTAT000000708…	http://www.genome.jp/kegg-bin/show_pathway?map=map04142&multi_query=K01369+yellow%0dK01368+yellow%0dK01365+yellow,red%0d%0aK01366+yellow%0dK01363+yellow%0dK01444+yellow,red%0d%0aK02155+yellow%0dK02154+yellow,red%0d%0aK08568+yellow%0dK08569+yellow%0dK04645+tomato,red%0d%0aK04644+yellow,red%0d%0aK04646+yellow,red%0d%0aK08565+yellow%0dK14379+yellow%0dK12347+yellow,red%0d%0aK01275+yellow%0dK14410+tom…	Transport and catabolism	Cellular Processes
19	Pentose phosphate pathway	KEGG PATHWAY	map00030	19/5803	50/28839	0.00267761	ENSBTAT00000017988|ENSBTAT00000013650|ENSBTAT00000012835|ENSBTAT00000085517|ENSBTAT00000000359|ENSBTAT00000083687|ENSBTAT00000044396|ENSBTAT00000026261|ENSBTAT00000022314|ENSBTAT00000017177|ENSBTAT00000017416|ENSBTAT00000056305|ENSBTAT00000072856|ENSBTAT00000004892|ENSBTAT00000067155|ENSBTAT00000065105|ENSBTAT00000025996|ENSBTAT00000008386|ENSBTAT00000043425	http://www.genome.jp/kegg-bin/show_pathway?map=map00030&multi_query=K15779+yellow%0dK03841+yellow,red%0d%0aK00850+yellow,red%0d%0aK00851+yellow%0dK00852+yellow,red%0d%0aK01835+yellow,red%0d%0aK01810+yellow,red%0d%0aK01783+yellow%0dK11529+yellow%0dK01053+yellow,red%0d%0aK00948+yellow,red%0d%0aK01623+yellow,red%0d%0aK01057+yellow,red%0d%0aK00615+yellow,red%0d%0aK00036+tomato,red%0d%0aK00616+yellow,…	Carbohydrate metabolism	Metabolism
20	Mannose type O-glycan biosynthesis	KEGG PATHWAY	map00515	20/5803	54/28839	0.00298027	ENSBTAT00000043096|ENSBTAT00000012643|ENSBTAT00000068524|ENSBTAT00000082120|ENSBTAT00000029269|ENSBTAT00000057494|ENSBTAT00000079239|ENSBTAT00000020286|ENSBTAT00000023499|ENSBTAT00000005667|ENSBTAT00000030023|ENSBTAT00000086708|ENSBTAT00000071488|ENSBTAT00000075450|ENSBTAT00000078218|ENSBTAT00000013538|ENSBTAT00000006237|ENSBTAT00000000583|ENSBTAT00000003502|ENSBTAT00000075397	http://www.genome.jp/kegg-bin/show_pathway?map=map00515&multi_query=K07632+yellow%0dK07968+yellow,red%0d%0aK00728+yellow,red%0d%0aK00735+yellow%0dK03663+yellow%0dK07967+yellow%0dK07966+yellow,red%0d%0aK17547+yellow%0dK19872+yellow,red%0d%0aK19873+yellow%0dK00781+yellow,red%0d%0aK10157+yellow%0dK09668+tomato,red%0d%0aK09654+yellow%0dK21031+yellow,red%0d%0aK21052+yellow,red%0d%0aK09666+yellow,red%0…	Glycan biosynthesis and metabolism	Metabolism
92	mTOR signaling pathway	KEGG PATHWAY	map04150	92/5803	351/28839	0.00327787	ENSBTAT00000049050|ENSBTAT00000081978|ENSBTAT00000084422|ENSBTAT00000086515|ENSBTAT00000068095|ENSBTAT00000006102|ENSBTAT00000024812|ENSBTAT00000072149|ENSBTAT00000081829|ENSBTAT00000037908|ENSBTAT00000075215|ENSBTAT00000003907|ENSBTAT00000084666|ENSBTAT00000068933|ENSBTAT00000068427|ENSBTAT00000068394|ENSBTAT00000006990|ENSBTAT00000083444|ENSBTAT00000081234|ENSBTAT00000047833|ENSBTAT00000074372|…	http://www.genome.jp/kegg-bin/show_pathway?map=map04150&multi_query=K20401+yellow%0dK20400+yellow,red%0d%0aK20403+tomato,red%0d%0aK20402+yellow,red%0d%0aK00182+yellow%0dK20404+yellow,red%0d%0aK20407+yellow,red%0d%0aK20406+tomato%0dK20409+yellow,red%0d%0aK20408+yellow%0dK01110+yellow%0dK20405+yellow,red%0d%0aK02152+yellow,red%0d%0aK02151+yellow,red%0d%0aK02150+yellow,red%0d%0aK06519+yellow%0dK1634…	Signal transduction	Environmental Information Processing
15	Terpenoid backbone biosynthesis	KEGG PATHWAY	map00900	15/5803	37/28839	0.00356271	ENSBTAT00000017122|ENSBTAT00000015994|ENSBTAT00000004159|ENSBTAT00000015713|ENSBTAT00000005323|ENSBTAT00000064297|ENSBTAT00000003660|ENSBTAT00000008576|ENSBTAT00000044517|ENSBTAT00000006828|ENSBTAT00000010315|ENSBTAT00000082564|ENSBTAT00000085392|ENSBTAT00000009272|ENSBTAT00000061030	http://www.genome.jp/kegg-bin/show_pathway?map=map00900&multi_query=K05906+yellow,red%0d%0aK13273+yellow%0dK12505+yellow%0dK12504+tomato,red%0d%0aK19177+yellow,red%0d%0aK01641+yellow,red%0d%0aK01823+yellow,red%0d%0aK05954+yellow%0dK05955+yellow,red%0d%0aK00869+yellow,red%0d%0aK01597+yellow,red%0d%0aK00587+tomato,red%0d%0aK00787+yellow,red%0d%0aK08658+yellow%0dK06013+yellow,red%0d%0aK00804+yellow%…	Metabolism of terpenoids and polyketides	Metabolism
44	RNA degradation	KEGG PATHWAY	map03018	44/5803	150/28839	0.00447491	ENSBTAT00000007405|ENSBTAT00000004955|ENSBTAT00000024895|ENSBTAT00000083577|ENSBTAT00000086807|ENSBTAT00000002113|ENSBTAT00000021203|ENSBTAT00000005939|ENSBTAT00000086189|ENSBTAT00000003732|ENSBTAT00000066226|ENSBTAT00000078771|ENSBTAT00000069859|ENSBTAT00000024009|ENSBTAT00000011312|ENSBTAT00000016780|MSTRG.12660.1|ENSBTAT00000073730|ENSBTAT00000042662|ENSBTAT00000007768|ENSBTAT00000015172|ENSBT…	http://www.genome.jp/kegg-bin/show_pathway?map=map03018&multi_query=K03679+yellow%0dK03678+tomato%0dK00850+yellow,red%0d%0aK12613+yellow%0dK01689+tomato,red%0d%0aK12604+yellow,red%0d%0aK12615+yellow,red%0d%0aK12614+yellow%0dK16855+yellow%0dK12616+yellow%0dK12592+yellow,red%0d%0aK12593+yellow,red%0d%0aK12590+yellow,red%0d%0aK12591+yellow%0dK12619+yellow%0dK12618+yellow%0dK12598+yellow,red%0d%0aK12…	Folding, sorting and degradation	Genetic Information Processing
32	Amino sugar and nucleotide sugar metabolism	KEGG PATHWAY	map00520	32/5803	102/28839	0.00476164	ENSBTAT00000001355|ENSBTAT00000006586|ENSBTAT00000049133|ENSBTAT00000023441|ENSBTAT00000025318|ENSBTAT00000016432|ENSBTAT00000044762|ENSBTAT00000000918|ENSBTAT00000005231|ENSBTAT00000013466|ENSBTAT00000079355|ENSBTAT00000084975|ENSBTAT00000085517|ENSBTAT00000042618|ENSBTAT00000065653|ENSBTAT00000007374|ENSBTAT00000043425|ENSBTAT00000048411|ENSBTAT00000008386|ENSBTAT00000072399|ENSBTAT00000020997|…	http://www.genome.jp/kegg-bin/show_pathway?map=map00520&multi_query=K00972+yellow,red%0d%0aK02377+yellow,red%0d%0aK00976+yellow%0dK05305+yellow%0dK05304+yellow,red%0d%0aK12373+yellow,red%0d%0aK02564+yellow,red%0d%0aK01443+yellow,red%0d%0aK01810+yellow,red%0d%0aK00621+yellow,red%0d%0aK01183+yellow%0dK01835+yellow,red%0d%0aK01836+yellow%0dK00884+yellow%0dK08080+yellow%0dK00012+yellow,red%0d%0aK1749…	Carbohydrate metabolism	Metabolism
15	Protein export	KEGG PATHWAY	map03060	15/5803	39/28839	0.00637971	ENSBTAT00000014925|ENSBTAT00000015866|ENSBTAT00000008726|ENSBTAT00000017007|ENSBTAT00000006494|ENSBTAT00000025405|ENSBTAT00000019736|ENSBTAT00000076619|ENSBTAT00000019085|ENSBTAT00000025985|ENSBTAT00000003190|ENSBTAT00000061601|ENSBTAT00000019929|ENSBTAT00000018762|ENSBTAT00000083552	http://www.genome.jp/kegg-bin/show_pathway?map=map03060&multi_query=K09647+yellow%0dK03109+yellow,red%0d%0aK03108+yellow%0dK03107+yellow%0dK03106+yellow,red%0d%0aK09648+yellow%0dK03104+yellow,red%0d%0aK03105+yellow,red%0d%0aK12948+yellow%0dK10956+yellow,red%0d%0aK12946+yellow%0dK13431+tomato,red%0d%0aK03217+yellow,red%0d%0aK09481+yellow,red%0d%0aK09490+tomato%0dK09540+yellow%0dK13280+yellow,red%0…	Folding, sorting and degradation	Genetic Information Processing
15	Glycosaminoglycan biosynthesis - chondroitin sulfate / dermatan sulfate	KEGG PATHWAY	map00532	15/5803	39/28839	0.00637971	ENSBTAT00000006810|ENSBTAT00000057493|ENSBTAT00000069148|ENSBTAT00000069490|ENSBTAT00000027366|ENSBTAT00000022546|ENSBTAT00000014069|ENSBTAT00000027841|ENSBTAT00000010069|ENSBTAT00000006052|ENSBTAT00000002315|MSTRG.22525.1|ENSBTAT00000009678|ENSBTAT00000076070|ENSBTAT00000005795	http://www.genome.jp/kegg-bin/show_pathway?map=map00532&multi_query=K08106+yellow%0dK04742+yellow,red%0d%0aK04743+yellow,red%0d%0aK01020+yellow,red%0d%0aK01017+yellow,red%0d%0aK10158+yellow,red%0d%0aK03193+yellow%0dK01794+yellow,red%0d%0aK07779+yellow%0dK00733+yellow,red%0d%0aK00771+tomato%0dK08105+yellow,red%0d%0aK13499+yellow,red%0d%0aK00734+yellow,red%0d%0aK03419+tomato,red%0d%0aK00746+yellow,…	Glycan biosynthesis and metabolism	Metabolism
57	mRNA surveillance pathway	KEGG PATHWAY	map03015	57/5803	208/28839	0.00688388	ENSBTAT00000013500|ENSBTAT00000007277|ENSBTAT00000029090|ENSBTAT00000063150|ENSBTAT00000004619|ENSBTAT00000003331|ENSBTAT00000006568|ENSBTAT00000081750|ENSBTAT00000017703|ENSBTAT00000073156|ENSBTAT00000013467|ENSBTAT00000072533|ENSBTAT00000016514|ENSBTAT00000000596|ENSBTAT00000072744|ENSBTAT00000012770|ENSBTAT00000087003|ENSBTAT00000078062|ENSBTAT00000008203|ENSBTAT00000068914|ENSBTAT00000066950|…	http://www.genome.jp/kegg-bin/show_pathway?map=map03015&multi_query=K08873+yellow%0dK14294+yellow,red%0d%0aK14397+yellow,red%0d%0aK06965+tomato,red%0d%0aK03267+yellow,red%0d%0aK03265+yellow,red%0d%0aK12465+yellow%0dK14323+yellow,red%0d%0aK00565+yellow%0dK14327+yellow,red%0d%0aK14326+tomato,red%0d%0aK14325+yellow,red%0d%0aK11125+yellow%0dK04354+yellow,red%0d%0aK06100+yellow,red%0d%0aK12881+tomato,…	Translation	Genetic Information Processing
17	RNA polymerase	KEGG PATHWAY	map03020	17/5803	47/28839	0.00779437	ENSBTAT00000025246|ENSBTAT00000047251|ENSBTAT00000043971|ENSBTAT00000006328|ENSBTAT00000012481|ENSBTAT00000064788|ENSBTAT00000002420|ENSBTAT00000019969|ENSBTAT00000028832|ENSBTAT00000016250|MSTRG.24595.1|ENSBTAT00000074897|ENSBTAT00000026386|ENSBTAT00000079092|ENSBTAT00000007165|ENSBTAT00000027684|ENSBTAT00000045075	http://www.genome.jp/kegg-bin/show_pathway?map=map03020&multi_query=K03000+yellow,red%0d%0aK03020+yellow,red%0d%0aK03007+yellow,red%0d%0aK03022+yellow%0dK03005+yellow,red%0d%0aK03002+yellow%0dK03025+yellow%0dK03026+yellow%0dK03027+yellow,red%0d%0aK03008+yellow,red%0d%0aK03009+yellow%0dK09216+green%0dK02999+yellow%0dK14721+yellow%0dK03015+yellow,red%0d%0aK03014+yellow,red%0d%0aK03017+tomato,red%0d…	Transcription	Genetic Information Processing
28	Thyroid cancer	KEGG PATHWAY	map05216	28/5803	90/28839	0.00895471	ENSBTAT00000071822|ENSBTAT00000064469|ENSBTAT00000071377|ENSBTAT00000082428|ENSBTAT00000073632|ENSBTAT00000047197|ENSBTAT00000063375|ENSBTAT00000081829|ENSBTAT00000044042|ENSBTAT00000079320|ENSBTAT00000067057|ENSBTAT00000068933|ENSBTAT00000012897|ENSBTAT00000021838|ENSBTAT00000070918|ENSBTAT00000000549|ENSBTAT00000087488|ENSBTAT00000075495|ENSBTAT00000023277|ENSBTAT00000013336|ENSBTAT00000004503|…	http://www.genome.jp/kegg-bin/show_pathway?map=map05216&multi_query=K09291+green%0dK09290+tomato,red%0d%0aK09293+yellow%0dK05689+yellow,red%0d%0aK09292+yellow,red%0d%0aK02159+yellow,red%0d%0aK08524+yellow,red%0d%0aK08525+tomato%0dK08526+yellow%0dK14021+yellow,red%0d%0aK02620+yellow%0dK02833+yellow,red%0d%0aK04371+yellow,red%0d%0aK03511+yellow%0dK04377+yellow%0dK02105+yellow,red%0d%0aK10140+yellow…	Cancers: Specific types	Human Diseases
36	Apoptosis - fly	KEGG PATHWAY	map04214	36/5803	122/28839	0.00854488	ENSBTAT00000004594|ENSBTAT00000079539|ENSBTAT00000015996|ENSBTAT00000071377|ENSBTAT00000061440|ENSBTAT00000002265|ENSBTAT00000007918|ENSBTAT00000045795|ENSBTAT00000056164|ENSBTAT00000008987|ENSBTAT00000084702|ENSBTAT00000001113|ENSBTAT00000076933|ENSBTAT00000068933|ENSBTAT00000008107|ENSBTAT00000085194|ENSBTAT00000018110|ENSBTAT00000084362|ENSBTAT00000015321|ENSBTAT00000075973|ENSBTAT00000071223|…	http://www.genome.jp/kegg-bin/show_pathway?map=map04214&multi_query=K04412+yellow,red%0d%0aK08791+yellow%0dK04431+yellow%0dK02561+yellow%0dK04728+yellow%0dK04397+yellow%0dK03386+yellow,red%0d%0aK03262+yellow%0dK09428+yellow,red%0d%0aK04398+yellow%0dK10798+yellow,red%0d%0aK09848+yellow,red%0d%0aK08738+yellow,red%0d%0aK20216+yellow,red%0d%0aK04440+yellow,red%0d%0aK07870+yellow,red%0d%0aK04371+yello…	Cell growth and death	Cellular Processes
19	Other types of O-glycan biosynthesis	KEGG PATHWAY	map00514	19/5803	55/28839	0.00885586	ENSBTAT00000076905|ENSBTAT00000010281|ENSBTAT00000085857|ENSBTAT00000057494|ENSBTAT00000070666|ENSBTAT00000020286|ENSBTAT00000023499|ENSBTAT00000020023|ENSBTAT00000016841|ENSBTAT00000086708|ENSBTAT00000075450|ENSBTAT00000078218|ENSBTAT00000057179|ENSBTAT00000045447|ENSBTAT00000000447|ENSBTAT00000085391|ENSBTAT00000011287|ENSBTAT00000003502|ENSBTAT00000045528	http://www.genome.jp/kegg-bin/show_pathway?map=map00514&multi_query=K05948+yellow,red%0d%0aK13646+yellow,red%0d%0aK07968+yellow,red%0d%0aK03691+yellow,red%0d%0aK00781+yellow,red%0d%0aK07967+yellow%0dK07966+yellow,red%0d%0aK13675+yellow%0dK13676+yellow,red%0d%0aK00728+yellow,red%0d%0aK13667+yellow,red%0d%0aK11703+yellow,red%0d%0aK00779+yellow%0dK00778+yellow%0dK09667+yellow,red%0d%0aK18134+yellow%…	Glycan biosynthesis and metabolism	Metabolism
50	Pyrimidine metabolism	KEGG PATHWAY	map00240	50/5803	182/28839	0.0102809	ENSBTAT00000020478|ENSBTAT00000009214|ENSBTAT00000066702|ENSBTAT00000043502|ENSBTAT00000034713|ENSBTAT00000071190|ENSBTAT00000064788|ENSBTAT00000002420|ENSBTAT00000010434|ENSBTAT00000047251|ENSBTAT00000086475|MSTRG.24595.1|ENSBTAT00000031441|ENSBTAT00000027684|ENSBTAT00000007165|ENSBTAT00000014406|ENSBTAT00000025246|ENSBTAT00000077740|ENSBTAT00000045076|ENSBTAT00000045075|ENSBTAT00000074100|ENSBT…	http://www.genome.jp/kegg-bin/show_pathway?map=map00240&multi_query=K01489+yellow,red%0d%0aK00857+tomato,red%0d%0aK03000+yellow,red%0d%0aK00893+yellow,red%0d%0aK03020+yellow,red%0d%0aK03021+yellow%0dK03004+yellow%0dK03005+yellow,red%0d%0aK03024+yellow%0dK03025+yellow%0dK13809+yellow%0dK03027+yellow,red%0d%0aK01937+yellow,red%0d%0aK00876+yellow,red%0d%0aK03008+yellow,red%0d%0aK03009+yellow%0dK1690…	Nucleotide metabolism	Metabolism
13	One carbon pool by folate	KEGG PATHWAY	map00670	13/5803	34/28839	0.0113908	ENSBTAT00000072576|ENSBTAT00000016262|ENSBTAT00000052076|ENSBTAT00000009214|ENSBTAT00000012704|ENSBTAT00000038244|ENSBTAT00000077973|ENSBTAT00000080747|ENSBTAT00000025662|ENSBTAT00000012108|ENSBTAT00000026669|ENSBTAT00000002992|ENSBTAT00000006419	http://www.genome.jp/kegg-bin/show_pathway?map=map00670&multi_query=K13403+yellow,red%0d%0aK13402+yellow,red%0d%0aK00289+yellow%0dK00288+yellow,red%0d%0aK00297+yellow,red%0d%0aK00287+yellow%0dK13990+yellow%0dK01106+yellow%0dK00560+yellow,red%0d%0aK00600+yellow,red%0d%0aK00602+yellow,red%0d%0aK00605+yellow,red%0d%0aK00604+yellow%0dK14211+yellow%0dK01934+yellow,red%0d%0aK11787+yellow,red%0d%0aK0054…	Metabolism of cofactors and vitamins	Metabolism
7	Sulfur metabolism	KEGG PATHWAY	map00920	7/5803	14/28839	0.0119892	ENSBTAT00000017229|ENSBTAT00000070040|ENSBTAT00000020766|ENSBTAT00000008101|ENSBTAT00000005747|ENSBTAT00000004152|ENSBTAT00000085217	http://www.genome.jp/kegg-bin/show_pathway?map=map00920&multi_query=K15759+yellow,red%0d%0aK01011+tomato%0dK17725+yellow,red%0d%0aK13811+yellow,red%0d%0aK17218+yellow%0dK00387+yellow,red%0d%0aK01082+yellow%0d	Energy metabolism	Metabolism
20	Biosynthesis of unsaturated fatty acids	KEGG PATHWAY	map01040	20/5803	62/28839	0.0165255	ENSBTAT00000075163|ENSBTAT00000082100|ENSBTAT00000000096|ENSBTAT00000009173|ENSBTAT00000044120|ENSBTAT00000077573|ENSBTAT00000079956|ENSBTAT00000078682|ENSBTAT00000085683|ENSBTAT00000024335|ENSBTAT00000032276|ENSBTAT00000036271|ENSBTAT00000036413|ENSBTAT00000013967|ENSBTAT00000020610|ENSBTAT00000004358|ENSBTAT00000030146|ENSBTAT00000028254|ENSBTAT00000012940|ENSBTAT00000025820	http://www.genome.jp/kegg-bin/show_pathway?map=map01040&multi_query=K12405+yellow,red%0d%0aK01068+yellow%0dK00659+yellow,red%0d%0aK10703+yellow,red%0d%0aK10203+yellow,red%0d%0aK10247+yellow,red%0d%0aK00232+yellow,red%0d%0aK08764+yellow%0dK10205+yellow%0dK10244+yellow,red%0d%0aK10224+yellow,red%0d%0aK10258+tomato,red%0d%0aK10248+yellow%0dK10249+yellow%0dK17360+yellow,red%0d%0aK07513+yellow,red%0d%…	Lipid metabolism	Metabolism
71	Cell cycle	KEGG PATHWAY	map04110	71/5803	279/28839	0.0175265	ENSBTAT00000084422|ENSBTAT00000009081|ENSBTAT00000079275|ENSBTAT00000065045|ENSBTAT00000085974|ENSBTAT00000035138|ENSBTAT00000019191|ENSBTAT00000076563|ENSBTAT00000023277|ENSBTAT00000077512|ENSBTAT00000035306|ENSBTAT00000006943|ENSBTAT00000007442|ENSBTAT00000078232|ENSBTAT00000008825|ENSBTAT00000016162|ENSBTAT00000023380|ENSBTAT00000011513|ENSBTAT00000006968|ENSBTAT00000036594|ENSBTAT00000015734|…	http://www.genome.jp/kegg-bin/show_pathway?map=map04110&multi_query=K16332+tomato,red%0d%0aK02091+yellow%0dK17454+yellow%0dK06619+yellow%0dK04377+yellow%0dK02537+yellow%0dK04503+yellow,red%0d%0aK04500+yellow,red%0d%0aK04501+yellow,red%0d%0aK06636+tomato%0dK02087+yellow,red%0d%0aK02089+tomato,red%0d%0aK02607+yellow%0dK06633+yellow,red%0d%0aK06630+yellow,red%0d%0aK06631+yellow,red%0d%0aK06067+yello…	Cell growth and death	Cellular Processes
93	Purine metabolism	KEGG PATHWAY	map00230	93/5803	381/28839	0.0226603	ENSBTAT00000071820|ENSBTAT00000071190|ENSBTAT00000064788|ENSBTAT00000004152|ENSBTAT00000006106|ENSBTAT00000025947|MSTRG.24595.1|ENSBTAT00000019547|ENSBTAT00000074100|ENSBTAT00000079092|ENSBTAT00000074897|ENSBTAT00000010802|ENSBTAT00000085287|ENSBTAT00000082430|ENSBTAT00000026261|ENSBTAT00000006328|ENSBTAT00000004547|ENSBTAT00000072849|ENSBTAT00000012108|ENSBTAT00000080926|ENSBTAT00000000316|ENSBT…	http://www.genome.jp/kegg-bin/show_pathway?map=map00230&multi_query=K03020+yellow,red%0d%0aK03021+yellow%0dK03022+yellow%0dK03023+tomato,red%0d%0aK03024+yellow%0dK03025+yellow%0dK03026+yellow%0dK03027+yellow,red%0d%0aK00873+yellow,red%0d%0aK03783+yellow%0dK12406+yellow%0dK01518+yellow,red%0d%0aK01519+yellow,red%0d%0aK01517+tomato,red%0d%0aK01514+yellow,red%0d%0aK01513+yellow%0dK01510+yellow,red%0…	Nucleotide metabolism	Metabolism
14	Other glycan degradation	KEGG PATHWAY	map00511	14/5803	41/28839	0.0253028	ENSBTAT00000007454|ENSBTAT00000027552|ENSBTAT00000026334|ENSBTAT00000019765|ENSBTAT00000022716|MSTRG.20166.3|ENSBTAT00000087143|ENSBTAT00000024186|ENSBTAT00000042970|ENSBTAT00000020296|ENSBTAT00000017261|ENSBTAT00000048411|ENSBTAT00000009690|ENSBTAT00000002297	http://www.genome.jp/kegg-bin/show_pathway?map=map00511&multi_query=K01192+yellow,red%0d%0aK01191+tomato,red%0d%0aK01186+yellow,red%0d%0aK14459+tomato,red%0d%0aK17108+yellow%0dK12373+yellow,red%0d%0aK12357+yellow,red%0d%0aK12309+yellow,red%0d%0aK01201+tomato,red%0d%0aK01206+yellow,red%0d%0aK01444+yellow,red%0d%0aK01227+yellow,red%0d%0aK12311+yellow%0dK12312+yellow%0d	Glycan biosynthesis and metabolism	Metabolism
3	Lipoic acid metabolism	KEGG PATHWAY	map00785	3/5803	4/28839	0.0276618	ENSBTAT00000005171|ENSBTAT00000010820|ENSBTAT00000019299	http://www.genome.jp/kegg-bin/show_pathway?map=map00785&multi_query=K03644+yellow,red%0d%0aK10105+yellow,red%0d%0aK03801+yellow,red%0d%0a	Metabolism of cofactors and vitamins	Metabolism
40	Longevity regulating pathway - multiple species	KEGG PATHWAY	map04213	40/5803	149/28839	0.0285981	ENSBTAT00000019129|ENSBTAT00000079573|ENSBTAT00000015734|ENSBTAT00000014920|ENSBTAT00000066809|ENSBTAT00000068095|ENSBTAT00000080069|ENSBTAT00000022120|ENSBTAT00000063375|ENSBTAT00000027941|ENSBTAT00000074859|ENSBTAT00000079692|ENSBTAT00000075215|ENSBTAT00000065659|ENSBTAT00000078312|ENSBTAT00000010270|ENSBTAT00000014594|ENSBTAT00000073752|ENSBTAT00000017500|ENSBTAT00000080046|ENSBTAT00000007575|…	http://www.genome.jp/kegg-bin/show_pathway?map=map04213&multi_query=K07203+yellow,red%0d%0aK16184+yellow,red%0d%0aK18644+yellow%0dK11411+yellow%0dK06067+yellow,red%0d%0aK07198+yellow,red%0d%0aK07199+yellow,red%0d%0aK08043+tomato,red%0d%0aK08042+yellow%0dK08041+yellow%0dK08047+yellow,red%0d%0aK08046+yellow%0dK08045+yellow%0dK08044+yellow,red%0d%0aK08049+yellow,red%0d%0aK08048+yellow%0dK04564+yello…	Aging	Organismal Systems
24	Circadian rhythm	KEGG PATHWAY	map04710	24/5803	81/28839	0.0266642	ENSBTAT00000019129|ENSBTAT00000073179|ENSBTAT00000005076|ENSBTAT00000035306|ENSBTAT00000011513|ENSBTAT00000074859|ENSBTAT00000021144|ENSBTAT00000079692|ENSBTAT00000086099|ENSBTAT00000017940|ENSBTAT00000068037|ENSBTAT00000080046|ENSBTAT00000079706|ENSBTAT00000081256|ENSBTAT00000046133|ENSBTAT00000017323|ENSBTAT00000016154|ENSBTAT00000072481|ENSBTAT00000075328|ENSBTAT00000081345|ENSBTAT00000000016|…	http://www.genome.jp/kegg-bin/show_pathway?map=map04710&multi_query=K08534+yellow,red%0d%0aK08959+yellow,red%0d%0aK02295+yellow%0dK02296+yellow,red%0d%0aK09026+yellow%0dK07198+yellow,red%0d%0aK07199+yellow,red%0d%0aK03868+yellow,red%0d%0aK03729+yellow%0dK03728+yellow,red%0d%0aK03094+tomato,red%0d%0aK08960+yellow%0dK02223+yellow%0dK08533+yellow%0dK08532+yellow,red%0d%0aK10269+yellow%0dK07200+yello…	Environmental adaptation	Organismal Systems
38	Glycolysis / Gluconeogenesis	KEGG PATHWAY	map00010	38/5803	140/28839	0.027397	ENSBTAT00000026358|MSTRG.23653.2|ENSBTAT00000012710|ENSBTAT00000078825|ENSBTAT00000084585|ENSBTAT00000017177|ENSBTAT00000085812|ENSBTAT00000021304|ENSBTAT00000016432|ENSBTAT00000001187|ENSBTAT00000014176|ENSBTAT00000056276|ENSBTAT00000012030|ENSBTAT00000017416|ENSBTAT00000085517|ENSBTAT00000083687|ENSBTAT00000017694|ENSBTAT00000047412|ENSBTAT00000067155|ENSBTAT00000085198|ENSBTAT00000069421|ENSBT…	http://www.genome.jp/kegg-bin/show_pathway?map=map00010&multi_query=K00149+yellow%0dK00850+yellow,red%0d%0aK01689+tomato,red%0d%0aK14085+yellow,red%0d%0aK10705+tomato%0dK13980+yellow%0dK01623+yellow,red%0d%0aK01810+yellow,red%0d%0aK00873+yellow,red%0d%0aK00627+yellow,red%0d%0aK03841+yellow,red%0d%0aK01835+yellow,red%0d%0aK01834+yellow,red%0d%0aK01837+yellow,red%0d%0aK01895+yellow,red%0d%0aK01084+…	Carbohydrate metabolism	Metabolism
21	Glyoxylate and dicarboxylate metabolism	KEGG PATHWAY	map00630	21/5803	70/28839	0.0320322	ENSBTAT00000049741|ENSBTAT00000003660|ENSBTAT00000086761|ENSBTAT00000005730|ENSBTAT00000013127|ENSBTAT00000073367|ENSBTAT00000008936|ENSBTAT00000025691|ENSBTAT00000017694|ENSBTAT00000079521|ENSBTAT00000038244|ENSBTAT00000025697|MSTRG.23878.1|ENSBTAT00000018963|ENSBTAT00000012454|ENSBTAT00000008431|ENSBTAT00000017122|ENSBTAT00000020252|ENSBTAT00000027941|ENSBTAT00000002992|ENSBTAT00000076678	http://www.genome.jp/kegg-bin/show_pathway?map=map00630&multi_query=K11517+yellow%0dK01681+tomato,red%0d%0aK01816+yellow%0dK00605+yellow,red%0d%0aK00830+yellow%0dK01915+yellow%0dK19269+yellow,red%0d%0aK01647+yellow,red%0d%0aK03781+yellow,red%0d%0aK01847+yellow,red%0d%0aK00281+yellow%0dK00626+tomato,red%0d%0aK02437+yellow,red%0d%0aK01895+yellow,red%0d%0aK11529+yellow%0dK01966+yellow,red%0d%0aK0196…	Carbohydrate metabolism	Metabolism
10	Selenocompound metabolism	KEGG PATHWAY	map00450	10/5803	27/28839	0.0315641	ENSBTAT00000000643|ENSBTAT00000017229|ENSBTAT00000070040|ENSBTAT00000016262|ENSBTAT00000015662|ENSBTAT00000024487|ENSBTAT00000004152|ENSBTAT00000080747|ENSBTAT00000013719|ENSBTAT00000085217	http://www.genome.jp/kegg-bin/show_pathway?map=map00450&multi_query=K10837+yellow%0dK03341+yellow%0dK01008+yellow%0dK01758+yellow%0dK00384+tomato,red%0d%0aK13811+yellow,red%0d%0aK00562+yellow%0dK01874+yellow,red%0d%0aK00816+yellow,red%0d%0aK01763+yellow,red%0d%0aK00548+yellow,red%0d%0a	Metabolism of other amino acids	Metabolism
8	Ubiquinone and other terpenoid-quinone biosynthesis	KEGG PATHWAY	map00130	8/5803	20/28839	0.0331879	ENSBTAT00000026292|ENSBTAT00000007549|ENSBTAT00000079688|ENSBTAT00000064807|MSTRG.3162.1|ENSBTAT00000000519|ENSBTAT00000020929|ENSBTAT00000027093	http://www.genome.jp/kegg-bin/show_pathway?map=map00130&multi_query=K00355+yellow%0dK06126+yellow,red%0d%0aK06127+yellow,red%0d%0aK06125+yellow,red%0d%0aK00591+yellow,red%0d%0aK05357+yellow,red%0d%0aK00815+yellow,red%0d%0aK00457+yellow%0dK10106+tomato,red%0d%0aK06134+yellow%0d	Metabolism of cofactors and vitamins	Metabolism
53	Colorectal cancer	KEGG PATHWAY	map05210	53/5803	208/28839	0.035	ENSBTAT00000075834|ENSBTAT00000084422|ENSBTAT00000009081|ENSBTAT00000065045|ENSBTAT00000085974|ENSBTAT00000064469|ENSBTAT00000012170|ENSBTAT00000071377|ENSBTAT00000068095|ENSBTAT00000073632|ENSBTAT00000004594|ENSBTAT00000081926|ENSBTAT00000063375|ENSBTAT00000036594|ENSBTAT00000070782|ENSBTAT00000081829|ENSBTAT00000014594|ENSBTAT00000001867|ENSBTAT00000013571|ENSBTAT00000008749|ENSBTAT00000075358|…	http://www.genome.jp/kegg-bin/show_pathway?map=map05210&multi_query=K04513+yellow%0dK07860+yellow%0dK07861+yellow%0dK10131+yellow,red%0d%0aK03083+yellow,red%0d%0aK08774+yellow%0dK04388+yellow%0dK02187+yellow%0dK10132+yellow%0dK04392+yellow,red%0d%0aK02159+yellow,red%0d%0aK02158+yellow,red%0d%0aK02157+yellow,red%0d%0aK04361+yellow%0dK04399+tomato%0dK08735+yellow%0dK08734+yellow%0dK08737+tomato,red…	Cancers: Specific types	Human Diseases
23	Propanoate metabolism	KEGG PATHWAY	map00640	23/5803	79/28839	0.0358837	ENSBTAT00000012551|ENSBTAT00000021342|ENSBTAT00000016044|ENSBTAT00000020252|ENSBTAT00000056276|ENSBTAT00000007982|ENSBTAT00000017694|ENSBTAT00000044947|ENSBTAT00000026118|ENSBTAT00000005280|ENSBTAT00000033470|ENSBTAT00000086761|ENSBTAT00000049741|ENSBTAT00000018963|ENSBTAT00000079509|ENSBTAT00000075884|ENSBTAT00000081091|ENSBTAT00000079455|ENSBTAT00000003660|ENSBTAT00000020020|ENSBTAT00000008894|…	http://www.genome.jp/kegg-bin/show_pathway?map=map00640&multi_query=K01966+yellow,red%0d%0aK18426+yellow%0dK11262+tomato%0dK00626+tomato,red%0d%0aK00249+yellow,red%0d%0aK01578+yellow%0dK01899+yellow,red%0d%0aK01895+yellow,red%0d%0aK00016+yellow,red%0d%0aK01900+yellow,red%0d%0aK01965+yellow,red%0d%0aK01908+yellow,red%0d%0aK01847+yellow,red%0d%0aK13524+yellow,red%0d%0aK00140+yellow%0dK05606+yellow,…	Carbohydrate metabolism	Metabolism
17	Mismatch repair	KEGG PATHWAY	map03430	17/5803	55/28839	0.0385504	ENSBTAT00000007967|ENSBTAT00000014278|ENSBTAT00000082240|ENSBTAT00000085991|ENSBTAT00000079869|ENSBTAT00000014520|ENSBTAT00000012365|ENSBTAT00000083540|ENSBTAT00000017525|ENSBTAT00000073415|ENSBTAT00000016237|MSTRG.26257.1|ENSBTAT00000076805|ENSBTAT00000001867|ENSBTAT00000024740|ENSBTAT00000008174|ENSBTAT00000012812	http://www.genome.jp/kegg-bin/show_pathway?map=map03430&multi_query=K10756+yellow,red%0d%0aK08734+yellow%0dK08737+tomato,red%0d%0aK08736+tomato,red%0d%0aK10740+yellow,red%0d%0aK03111+yellow,red%0d%0aK10858+tomato,red%0d%0aK07466+yellow,red%0d%0aK08739+yellow%0dK10754+yellow,red%0d%0aK10746+yellow,red%0d%0aK04802+yellow,red%0d%0aK10747+yellow%0dK10755+yellow,red%0d%0aK02327+yellow%0dK02328+yellow,…	Replication and repair	Genetic Information Processing
24	Pyruvate metabolism	KEGG PATHWAY	map00620	24/5803	84/28839	0.0401575	ENSBTAT00000073367|ENSBTAT00000012710|ENSBTAT00000007465|ENSBTAT00000028902|ENSBTAT00000014176|ENSBTAT00000056276|ENSBTAT00000000306|ENSBTAT00000017694|ENSBTAT00000047412|ENSBTAT00000025697|ENSBTAT00000025691|ENSBTAT00000026635|ENSBTAT00000012454|ENSBTAT00000069421|ENSBTAT00000026118|ENSBTAT00000073335|ENSBTAT00000018595|ENSBTAT00000017122|ENSBTAT00000028958|ENSBTAT00000021641|ENSBTAT00000030039|…	http://www.genome.jp/kegg-bin/show_pathway?map=map00620&multi_query=K14085+yellow,red%0d%0aK00873+yellow,red%0d%0aK11262+tomato%0dK00627+yellow,red%0d%0aK00626+tomato,red%0d%0aK01958+yellow,red%0d%0aK01895+yellow,red%0d%0aK00016+yellow,red%0d%0aK12406+yellow%0dK01069+yellow,red%0d%0aK01679+yellow,red%0d%0aK01512+yellow,red%0d%0aK01067+yellow%0dK01759+yellow,red%0d%0aK01596+yellow%0dK00049+yellow,…	Carbohydrate metabolism	Metabolism
78	Retrograde endocannabinoid signaling	KEGG PATHWAY	map04723	78/5803	325/28839	0.0482874	ENSBTAT00000020160|ENSBTAT00000071377|MSTRG.4567.4|ENSBTAT00000013507|ENSBTAT00000066809|ENSBTAT00000021123|MSTRG.28193.1|ENSBTAT00000023988|ENSBTAT00000013078|ENSBTAT00000004245|MSTRG.7745.1|ENSBTAT00000022120|ENSBTAT00000042942|ENSBTAT00000047463|ENSBTAT00000003197|ENSBTAT00000012287|ENSBTAT00000085795|ENSBTAT00000053490|ENSBTAT00000070054|ENSBTAT00000077911|ENSBTAT00000025870|ENSBTAT0000002532…	http://www.genome.jp/kegg-bin/show_pathway?map=map04723&multi_query=K05200+yellow%0dK15015+yellow%0dK03949+yellow,red%0d%0aK03948+yellow,red%0d%0aK04849+yellow,red%0d%0aK03943+tomato,red%0d%0aK05175+yellow%0dK03941+yellow,red%0d%0aK04538+yellow%0dK03947+yellow,red%0d%0aK03946+yellow,red%0d%0aK03945+yellow,red%0d%0aK03944+yellow,red%0d%0aK11987+yellow%0dK04277+yellow,red%0d%0aK04371+yellow,red%0d%…	Nervous system	Organismal Systems
115	Human cytomegalovirus infection	KEGG PATHWAY	map05163	115/5803	495/28839	0.0478439	ENSBTAT00000022854|ENSBTAT00000028060|ENSBTAT00000016407|ENSBTAT00000023988|ENSBTAT00000068095|ENSBTAT00000006102|ENSBTAT00000002055|ENSBTAT00000081596|ENSBTAT00000003777|ENSBTAT00000020111|ENSBTAT00000022386|ENSBTAT00000083444|ENSBTAT00000024101|ENSBTAT00000085152|ENSBTAT00000000859|ENSBTAT00000087333|ENSBTAT00000082438|ENSBTAT00000066742|ENSBTAT00000046700|ENSBTAT00000081832|ENSBTAT00000073488|…	http://www.genome.jp/kegg-bin/show_pathway?map=map05163&multi_query=K02183+yellow,red%0d%0aK07860+yellow%0dK07861+yellow%0dK02159+yellow,red%0d%0aK02091+yellow%0dK06751+tomato,red%0d%0aK14021+yellow,red%0d%0aK05448+yellow,red%0d%0aK04960+yellow,red%0d%0aK17454+yellow%0dK11987+yellow%0dK04371+yellow,red%0d%0aK04375+yellow%0dK04374+tomato%0dK04377+yellow%0dK04189+yellow%0dK09048+yellow%0dK09049+yel…	Infectious diseases: Viral	Human Diseases
29	Cysteine and methionine metabolism	KEGG PATHWAY	map00270	29/5803	107/28839	0.0497868	ENSBTAT00000000643|ENSBTAT00000007112|ENSBTAT00000073367|ENSBTAT00000000184|ENSBTAT00000049040|ENSBTAT00000004559|ENSBTAT00000056276|ENSBTAT00000081594|ENSBTAT00000066914|ENSBTAT00000079688|ENSBTAT00000024092|ENSBTAT00000016262|ENSBTAT00000025691|ENSBTAT00000080747|ENSBTAT00000012454|ENSBTAT00000070871|ENSBTAT00000026118|ENSBTAT00000003549|ENSBTAT00000009440|ENSBTAT00000006978|ENSBTAT00000002300|…	http://www.genome.jp/kegg-bin/show_pathway?map=map00270&multi_query=K01011+tomato%0dK00815+yellow,red%0d%0aK00816+yellow,red%0d%0aK11205+yellow,red%0d%0aK11204+tomato,red%0d%0aK21456+yellow,red%0d%0aK14455+yellow,red%0d%0aK14454+yellow,red%0d%0aK09880+yellow%0dK00547+yellow%0dK00544+yellow%0dK00789+yellow,red%0d%0aK00016+yellow,red%0d%0aK08967+yellow,red%0d%0aK08964+yellow%0dK01251+yellow,red%0d%…	Amino acid metabolism	Metabolism
149	Endocytosis	KEGG PATHWAY	map04144	149/5803	653/28839	0.0472135	MSTRG.9617.3|ENSBTAT00000074651|ENSBTAT00000005646|ENSBTAT00000070511|ENSBTAT00000010159|ENSBTAT00000070343|ENSBTAT00000066598|ENSBTAT00000053993|ENSBTAT00000080956|ENSBTAT00000081596|ENSBTAT00000035087|ENSBTAT00000003239|ENSBTAT00000068396|ENSBTAT00000079461|ENSBTAT00000068010|ENSBTAT00000022919|ENSBTAT00000027499|ENSBTAT00000077464|ENSBTAT00000018708|ENSBTAT00000013989|ENSBTAT00000013695|ENSBTA…	http://www.genome.jp/kegg-bin/show_pathway?map=map04144&multi_query=K13712+yellow%0dK10591+yellow%0dK01115+yellow,red%0d%0aK10054+yellow,red%0d%0aK06751+tomato,red%0d%0aK18442+yellow,red%0d%0aK04644+yellow,red%0d%0aK18440+yellow,red%0d%0aK18441+tomato,red%0d%0aK11981+yellow,red%0d%0aK00889+yellow,red%0d%0aK04189+yellow%0dK04500+yellow,red%0d%0aK04180+yellow%0dK05050+yellow%0dK12562+yellow,red%0d%…	Transport and catabolism	Cellular Processes
91	Herpes simplex infection	KEGG PATHWAY	map05168	91/5803	386/28839	0.052543	ENSBTAT00000066996|ENSBTAT00000046285|ENSBTAT00000081750|ENSBTAT00000064788|ENSBTAT00000015408|ENSBTAT00000036227|ENSBTAT00000068498|ENSBTAT00000081596|ENSBTAT00000034283|ENSBTAT00000082329|ENSBTAT00000083444|ENSBTAT00000081031|ENSBTAT00000082438|ENSBTAT00000012808|ENSBTAT00000074178|ENSBTAT00000005092|ENSBTAT00000005252|ENSBTAT00000085703|ENSBTAT00000026794|ENSBTAT00000021451|ENSBTAT00000002707|…	http://www.genome.jp/kegg-bin/show_pathway?map=map05168&multi_query=K03131+tomato,red%0d%0aK03172+yellow%0dK11221+tomato%0dK11220+yellow%0dK03173+yellow%0dK10054+yellow,red%0d%0aK06751+tomato,red%0d%0aK06752+yellow,red%0d%0aK14650+yellow%0dK05842+yellow%0dK05468+yellow%0dK04379+yellow,red%0d%0aK12881+tomato,red%0d%0aK15414+yellow,red%0d%0aK15412+yellow%0dK15413+yellow,red%0d%0aK15410+tomato%0dK15…	Infectious diseases: Viral	Human Diseases
86	Cellular senescence	KEGG PATHWAY	map04218	86/5803	363/28839	0.052452	ENSBTAT00000007758|ENSBTAT00000014920|ENSBTAT00000022145|ENSBTAT00000081750|ENSBTAT00000023988|ENSBTAT00000068095|ENSBTAT00000006102|ENSBTAT00000047532|ENSBTAT00000023380|ENSBTAT00000079793|ENSBTAT00000081829|ENSBTAT00000081596|ENSBTAT00000027944|ENSBTAT00000075358|ENSBTAT00000006503|ENSBTAT00000064551|ENSBTAT00000081031|ENSBTAT00000084021|ENSBTAT00000000859|ENSBTAT00000080128|ENSBTAT00000081832|…	http://www.genome.jp/kegg-bin/show_pathway?map=map04218&multi_query=K07981+yellow%0dK16332+tomato,red%0d%0aK01367+yellow%0dK09408+yellow,red%0d%0aK02091+yellow%0dK09406+yellow,red%0d%0aK04433+yellow%0dK06751+tomato,red%0d%0aK06618+yellow%0dK04371+yellow,red%0d%0aK01110+yellow%0dK04377+yellow%0dK04388+yellow%0dK04503+yellow,red%0d%0aK04500+yellow,red%0d%0aK02087+yellow,red%0d%0aK02089+tomato,red%0…	Cell growth and death	Cellular Processes
36	VEGF signaling pathway	KEGG PATHWAY	map04370	36/5803	139/28839	0.0583033	ENSBTAT00000002228|ENSBTAT00000026009|ENSBTAT00000044397|ENSBTAT00000012170|ENSBTAT00000023988|ENSBTAT00000071377|ENSBTAT00000076635|ENSBTAT00000042942|ENSBTAT00000063375|ENSBTAT00000023383|ENSBTAT00000081829|ENSBTAT00000014594|ENSBTAT00000002717|ENSBTAT00000069072|ENSBTAT00000061035|ENSBTAT00000067889|ENSBTAT00000081792|ENSBTAT00000074462|ENSBTAT00000084339|ENSBTAT00000077011|ENSBTAT00000024101|…	http://www.genome.jp/kegg-bin/show_pathway?map=map04370&multi_query=K02677+yellow,red%0d%0aK07860+yellow%0dK07861+yellow%0dK01116+yellow,red%0d%0aK04393+yellow,red%0d%0aK04392+yellow,red%0d%0aK02158+yellow,red%0d%0aK04399+tomato%0dK02833+yellow,red%0d%0aK05098+yellow%0dK05448+yellow,red%0d%0aK04368+yellow%0dK04443+yellow,red%0d%0aK16342+yellow,red%0d%0aK04441+yellow,red%0d%0aK11987+yellow%0dK0444…	Signal transduction	Environmental Information Processing
31	Legionellosis	KEGG PATHWAY	map05134	31/5803	117/28839	0.057402	ENSBTAT00000004594|ENSBTAT00000000604|ENSBTAT00000022227|ENSBTAT00000010159|ENSBTAT00000007918|ENSBTAT00000017500|ENSBTAT00000019318|ENSBTAT00000022366|ENSBTAT00000066226|ENSBTAT00000022979|ENSBTAT00000000344|ENSBTAT00000022422|ENSBTAT00000010270|MSTRG.5627.2|ENSBTAT00000035815|ENSBTAT00000001745|ENSBTAT00000028280|ENSBTAT00000080642|MSTRG.12660.1|ENSBTAT00000017497|ENSBTAT00000004317|ENSBTAT0000…	http://www.genome.jp/kegg-bin/show_pathway?map=map05134&multi_query=K03990+yellow,red%0d%0aK12799+yellow%0dK02187+yellow%0dK04519+yellow,red%0d%0aK04734+yellow%0dK12805+yellow%0dK04397+yellow%0dK04391+yellow%0dK03233+yellow%0dK04399+tomato%0dK10030+yellow%0dK06461+yellow%0dK06464+yellow%0dK05482+yellow,red%0d%0aK08738+yellow,red%0d%0aK12807+yellow,red%0d%0aK07875+yellow,red%0d%0aK05425+yellow%0dK…	Infectious diseases: Bacterial	Human Diseases
44	TGF-beta signaling pathway	KEGG PATHWAY	map04350	44/5803	174/28839	0.0566042	ENSBTAT00000009081|ENSBTAT00000085974|ENSBTAT00000071377|ENSBTAT00000000824|ENSBTAT00000000596|ENSBTAT00000070766|ENSBTAT00000066950|ENSBTAT00000072746|MSTRG.13607.2|ENSBTAT00000011513|ENSBTAT00000079000|ENSBTAT00000036594|ENSBTAT00000004992|ENSBTAT00000077971|ENSBTAT00000075358|ENSBTAT00000082364|ENSBTAT00000043725|MSTRG.22126.1|ENSBTAT00000035815|ENSBTAT00000028751|ENSBTAT00000081552|ENSBTAT000…	http://www.genome.jp/kegg-bin/show_pathway?map=map04350&multi_query=K04514+yellow,red%0d%0aK19559+yellow%0dK19558+yellow,red%0d%0aK04676+yellow,red%0d%0aK04513+yellow%0dK19553+yellow,red%0d%0aK16620+yellow%0dK03156+yellow,red%0d%0aK16621+yellow%0dK16857+yellow%0dK04686+yellow%0dK16622+yellow%0dK13596+yellow,red%0d%0aK04680+yellow%0dK17388+yellow%0dK04668+yellow%0dK03868+yellow,red%0d%0aK04683+yel…	Signal transduction	Environmental Information Processing
81	Insulin signaling pathway	KEGG PATHWAY	map04910	81/5803	344/28839	0.0654863	ENSBTAT00000019129|ENSBTAT00000087285|ENSBTAT00000006874|ENSBTAT00000018886|ENSBTAT00000084422|ENSBTAT00000009995|ENSBTAT00000081750|ENSBTAT00000071095|ENSBTAT00000085033|ENSBTAT00000068095|ENSBTAT00000026432|ENSBTAT00000029006|ENSBTAT00000007443|ENSBTAT00000016514|ENSBTAT00000016432|ENSBTAT00000077049|ENSBTAT00000063375|ENSBTAT00000032663|ENSBTAT00000073793|ENSBTAT00000081829|ENSBTAT00000014594|…	http://www.genome.jp/kegg-bin/show_pathway?map=map04910&multi_query=K00665+yellow,red%0d%0aK02158+yellow,red%0d%0aK00871+tomato,red%0d%0aK17453+yellow%0dK04371+yellow,red%0d%0aK04372+yellow%0dK04375+yellow%0dK12406+yellow%0dK12407+yellow%0dK05695+yellow,red%0d%0aK08845+yellow,red%0d%0aK05696+yellow%0dK01596+yellow%0dK16488+green%0dK04345+yellow%0dK06276+yellow%0dK06277+yellow,red%0d%0aK02833+yell…	Endocrine system	Organismal Systems
20	Base excision repair	KEGG PATHWAY	map03410	20/5803	71/28839	0.0652537	ENSBTAT00000007967|ENSBTAT00000085531|ENSBTAT00000079539|ENSBTAT00000001113|ENSBTAT00000000071|ENSBTAT00000000316|ENSBTAT00000007661|ENSBTAT00000037548|ENSBTAT00000003559|ENSBTAT00000082218|ENSBTAT00000016237|ENSBTAT00000028844|ENSBTAT00000079266|ENSBTAT00000045245|ENSBTAT00000012338|ENSBTAT00000028828|ENSBTAT00000045795|ENSBTAT00000024094|ENSBTAT00000017537|ENSBTAT00000029560	http://www.genome.jp/kegg-bin/show_pathway?map=map03410&multi_query=K10747+yellow%0dK04802+yellow,red%0d%0aK02330+yellow,red%0d%0aK10798+yellow,red%0d%0aK03648+yellow,red%0d%0aK10567+yellow%0dK03512+tomato%0dK10771+tomato,red%0d%0aK10772+yellow,red%0d%0aK10773+yellow%0dK10569+yellow,red%0d%0aK10568+yellow%0dK10776+yellow%0dK03660+yellow%0dK03575+tomato%0dK02324+yellow%0dK02325+yellow%0dK02326+yel…	Replication and repair	Genetic Information Processing
113	Viral carcinogenesis	KEGG PATHWAY	map05203	113/5803	492/28839	0.0645513	ENSBTAT00000078423|ENSBTAT00000027161|ENSBTAT00000022145|ENSBTAT00000070068|ENSBTAT00000085911|ENSBTAT00000078232|ENSBTAT00000023380|ENSBTAT00000079793|ENSBTAT00000023621|ENSBTAT00000052402|ENSBTAT00000081596|ENSBTAT00000080396|ENSBTAT00000082128|ENSBTAT00000006503|ENSBTAT00000009482|ENSBTAT00000081355|ENSBTAT00000018145|ENSBTAT00000027308|ENSBTAT00000019346|ENSBTAT00000048984|ENSBTAT00000066736|…	http://www.genome.jp/kegg-bin/show_pathway?map=map05203&multi_query=K03143+yellow,red%0d%0aK03142+yellow%0dK03141+yellow%0dK16332+tomato,red%0d%0aK03144+yellow,red%0d%0aK11224+yellow%0dK02159+yellow,red%0d%0aK02091+yellow%0dK00873+yellow,red%0d%0aK06751+tomato,red%0d%0aK10152+yellow%0dK10691+yellow%0dK06618+yellow%0dK04378+yellow%0dK15413+yellow,red%0d%0aK12886+yellow,red%0d%0aK04371+yellow,red%0…	Cancers: Overview	Human Diseases
53	Melanogenesis	KEGG PATHWAY	map04916	53/5803	216/28839	0.064362	ENSBTAT00000084422|ENSBTAT00000065045|ENSBTAT00000003498|ENSBTAT00000066809|ENSBTAT00000071377|ENSBTAT00000080069|MSTRG.5204.3|ENSBTAT00000071058|ENSBTAT00000036194|ENSBTAT00000022120|ENSBTAT00000013336|ENSBTAT00000042942|ENSBTAT00000063375|ENSBTAT00000002720|ENSBTAT00000002055|ENSBTAT00000081829|ENSBTAT00000027911|ENSBTAT00000010649|ENSBTAT00000074229|ENSBTAT00000079320|ENSBTAT00000068978|ENSBTA…	http://www.genome.jp/kegg-bin/show_pathway?map=map04916&multi_query=K04515+yellow,red%0d%0aK04198+yellow%0dK00408+yellow%0dK00182+yellow%0dK02376+yellow%0dK02375+yellow,red%0d%0aK01384+yellow%0dK05228+yellow%0dK02677+yellow,red%0d%0aK04534+yellow,red%0d%0aK03083+yellow,red%0d%0aK02842+yellow%0dK02235+yellow%0dK02353+yellow,red%0d%0aK07827+yellow%0dK02354+yellow%0dK08043+tomato,red%0d%0aK08042+yel…	Endocrine system	Organismal Systems
15	Glycosylphosphatidylinositol (GPI)-anchor biosynthesis	KEGG PATHWAY	map00563	15/5803	51/28839	0.0736674	ENSBTAT00000034135|ENSBTAT00000017414|ENSBTAT00000048729|ENSBTAT00000004393|ENSBTAT00000020863|ENSBTAT00000016934|ENSBTAT00000067491|ENSBTAT00000027369|ENSBTAT00000024352|ENSBTAT00000019453|ENSBTAT00000021457|ENSBTAT00000075916|ENSBTAT00000015432|ENSBTAT00000043893|ENSBTAT00000063541	http://www.genome.jp/kegg-bin/show_pathway?map=map00563&multi_query=K11001+yellow,red%0d%0aK07194+green%0dK07542+yellow%0dK07541+yellow,red%0d%0aK03860+yellow%0dK03861+yellow%0dK01127+yellow%0dK05294+yellow%0dK05291+yellow,red%0d%0aK05290+yellow,red%0d%0aK05293+tomato,red%0d%0aK03434+yellow%0dK05310+yellow%0dK09658+yellow,red%0d%0aK08098+yellow%0dK05285+yellow,red%0d%0aK03857+yellow%0dK03859+yell…	Glycan biosynthesis and metabolism	Metabolism
80	Necroptosis	KEGG PATHWAY	map04217	80/5803	342/28839	0.0754605	ENSBTAT00000022180|ENSBTAT00000000557|ENSBTAT00000085853|ENSBTAT00000079539|ENSBTAT00000016431|MSTRG.16134.1|ENSBTAT00000082389|ENSBTAT00000014123|ENSBTAT00000001745|ENSBTAT00000005522|ENSBTAT00000063682|ENSBTAT00000012338|ENSBTAT00000017987|ENSBTAT00000015924|ENSBTAT00000071058|MSTRG.10145.2|MSTRG.5412.1|ENSBTAT00000047532|ENSBTAT00000017251|ENSBTAT00000009471|ENSBTAT00000045795|ENSBTAT000000840…	http://www.genome.jp/kegg-bin/show_pathway?map=map04217&multi_query=K01367+yellow%0dK11225+tomato%0dK11224+yellow%0dK11221+tomato%0dK11220+yellow%0dK11223+yellow,red%0d%0aK11222+yellow%0dK00261+yellow%0dK12800+yellow,red%0d%0aK05842+yellow%0dK16342+yellow,red%0d%0aK11859+yellow,red%0d%0aK00460+yellow%0dK14381+tomato,red%0d%0aK08849+yellow,red%0d%0aK08847+yellow%0dK11217+yellow%0dK11218+yellow%0dK…	Cell growth and death	Cellular Processes
89	Alcoholism	KEGG PATHWAY	map05034	89/5803	386/28839	0.0847578	ENSBTAT00000085851|ENSBTAT00000081750|ENSBTAT00000014097|ENSBTAT00000085911|ENSBTAT00000007930|ENSBTAT00000023621|ENSBTAT00000052402|ENSBTAT00000002055|ENSBTAT00000003777|ENSBTAT00000068933|ENSBTAT00000009482|ENSBTAT00000081355|ENSBTAT00000081031|ENSBTAT00000001547|ENSBTAT00000027308|ENSBTAT00000048984|ENSBTAT00000013355|ENSBTAT00000081832|ENSBTAT00000036488|ENSBTAT00000064149|ENSBTAT00000010711|…	http://www.genome.jp/kegg-bin/show_pathway?map=map05034&multi_query=K11409+yellow%0dK11418+yellow,red%0d%0aK04539+yellow%0dK04538+yellow%0dK04537+yellow,red%0d%0aK04536+tomato,red%0d%0aK04534+yellow,red%0d%0aK05208+yellow%0dK05209+yellow%0dK06067+yellow,red%0d%0aK11303+yellow,red%0d%0aK09048+yellow%0dK07828+yellow,red%0d%0aK06279+yellow,red%0d%0aK11408+yellow,red%0d%0aK05210+yellow%0dK05256+yello…	Substance dependence	Human Diseases
76	NOD-like receptor signaling pathway	KEGG PATHWAY	map04621	76/5803	326/28839	0.0861515	ENSBTAT00000023301|ENSBTAT00000072017|ENSBTAT00000087110|ENSBTAT00000071198|ENSBTAT00000020608|ENSBTAT00000063174|ENSBTAT00000086929|ENSBTAT00000009995|ENSBTAT00000023988|ENSBTAT00000071377|ENSBTAT00000084809|ENSBTAT00000029198|ENSBTAT00000066698|ENSBTAT00000026580|ENSBTAT00000006940|ENSBTAT00000055586|ENSBTAT00000023500|ENSBTAT00000017251|ENSBTAT00000079793|ENSBTAT00000024148|ENSBTAT00000053490|…	http://www.genome.jp/kegg-bin/show_pathway?map=map04621&multi_query=K17890+yellow,red%0d%0aK01363+yellow%0dK11221+tomato%0dK11220+yellow%0dK12800+yellow,red%0d%0aK05842+yellow%0dK12803+yellow%0dK12804+yellow,red%0d%0aK12805+yellow%0dK12807+yellow,red%0d%0aK11859+yellow,red%0d%0aK08009+yellow%0dK04371+yellow,red%0d%0aK04733+yellow%0dK08847+yellow%0dK08846+yellow,red%0d%0aK04467+yellow,red%0d%0aK12…	Immune system	Organismal Systems
24	Arginine and proline metabolism	KEGG PATHWAY	map00330	24/5803	91/28839	0.08999	ENSBTAT00000064203|ENSBTAT00000001477|ENSBTAT00000012710|ENSBTAT00000062994|ENSBTAT00000022364|ENSBTAT00000056188|ENSBTAT00000085225|ENSBTAT00000070960|ENSBTAT00000069421|ENSBTAT00000001479|ENSBTAT00000046841|ENSBTAT00000009097|ENSBTAT00000015703|ENSBTAT00000005531|ENSBTAT00000009440|ENSBTAT00000006978|ENSBTAT00000023515|ENSBTAT00000031107|ENSBTAT00000068049|ENSBTAT00000015873|ENSBTAT00000005575|…	http://www.genome.jp/kegg-bin/show_pathway?map=map00330&multi_query=K12259+yellow%0dK13241+yellow,red%0d%0aK11142+yellow%0dK01581+yellow,red%0d%0aK18123+yellow%0dK01583+yellow%0dK14085+yellow,red%0d%0aK00819+yellow,red%0d%0aK00933+yellow%0dK12657+yellow,red%0d%0aK00318+yellow,red%0d%0aK14455+yellow,red%0d%0aK14454+yellow,red%0d%0aK00286+yellow,red%0d%0aK00542+yellow%0dK11394+yellow%0dK00613+yello…	Amino acid metabolism	Metabolism
89	Kaposi sarcoma-associated herpesvirus infection	KEGG PATHWAY	map05167	89/5803	387/28839	0.0889613	ENSBTAT00000023988|ENSBTAT00000068095|ENSBTAT00000023383|ENSBTAT00000065956|ENSBTAT00000081829|ENSBTAT00000081596|ENSBTAT00000003777|ENSBTAT00000083444|ENSBTAT00000022919|ENSBTAT00000000859|ENSBTAT00000080128|ENSBTAT00000046700|ENSBTAT00000081832|ENSBTAT00000080696|ENSBTAT00000064149|ENSBTAT00000019411|ENSBTAT00000068162|ENSBTAT00000005092|ENSBTAT00000007026|ENSBTAT00000000259|ENSBTAT00000026009|…	http://www.genome.jp/kegg-bin/show_pathway?map=map05167&multi_query=K02183+yellow,red%0d%0aK07985+yellow,red%0d%0aK01116+yellow,red%0d%0aK11221+tomato%0dK11220+yellow%0dK02159+yellow,red%0d%0aK02091+yellow%0dK06751+tomato,red%0d%0aK14021+yellow,red%0d%0aK08341+yellow,red%0d%0aK05842+yellow%0dK04538+yellow%0dK05448+yellow,red%0d%0aK04379+yellow,red%0d%0aK11987+yellow%0dK04371+yellow,red%0d%0aK0437…	Infectious diseases: Viral	Human Diseases
22	Fructose and mannose metabolism	KEGG PATHWAY	map00051	22/5803	83/28839	0.0968747	ENSBTAT00000026358|MSTRG.23653.2|ENSBTAT00000022146|ENSBTAT00000003897|ENSBTAT00000049133|ENSBTAT00000017177|ENSBTAT00000016432|ENSBTAT00000005231|ENSBTAT00000082281|ENSBTAT00000083687|ENSBTAT00000013082|ENSBTAT00000077870|ENSBTAT00000067155|ENSBTAT00000024227|ENSBTAT00000017416|ENSBTAT00000066987|ENSBTAT00000056305|ENSBTAT00000012835|ENSBTAT00000000359|ENSBTAT00000078825|ENSBTAT00000007684|ENSBT…	http://www.genome.jp/kegg-bin/show_pathway?map=map00051&multi_query=K02377+yellow,red%0d%0aK00976+yellow%0dK05305+yellow%0dK01623+yellow,red%0d%0aK00850+yellow,red%0d%0aK19030+yellow%0dK03841+yellow,red%0d%0aK14634+yellow,red%0d%0aK00011+yellow,red%0d%0aK17497+yellow,red%0d%0aK00966+yellow,red%0d%0aK00846+yellow%0dK00844+yellow,red%0d%0aK01103+yellow,red%0d%0aK01711+yellow%0dK00863+yellow,red%0d%…	Carbohydrate metabolism	Metabolism
55	Antigen processing and presentation	KEGG PATHWAY	map04612	55/5803	232/28839	0.100976	ENSBTAT00000033046|ENSBTAT00000022854|ENSBTAT00000046285|ENSBTAT00000018484|ENSBTAT00000077363|ENSBTAT00000047907|ENSBTAT00000077790|ENSBTAT00000022710|ENSBTAT00000021451|ENSBTAT00000053592|ENSBTAT00000026100|ENSBTAT00000010270|ENSBTAT00000020825|ENSBTAT00000081596|ENSBTAT00000034283|ENSBTAT00000064711|ENSBTAT00000076769|ENSBTAT00000082329|ENSBTAT00000017500|ENSBTAT00000001034|ENSBTAT00000020111|…	http://www.genome.jp/kegg-bin/show_pathway?map=map04612&multi_query=K07982+yellow%0dK07981+yellow%0dK07980+yellow%0dK01369+yellow%0dK01368+yellow%0dK01365+yellow,red%0d%0aK03156+yellow,red%0d%0aK01363+yellow%0dK06516+yellow,red%0d%0aK06751+tomato,red%0d%0aK06752+yellow,red%0d%0aK09489+yellow,red%0d%0aK08061+yellow%0dK05654+yellow%0dK08063+yellow%0dK08062+tomato,red%0d%0aK08065+yellow%0dK08064+yel…	Immune system	Organismal Systems
69	Oocyte meiosis	KEGG PATHWAY	map04114	69/5803	297/28839	0.103226	ENSBTAT00000007277|ENSBTAT00000023465|ENSBTAT00000026009|ENSBTAT00000066809|ENSBTAT00000019191|ENSBTAT00000081750|ENSBTAT00000071377|ENSBTAT00000066425|ENSBTAT00000000999|ENSBTAT00000077512|ENSBTAT00000035306|ENSBTAT00000006943|ENSBTAT00000071058|ENSBTAT00000078232|ENSBTAT00000016514|ENSBTAT00000000596|ENSBTAT00000022120|ENSBTAT00000016162|ENSBTAT00000083057|ENSBTAT00000007442|ENSBTAT00000011513|…	http://www.genome.jp/kegg-bin/show_pathway?map=map04114&multi_query=K04515+yellow,red%0d%0aK16197+yellow,red%0d%0aK05087+yellow%0dK10318+yellow%0dK02365+yellow,red%0d%0aK04959+yellow%0dK16198+yellow,red%0d%0aK06626+yellow%0dK05459+yellow%0dK04371+yellow,red%0d%0aK08836+yellow%0dK12456+yellow,red%0d%0aK05861+yellow%0dK02178+yellow,red%0d%0aK08043+tomato,red%0d%0aK08042+yellow%0dK08041+yellow%0dK03…	Cell growth and death	Cellular Processes
45	Peroxisome	KEGG PATHWAY	map04146	45/5803	188/28839	0.113132	ENSBTAT00000007275|ENSBTAT00000085225|ENSBTAT00000070745|ENSBTAT00000074933|ENSBTAT00000014725|ENSBTAT00000020196|ENSBTAT00000086308|ENSBTAT00000006828|ENSBTAT00000027941|ENSBTAT00000039344|ENSBTAT00000011403|ENSBTAT00000036413|ENSBTAT00000022939|ENSBTAT00000009173|ENSBTAT00000081956|MSTRG.27940.1|ENSBTAT00000029075|ENSBTAT00000008962|ENSBTAT00000054636|ENSBTAT00000077573|ENSBTAT00000076118|ENSBT…	http://www.genome.jp/kegg-bin/show_pathway?map=map04146&multi_query=K10214+yellow%0dK11517+yellow%0dK00106+yellow,red%0d%0aK11992+yellow,red%0d%0aK00830+yellow%0dK11147+yellow%0dK07882+green%0dK00308+yellow%0dK01640+yellow%0dK17879+yellow%0dK00624+yellow,red%0d%0aK03781+yellow,red%0d%0aK05676+yellow%0dK05675+yellow,red%0d%0aK00649+tomato,red%0d%0aK04565+yellow,red%0d%0aK13273+yellow%0dK00803+yell…	Transport and catabolism	Cellular Processes
28	Fanconi anemia pathway	KEGG PATHWAY	map03460	28/5803	111/28839	0.1121	ENSBTAT00000082240|ENSBTAT00000028164|ENSBTAT00000011384|ENSBTAT00000009509|ENSBTAT00000076805|ENSBTAT00000008174|ENSBTAT00000017525|ENSBTAT00000037465|ENSBTAT00000005923|ENSBTAT00000005369|ENSBTAT00000004876|ENSBTAT00000084520|ENSBTAT00000068467|ENSBTAT00000043352|ENSBTAT00000012812|ENSBTAT00000015321|ENSBTAT00000081051|ENSBTAT00000061518|ENSBTAT00000013299|ENSBTAT00000002478|ENSBTAT00000071223|…	http://www.genome.jp/kegg-bin/show_pathway?map=map03460&multi_query=K10990+yellow,red%0d%0aK06640+yellow,red%0d%0aK10882+tomato%0dK10605+yellow,red%0d%0aK10606+yellow%0dK10888+tomato,red%0d%0aK10889+yellow%0dK10896+yellow,red%0d%0aK02350+yellow%0dK13960+yellow,red%0d%0aK03165+yellow,red%0d%0aK02332+green%0dK10740+yellow,red%0d%0aK15078+tomato,red%0d%0aK08734+yellow%0dK08991+tomato%0dK04482+yellow…	Replication and repair	Genetic Information Processing
56	Phosphatidylinositol signaling system	KEGG PATHWAY	map04070	56/5803	241/28839	0.129937	ENSBTAT00000074905|MSTRG.20287.1|ENSBTAT00000020766|ENSBTAT00000066491|ENSBTAT00000028656|ENSBTAT00000042942|ENSBTAT00000072605|ENSBTAT00000074850|ENSBTAT00000081823|ENSBTAT00000024296|ENSBTAT00000023383|ENSBTAT00000080468|ENSBTAT00000002055|ENSBTAT00000053490|ENSBTAT00000077816|ENSBTAT00000037295|ENSBTAT00000077582|ENSBTAT00000084339|ENSBTAT00000082287|ENSBTAT00000077851|ENSBTAT00000087451|ENSBT…	http://www.genome.jp/kegg-bin/show_pathway?map=map04070&multi_query=K00999+yellow,red%0d%0aK13711+yellow%0dK02677+yellow,red%0d%0aK01110+yellow%0dK10572+yellow%0dK00915+yellow,red%0d%0aK00914+yellow,red%0d%0aK00911+yellow,red%0d%0aK00913+yellow%0dK20278+yellow%0dK20279+yellow,red%0d%0aK04960+yellow,red%0d%0aK00289+yellow%0dK05860+yellow,red%0d%0aK05861+yellow%0dK02979+yellow%0dK05859+yellow,red%0…	Signal transduction	Environmental Information Processing
40	Renal cell carcinoma	KEGG PATHWAY	map05211	40/5803	168/28839	0.136525	ENSBTAT00000002228|ENSBTAT00000005279|ENSBTAT00000012170|ENSBTAT00000085033|ENSBTAT00000028902|ENSBTAT00000007443|ENSBTAT00000013247|ENSBTAT00000063375|ENSBTAT00000032663|ENSBTAT00000011803|ENSBTAT00000081829|ENSBTAT00000014594|ENSBTAT00000075358|ENSBTAT00000069072|ENSBTAT00000068933|ENSBTAT00000028023|ENSBTAT00000077897|ENSBTAT00000081792|ENSBTAT00000071377|ENSBTAT00000071240|ENSBTAT00000077011|…	http://www.genome.jp/kegg-bin/show_pathway?map=map05211&multi_query=K04410+yellow,red%0d%0aK02678+yellow%0dK04438+yellow,red%0d%0aK08268+yellow,red%0d%0aK04393+yellow,red%0d%0aK04392+yellow,red%0d%0aK02158+yellow,red%0d%0aK03099+yellow%0dK09594+yellow%0dK09592+yellow%0dK09593+yellow%0dK04353+yellow%0dK05733+yellow%0dK05099+yellow%0dK03868+yellow,red%0d%0aK05734+yellow%0dK05735+yellow%0dK09097+yel…	Cancers: Specific types	Human Diseases
35	Epithelial cell signaling in Helicobacter pylori infection	KEGG PATHWAY	map05120	35/5803	145/28839	0.135253	ENSBTAT00000001519|ENSBTAT00000024812|ENSBTAT00000002228|ENSBTAT00000020094|ENSBTAT00000009995|ENSBTAT00000012170|ENSBTAT00000023988|ENSBTAT00000073116|ENSBTAT00000009316|ENSBTAT00000025144|ENSBTAT00000023383|ENSBTAT00000004482|ENSBTAT00000044627|ENSBTAT00000002717|ENSBTAT00000037702|ENSBTAT00000069072|ENSBTAT00000005588|ENSBTAT00000085194|ENSBTAT00000000240|ENSBTAT00000021699|ENSBTAT00000066502|…	http://www.genome.jp/kegg-bin/show_pathway?map=map05120&multi_query=K06786+yellow%0dK06785+yellow%0dK10030+yellow%0dK04430+yellow%0dK04735+yellow%0dK04734+yellow%0dK04393+yellow,red%0d%0aK04392+yellow,red%0d%0aK07210+yellow%0dK02155+yellow%0dK02154+yellow,red%0d%0aK02153+yellow,red%0d%0aK02152+yellow,red%0d%0aK02151+yellow,red%0d%0aK08523+yellow%0dK06735+yellow,red%0d%0aK05737+yellow%0dK06089+yel…	Infectious diseases: Bacterial	Human Diseases
35	Acute myeloid leukemia	KEGG PATHWAY	map05221	35/5803	145/28839	0.135253	ENSBTAT00000070043|ENSBTAT00000003498|ENSBTAT00000064469|ENSBTAT00000009995|ENSBTAT00000085033|ENSBTAT00000068095|ENSBTAT00000073632|ENSBTAT00000063375|ENSBTAT00000081829|ENSBTAT00000014594|ENSBTAT00000034831|ENSBTAT00000020952|ENSBTAT00000079320|ENSBTAT00000016977|ENSBTAT00000068933|ENSBTAT00000012897|ENSBTAT00000014968|ENSBTAT00000081792|ENSBTAT00000076239|ENSBTAT00000071377|ENSBTAT00000071240|…	http://www.genome.jp/kegg-bin/show_pathway?map=map05221&multi_query=K04692+yellow%0dK11223+yellow,red%0d%0aK07210+yellow%0dK04735+yellow%0dK09055+yellow%0dK04736+yellow%0dK11224+yellow%0dK04391+yellow%0dK02158+yellow,red%0d%0aK10051+yellow%0dK10053+yellow%0dK08527+yellow%0dK10055+yellow,red%0d%0aK10054+yellow,red%0d%0aK10056+yellow,red%0d%0aK06461+yellow%0dK08367+yellow%0dK05092+yellow%0dK05091+y…	Cancers: Specific types	Human Diseases
20	Aminoacyl-tRNA biosynthesis	KEGG PATHWAY	map00970	20/5803	79/28839	0.155483	ENSBTAT00000066995|ENSBTAT00000070315|ENSBTAT00000009064|ENSBTAT00000028494|ENSBTAT00000019475|ENSBTAT00000024487|ENSBTAT00000068916|ENSBTAT00000022568|ENSBTAT00000071442|ENSBTAT00000061457|ENSBTAT00000025094|ENSBTAT00000020818|ENSBTAT00000024051|ENSBTAT00000015473|ENSBTAT00000015149|ENSBTAT00000080995|ENSBTAT00000016996|ENSBTAT00000073674|ENSBTAT00000024059|ENSBTAT00000068325	http://www.genome.jp/kegg-bin/show_pathway?map=map00970&multi_query=K01870+yellow,red%0d%0aK01873+yellow%0dK01872+yellow%0dK01875+yellow%0dK01874+yellow,red%0d%0aK01876+yellow,red%0d%0aK10837+yellow%0dK01880+tomato%0dK02434+yellow%0dK02435+tomato,red%0d%0aK04567+tomato,red%0d%0aK14163+yellow,red%0d%0aK02433+tomato%0dK01893+yellow%0dK01892+yellow,red%0d%0aK01890+yellow,red%0d%0aK01866+tomato,red%0…	Translation	Genetic Information Processing
29	Mineral absorption	KEGG PATHWAY	map04978	29/5803	119/28839	0.148576	ENSBTAT00000001646|ENSBTAT00000014489|ENSBTAT00000063162|ENSBTAT00000078606|ENSBTAT00000064640|ENSBTAT00000067393|ENSBTAT00000046932|ENSBTAT00000057249|ENSBTAT00000087106|ENSBTAT00000068742|ENSBTAT00000010982|ENSBTAT00000018795|ENSBTAT00000067987|ENSBTAT00000069250|ENSBTAT00000086781|ENSBTAT00000083774|MSTRG.10145.2|ENSBTAT00000016291|ENSBTAT00000034373|ENSBTAT00000055494|ENSBTAT00000061601|ENSBT…	http://www.genome.jp/kegg-bin/show_pathway?map=map04978&multi_query=K04982+yellow%0dK04981+yellow,red%0d%0aK07213+yellow,red%0d%0aK21398+yellow,red%0d%0aK12040+yellow%0dK21418+tomato,red%0d%0aK00522+yellow,red%0d%0aK01540+yellow,red%0d%0aK10838+yellow%0dK14704+yellow,red%0d%0aK05011+yellow,red%0d%0aK14706+yellow%0dK14740+yellow%0dK17086+yellow%0dK01538+yellow%0dK01539+yellow,red%0d%0aK05334+yello…	Digestive system	Organismal Systems
63	FoxO signaling pathway	KEGG PATHWAY	map04068	63/5803	276/28839	0.147001	ENSBTAT00000023301|ENSBTAT00000019129|ENSBTAT00000009081|ENSBTAT00000009985|ENSBTAT00000085974|ENSBTAT00000014920|ENSBTAT00000022145|ENSBTAT00000023988|ENSBTAT00000017647|ENSBTAT00000023277|ENSBTAT00000006943|ENSBTAT00000017648|ENSBTAT00000080541|ENSBTAT00000063375|ENSBTAT00000027941|ENSBTAT00000074859|ENSBTAT00000081829|ENSBTAT00000079692|ENSBTAT00000075215|MSTRG.9380.2|ENSBTAT00000008734|ENSBTA…	http://www.genome.jp/kegg-bin/show_pathway?map=map04068&multi_query=K16332+tomato,red%0d%0aK10988+yellow%0dK01110+yellow%0dK15010+yellow,red%0d%0aK09408+yellow,red%0d%0aK03781+yellow,red%0d%0aK05443+yellow,red%0d%0aK04389+yellow%0dK04564+yellow%0dK16341+yellow%0dK04371+yellow,red%0d%0aK04468+yellow,red%0d%0aK04503+yellow,red%0d%0aK04500+yellow,red%0d%0aK04501+yellow,red%0d%0aK04467+yellow,red%0d%…	Signal transduction	Environmental Information Processing
25	Notch signaling pathway	KEGG PATHWAY	map04330	25/5803	104/28839	0.189013	ENSBTAT00000001519|ENSBTAT00000004405|ENSBTAT00000015734|ENSBTAT00000015615|ENSBTAT00000060960|ENSBTAT00000050083|ENSBTAT00000024745|ENSBTAT00000077955|ENSBTAT00000068424|ENSBTAT00000054262|ENSBTAT00000085176|MSTRG.416.1|ENSBTAT00000046131|ENSBTAT00000005289|ENSBTAT00000074376|ENSBTAT00000080963|ENSBTAT00000025757|ENSBTAT00000034273|ENSBTAT00000022253|ENSBTAT00000017565|ENSBTAT00000005092|ENSBTAT…	http://www.genome.jp/kegg-bin/show_pathway?map=map04330&multi_query=K20996+yellow,red%0d%0aK06067+yellow,red%0d%0aK06066+yellow%0dK06065+yellow,red%0d%0aK06063+tomato%0dK06062+yellow%0dK06061+tomato,red%0d%0aK02353+yellow,red%0d%0aK06051+yellow%0dK02599+yellow%0dK04522+yellow,red%0d%0aK04505+yellow,red%0d%0aK06171+yellow,red%0d%0aK06170+yellow,red%0d%0aK06172+yellow,red%0d%0aK05948+yellow,red%0d%…	Signal transduction	Environmental Information Processing
7	Sulfur relay system	KEGG PATHWAY	map04122	7/5803	23/28839	0.163544	ENSBTAT00000031796|MSTRG.9298.1|MSTRG.9298.2|MSTRG.5353.1|ENSBTAT00000070106|ENSBTAT00000068538|ENSBTAT00000007087	http://www.genome.jp/kegg-bin/show_pathway?map=map04122&multi_query=K04487+tomato,red%0d%0aK03635+yellow,red%0d%0aK12161+yellow,red%0d%0aK01011+tomato%0dK14169+tomato,red%0d%0aK14168+yellow,red%0d%0aK11996+yellow%0d	Folding, sorting and degradation	Genetic Information Processing
53	Hematopoietic cell lineage	KEGG PATHWAY	map04640	53/5803	231/28839	0.160533	ENSBTAT00000033046|ENSBTAT00000026100|ENSBTAT00000019643|ENSBTAT00000003498|ENSBTAT00000018484|ENSBTAT00000020881|ENSBTAT00000078996|ENSBTAT00000073361|ENSBTAT00000085126|ENSBTAT00000046285|ENSBTAT00000079353|ENSBTAT00000065970|ENSBTAT00000082971|ENSBTAT00000034283|ENSBTAT00000020859|ENSBTAT00000018258|ENSBTAT00000056013|ENSBTAT00000082329|ENSBTAT00000022456|ENSBTAT00000022936|ENSBTAT00000056139|…	http://www.genome.jp/kegg-bin/show_pathway?map=map04640&multi_query=K05066+yellow,red%0d%0aK05067+yellow%0dK05090+yellow,red%0d%0aK00977+yellow%0dK05061+yellow%0dK01389+yellow%0dK01242+yellow,red%0d%0aK03156+yellow,red%0d%0aK04737+yellow%0dK04736+yellow%0dK11140+yellow,red%0d%0aK04012+yellow%0dK04391+yellow%0dK06475+yellow%0dK04387+yellow%0dK04519+yellow,red%0d%0aK06461+yellow%0dK06752+yellow,red…	Immune system	Organismal Systems
57	Toxoplasmosis	KEGG PATHWAY	map05145	57/5803	249/28839	0.154972	ENSBTAT00000066996|ENSBTAT00000004594|ENSBTAT00000046285|ENSBTAT00000009985|ENSBTAT00000063174|ENSBTAT00000018484|ENSBTAT00000080080|ENSBTAT00000020881|ENSBTAT00000082228|ENSBTAT00000071377|ENSBTAT00000009995|ENSBTAT00000085126|ENSBTAT00000061289|ENSBTAT00000026100|MSTRG.4743.1|ENSBTAT00000065956|ENSBTAT00000007918|ENSBTAT00000034282|ENSBTAT00000034283|ENSBTAT00000075358|ENSBTAT00000082329|ENSBTA…	http://www.genome.jp/kegg-bin/show_pathway?map=map05145&multi_query=K04694+yellow%0dK04692+yellow%0dK04433+yellow%0dK04371+yellow,red%0d%0aK04730+yellow%0dK04733+yellow%0dK04534+yellow,red%0d%0aK04735+yellow%0dK03156+yellow,red%0d%0aK05636+yellow%0dK11220+yellow%0dK12473+yellow,red%0d%0aK02158+yellow,red%0d%0aK03161+yellow%0dK03160+yellow%0dK02580+yellow%0dK04399+tomato%0dK04398+yellow%0dK06752+y…	Infectious diseases: Parasitic	Human Diseases
57	Insulin resistance	KEGG PATHWAY	map04931	57/5803	249/28839	0.154972	ENSBTAT00000017197|ENSBTAT00000023465|ENSBTAT00000023441|ENSBTAT00000065045|ENSBTAT00000087086|ENSBTAT00000084422|ENSBTAT00000009995|ENSBTAT00000081750|ENSBTAT00000005522|ENSBTAT00000068095|ENSBTAT00000016514|MSTRG.7129.3|ENSBTAT00000042942|ENSBTAT00000074859|ENSBTAT00000014594|ENSBTAT00000075215|ENSBTAT00000027870|ENSBTAT00000017940|ENSBTAT00000078312|ENSBTAT00000068760|ENSBTAT00000019129|ENSBTA…	http://www.genome.jp/kegg-bin/show_pathway?map=map04931&multi_query=K04696+yellow%0dK09113+tomato,red%0d%0aK02580+yellow%0dK07593+yellow%0dK04692+yellow%0dK16333+yellow%0dK19523+yellow%0dK01110+yellow%0dK07293+yellow%0dK04735+yellow%0dK03083+yellow,red%0d%0aK19518+yellow%0dK18050+yellow,red%0d%0aK18052+yellow%0dK07198+yellow,red%0d%0aK07199+yellow,red%0d%0aK09048+yellow%0dK09667+yellow,red%0d%0aK…	Endocrine and metabolic diseases	Human Diseases
44	Gap junction	KEGG PATHWAY	map04540	44/5803	192/28839	0.188606	ENSBTAT00000006068|ENSBTAT00000071377|ENSBTAT00000066809|ENSBTAT00000076563|ENSBTAT00000016242|ENSBTAT00000002398|ENSBTAT00000001950|ENSBTAT00000022120|ENSBTAT00000001948|ENSBTAT00000042942|ENSBTAT00000063375|ENSBTAT00000081829|ENSBTAT00000053490|ENSBTAT00000009158|ENSBTAT00000044261|ENSBTAT00000074229|ENSBTAT00000071786|MSTRG.11259.1|ENSBTAT00000038370|ENSBTAT00000073752|ENSBTAT00000081792|ENSBT…	http://www.genome.jp/kegg-bin/show_pathway?map=map04540&multi_query=K07373+yellow%0dK08959+yellow,red%0d%0aK02677+yellow,red%0d%0aK07376+yellow%0dK07828+yellow,red%0d%0aK19477+yellow%0dK08043+tomato,red%0d%0aK08042+yellow%0dK08041+yellow%0dK07372+yellow,red%0d%0aK08047+yellow,red%0d%0aK08046+yellow%0dK08045+yellow%0dK08044+yellow,red%0d%0aK08049+yellow,red%0d%0aK08048+yellow%0dK07374+tomato,red%0…	Cellular community - eukaryotes	Cellular Processes
11	Glycosaminoglycan degradation	KEGG PATHWAY	map00531	11/5803	41/28839	0.187527	ENSBTAT00000063695|ENSBTAT00000048411|ENSBTAT00000020308|ENSBTAT00000000612|ENSBTAT00000000941|ENSBTAT00000077776|ENSBTAT00000020296|ENSBTAT00000023218|ENSBTAT00000017261|MSTRG.17444.2|ENSBTAT00000010988	http://www.genome.jp/kegg-bin/show_pathway?map=map00531&multi_query=K01197+yellow,red%0d%0aK01195+tomato,red%0d%0aK07965+yellow%0dK07964+yellow%0dK12373+yellow,red%0d%0aK01217+yellow%0dK10532+yellow%0dK01135+yellow,red%0d%0aK12309+yellow,red%0d%0aK01137+yellow,red%0d%0aK01132+yellow%0dK01205+yellow,red%0d%0aK01136+yellow%0dK01565+yellow,red%0d%0a	Glycan biosynthesis and metabolism	Metabolism
37	Drug metabolism - other enzymes	KEGG PATHWAY	map00983	37/5803	157/28839	0.163278	ENSBTAT00000043502|ENSBTAT00000028674|ENSBTAT00000034713|ENSBTAT00000010802|ENSBTAT00000084460|ENSBTAT00000006106|ENSBTAT00000045072|ENSBTAT00000031441|MSTRG.17444.2|ENSBTAT00000074125|ENSBTAT00000077740|ENSBTAT00000025179|ENSBTAT00000011257|ENSBTAT00000072321|ENSBTAT00000085141|ENSBTAT00000071446|ENSBTAT00000006245|ENSBTAT00000082430|ENSBTAT00000028640|MSTRG.15891.2|ENSBTAT00000017301|ENSBTAT000…	http://www.genome.jp/kegg-bin/show_pathway?map=map00983&multi_query=K00857+tomato,red%0d%0aK00088+yellow,red%0d%0aK00760+yellow,red%0d%0aK00622+yellow,red%0d%0aK00876+yellow,red%0d%0aK13800+yellow,red%0d%0aK01951+yellow,red%0d%0aK01044+yellow%0dK00207+yellow%0dK00569+yellow%0dK03927+tomato%0dK10808+yellow,red%0d%0aK01519+yellow,red%0d%0aK00106+yellow,red%0d%0aK10807+yellow,red%0d%0aK01431+yellow%…	Xenobiotics biodegradation and metabolism	Metabolism
18	Galactose metabolism	KEGG PATHWAY	map00052	18/5803	72/28839	0.185822	ENSBTAT00000085517|ENSBTAT00000000359|ENSBTAT00000011675|ENSBTAT00000020997|ENSBTAT00000013082|ENSBTAT00000013436|ENSBTAT00000078825|ENSBTAT00000006586|ENSBTAT00000021621|ENSBTAT00000028111|MSTRG.29495.1|ENSBTAT00000020296|ENSBTAT00000016432|ENSBTAT00000044762|ENSBTAT00000020286|ENSBTAT00000056305|ENSBTAT00000072399|ENSBTAT00000043425	http://www.genome.jp/kegg-bin/show_pathway?map=map00052&multi_query=K00850+yellow,red%0d%0aK07967+yellow%0dK07966+yellow,red%0d%0aK01189+tomato,red%0d%0aK00844+yellow,red%0d%0aK00704+yellow%0dK12309+yellow,red%0d%0aK12047+yellow%0dK00011+yellow,red%0d%0aK01084+yellow,red%0d%0aK00965+yellow,red%0d%0aK12407+yellow%0dK00963+yellow,red%0d%0aK00849+yellow%0dK01835+yellow,red%0d%0aK15779+yellow%0dK0120…	Carbohydrate metabolism	Metabolism
33	Long-term depression	KEGG PATHWAY	map04730	33/5803	139/28839	0.167796	ENSBTAT00000071377|ENSBTAT00000066425|ENSBTAT00000066950|ENSBTAT00000000596|ENSBTAT00000042942|ENSBTAT00000063375|ENSBTAT00000071240|ENSBTAT00000081829|ENSBTAT00000053490|ENSBTAT00000074229|ENSBTAT00000068933|ENSBTAT00000085033|ENSBTAT00000018020|ENSBTAT00000081552|MSTRG.4567.4|ENSBTAT00000061035|ENSBTAT00000081792|ENSBTAT00000003515|ENSBTAT00000075995|ENSBTAT00000085254|ENSBTAT00000084339|ENSBTA…	http://www.genome.jp/kegg-bin/show_pathway?map=map04730&multi_query=K05207+yellow,red%0d%0aK02677+yellow,red%0d%0aK04535+yellow%0dK04534+yellow,red%0d%0aK19477+yellow%0dK04960+yellow,red%0d%0aK04961+yellow,red%0d%0aK07376+yellow%0dK16342+yellow,red%0d%0aK02833+yellow,red%0d%0aK04371+yellow,red%0d%0aK07828+yellow,red%0d%0aK04382+yellow,red%0d%0aK04603+yellow%0dK12319+yellow%0dK05197+yellow%0dK0345…	Nervous system	Organismal Systems
40	Gastric acid secretion	KEGG PATHWAY	map04971	40/5803	170/28839	0.15494	ENSBTAT00000001646|ENSBTAT00000082279|ENSBTAT00000066809|ENSBTAT00000061359|ENSBTAT00000080069|ENSBTAT00000071058|ENSBTAT00000036194|ENSBTAT00000022120|ENSBTAT00000042942|ENSBTAT00000002055|ENSBTAT00000053490|ENSBTAT00000074229|ENSBTAT00000043948|ENSBTAT00000018795|MSTRG.4567.4|ENSBTAT00000073752|ENSBTAT00000067987|ENSBTAT00000013663|ENSBTAT00000003515|ENSBTAT00000086781|ENSBTAT00000066425|ENSBTA…	http://www.genome.jp/kegg-bin/show_pathway?map=map04971&multi_query=K04515+yellow,red%0d%0aK13961+yellow%0dK13962+yellow%0dK01539+yellow,red%0d%0aK02677+yellow,red%0d%0aK04195+yellow%0dK18245+yellow%0dK04926+yellow%0dK04920+yellow%0dK08043+tomato,red%0d%0aK08042+yellow%0dK08041+yellow%0dK08047+yellow,red%0d%0aK08046+yellow%0dK08045+yellow%0dK08044+yellow,red%0d%0aK08049+yellow,red%0d%0aK08048+yel…	Digestive system	Organismal Systems
56	HIF-1 signaling pathway	KEGG PATHWAY	map04066	56/5803	248/28839	0.185719	ENSBTAT00000066996|ENSBTAT00000072886|ENSBTAT00000084809|ENSBTAT00000071377|ENSBTAT00000068095|ENSBTAT00000026580|ENSBTAT00000071058|ENSBTAT00000013247|ENSBTAT00000016432|ENSBTAT00000042942|ENSBTAT00000023383|ENSBTAT00000078312|ENSBTAT00000081829|ENSBTAT00000014594|ENSBTAT00000027885|ENSBTAT00000082281|ENSBTAT00000075215|ENSBTAT00000010649|ENSBTAT00000002717|ENSBTAT00000028958|ENSBTAT00000066987|…	http://www.genome.jp/kegg-bin/show_pathway?map=map04066&multi_query=K04515+yellow,red%0d%0aK03870+yellow%0dK04692+yellow%0dK01689+tomato,red%0d%0aK02677+yellow,red%0d%0aK04735+yellow%0dK05096+yellow%0dK08268+yellow,red%0d%0aK10160+yellow%0dK06503+yellow,red%0d%0aK09592+yellow%0dK04361+yellow%0dK16451+yellow%0dK00134+yellow,red%0d%0aK03868+yellow,red%0d%0aK09097+yellow,red%0d%0aK04527+yellow,red%0…	Signal transduction	Environmental Information Processing
16	Fatty acid elongation	KEGG PATHWAY	map00062	16/5803	63/28839	0.185274	ENSBTAT00000005815|ENSBTAT00000075163|ENSBTAT00000003716|ENSBTAT00000000096|ENSBTAT00000017780|ENSBTAT00000020020|ENSBTAT00000004358|ENSBTAT00000074549|ENSBTAT00000032276|ENSBTAT00000036271|ENSBTAT00000022932|ENSBTAT00000013967|ENSBTAT00000044947|ENSBTAT00000013310|ENSBTAT00000028254|ENSBTAT00000012940	http://www.genome.jp/kegg-bin/show_pathway?map=map00062&multi_query=K07515+yellow,red%0d%0aK10205+yellow%0dK01068+yellow%0dK07511+yellow,red%0d%0aK10203+yellow,red%0d%0aK10703+yellow,red%0d%0aK10247+yellow,red%0d%0aK01074+yellow,red%0d%0aK07509+yellow,red%0d%0aK16339+yellow%0dK10244+yellow,red%0d%0aK10258+tomato,red%0d%0aK10248+yellow%0dK10249+yellow%0dK17360+yellow,red%0d%0aK07508+yellow,red%0d%…	Lipid metabolism	Metabolism
10	Renin-angiotensin system	KEGG PATHWAY	map04614	10/5803	36/28839	0.172282	ENSBTAT00000077452|ENSBTAT00000068383|ENSBTAT00000047906|ENSBTAT00000063575|ENSBTAT00000061106|ENSBTAT00000048730|ENSBTAT00000023668|ENSBTAT00000039203|ENSBTAT00000010972|ENSBTAT00000022456	http://www.genome.jp/kegg-bin/show_pathway?map=map04614&multi_query=K19514+yellow,red%0d%0aK01389+yellow%0dK11140+yellow,red%0d%0aK11141+yellow,red%0d%0aK01380+yellow%0dK01283+yellow,red%0d%0aK01285+yellow,red%0d%0aK04303+yellow%0dK01319+yellow%0dK09821+yellow%0dK09708+yellow,red%0d%0aK04166+yellow,red%0d%0aK04167+yellow%0dK01392+yellow%0dK01393+yellow%0dK01257+yellow%0dK08780+yellow%0dK08392+yel…	Endocrine system	Organismal Systems
37	Thyroid hormone synthesis	KEGG PATHWAY	map04918	37/5803	159/28839	0.184592	ENSBTAT00000004364|ENSBTAT00000001646|ENSBTAT00000066809|ENSBTAT00000086103|ENSBTAT00000080069|ENSBTAT00000080370|ENSBTAT00000057042|ENSBTAT00000022120|ENSBTAT00000042942|ENSBTAT00000081844|ENSBTAT00000053490|ENSBTAT00000064711|ENSBTAT00000024329|ENSBTAT00000022782|ENSBTAT00000074229|ENSBTAT00000018795|MSTRG.4567.4|ENSBTAT00000069423|ENSBTAT00000067987|ENSBTAT00000086781|ENSBTAT00000066425|ENSBTA…	http://www.genome.jp/kegg-bin/show_pathway?map=map04918&multi_query=K01538+yellow%0dK09293+yellow%0dK01539+yellow,red%0d%0aK02677+yellow,red%0d%0aK05870+yellow%0dK15173+yellow%0dK08522+yellow%0dK08043+tomato,red%0d%0aK08042+yellow%0dK08041+yellow%0dK09487+yellow,red%0d%0aK08047+yellow,red%0d%0aK08046+yellow%0dK08045+yellow%0dK08044+yellow,red%0d%0aK08049+yellow,red%0d%0aK08048+yellow%0dK14702+yel…	Endocrine system	Organismal Systems
24	African trypanosomiasis	KEGG PATHWAY	map05143	24/5803	99/28839	0.182983	ENSBTAT00000078996|ENSBTAT00000042942|ENSBTAT00000065970|ENSBTAT00000074229|ENSBTAT00000000344|ENSBTAT00000057323|ENSBTAT00000013608|ENSBTAT00000001745|MSTRG.4567.4|ENSBTAT00000077896|ENSBTAT00000079560|ENSBTAT00000084339|ENSBTAT00000083559|ENSBTAT00000086406|ENSBTAT00000027870|ENSBTAT00000072091|ENSBTAT00000069112|ENSBTAT00000002914|ENSBTAT00000018020|ENSBTAT00000049319|ENSBTAT00000009612|ENSBTA…	http://www.genome.jp/kegg-bin/show_pathway?map=map05143&multi_query=K02677+yellow,red%0d%0aK13822+yellow%0dK04519+yellow,red%0d%0aK03156+yellow,red%0d%0aK08757+yellow,red%0d%0aK13823+yellow,red%0d%0aK04390+yellow,red%0d%0aK04234+yellow,red%0d%0aK05443+yellow,red%0d%0aK05482+yellow,red%0d%0aK05425+yellow%0dK05405+yellow%0dK05406+yellow%0dK06241+yellow,red%0d%0aK06856+yellow,red%0d%0aK04687+yellow%…	Infectious diseases: Parasitic	Human Diseases
44	Cardiac muscle contraction	KEGG PATHWAY	map04260	44/5803	193/28839	0.198881	ENSBTAT00000068098|ENSBTAT00000076309|ENSBTAT00000071400|ENSBTAT00000015186|ENSBTAT00000084808|ENSBTAT00000016224|ENSBTAT00000047197|ENSBTAT00000078271|ENSBTAT00000019808|ENSBTAT00000072971|ENSBTAT00000065590|ENSBTAT00000028853|ENSBTAT00000001646|ENSBTAT00000021397|ENSBTAT00000018778|ENSBTAT00000044796|ENSBTAT00000018795|ENSBTAT00000043278|ENSBTAT00000012635|ENSBTAT00000067987|ENSBTAT00000016993|…	http://www.genome.jp/kegg-bin/show_pathway?map=map04260&multi_query=K09290+tomato,red%0d%0aK02256+yellow%0dK12750+yellow%0dK12314+yellow%0dK02272+yellow,red%0d%0aK02273+yellow,red%0d%0aK02270+yellow,red%0d%0aK02271+yellow,red%0d%0aK00414+yellow,red%0d%0aK04865+yellow%0dK04864+yellow%0dK04962+yellow,red%0d%0aK04866+yellow%0dK04861+yellow%0dK04860+yellow%0dK04863+yellow%0dK04862+yellow,red%0d%0aK05…	Circulatory system	Organismal Systems
31	Valine, leucine and isoleucine degradation	KEGG PATHWAY	map00280	31/5803	131/28839	0.181778	ENSBTAT00000015713|ENSBTAT00000021342|ENSBTAT00000012710|ENSBTAT00000001374|ENSBTAT00000016044|ENSBTAT00000020252|ENSBTAT00000066914|ENSBTAT00000003716|ENSBTAT00000077959|ENSBTAT00000044947|ENSBTAT00000018963|ENSBTAT00000069421|ENSBTAT00000005280|ENSBTAT00000033470|ENSBTAT00000086761|ENSBTAT00000049741|ENSBTAT00000085392|ENSBTAT00000013310|ENSBTAT00000079509|ENSBTAT00000079455|ENSBTAT00000024017|…	http://www.genome.jp/kegg-bin/show_pathway?map=map00280&multi_query=K18660+yellow%0dK00149+yellow%0dK11538+yellow%0dK14085+yellow,red%0d%0aK01640+yellow%0dK01641+yellow,red%0d%0aK00626+tomato,red%0d%0aK05607+yellow%0dK00157+yellow%0dK07509+yellow,red%0d%0aK07508+yellow,red%0d%0aK00249+yellow,red%0d%0aK00248+yellow,red%0d%0aK01027+yellow%0dK08683+yellow,red%0d%0aK03334+yellow%0dK01966+yellow,red%0…	Amino acid metabolism	Metabolism
54	Parathyroid hormone synthesis, secretion and action	KEGG PATHWAY	map04928	54/5803	238/28839	0.180451	ENSBTAT00000080333|ENSBTAT00000070149|ENSBTAT00000004402|ENSBTAT00000028060|ENSBTAT00000023729|ENSBTAT00000066809|ENSBTAT00000005660|ENSBTAT00000071377|ENSBTAT00000082517|ENSBTAT00000080069|ENSBTAT00000080565|ENSBTAT00000022120|ENSBTAT00000042942|ENSBTAT00000079000|ENSBTAT00000053490|ENSBTAT00000071822|ENSBTAT00000074229|ENSBTAT00000068933|ENSBTAT00000004758|ENSBTAT00000068010|ENSBTAT00000083174|…	http://www.genome.jp/kegg-bin/show_pathway?map=map04928&multi_query=K05870+yellow%0dK03626+yellow,red%0d%0aK04974+yellow%0dK21598+yellow%0dK04513+yellow%0dK04684+yellow,red%0d%0aK02677+yellow,red%0d%0aK03068+yellow,red%0d%0aK01115+yellow,red%0d%0aK16834+yellow%0dK14756+yellow%0dK08524+yellow,red%0d%0aK08525+tomato%0dK08526+yellow%0dK09036+yellow,red%0d%0aK08523+yellow%0dK08043+tomato,red%0d%0aK08…	Endocrine system	Organismal Systems
67	Vascular smooth muscle contraction	KEGG PATHWAY	map04270	67/5803	299/28839	0.178528	ENSBTAT00000082279|ENSBTAT00000066809|ENSBTAT00000027317|ENSBTAT00000081750|ENSBTAT00000018173|ENSBTAT00000071377|ENSBTAT00000066425|ENSBTAT00000080069|ENSBTAT00000016514|MSTRG.3518.1|ENSBTAT00000022120|ENSBTAT00000081832|ENSBTAT00000042942|ENSBTAT00000081829|ENSBTAT00000053490|ENSBTAT00000086177|ENSBTAT00000044205|ENSBTAT00000074229|ENSBTAT00000034789|ENSBTAT00000068760|ENSBTAT00000056280|ENSBTA…	http://www.genome.jp/kegg-bin/show_pathway?map=map04270&multi_query=K17687+yellow%0dK07376+yellow%0dK16343+yellow%0dK16342+yellow,red%0d%0aK17457+tomato,red%0d%0aK05274+yellow%0dK04371+yellow,red%0d%0aK04166+yellow,red%0d%0aK08845+yellow,red%0d%0aK00907+yellow,red%0d%0aK04937+yellow,red%0d%0aK04936+yellow%0dK04939+yellow%0dK04938+yellow%0dK05858+tomato,red%0d%0aK04345+yellow%0dK04346+yellow%0dK12…	Circulatory system	Organismal Systems
19	Porphyrin and chlorophyll metabolism	KEGG PATHWAY	map00860	19/5803	76/28839	0.177739	ENSBTAT00000069776|ENSBTAT00000080995|ENSBTAT00000068916|ENSBTAT00000079867|ENSBTAT00000007052|ENSBTAT00000017850|ENSBTAT00000087106|ENSBTAT00000009064|ENSBTAT00000000941|ENSBTAT00000005380|ENSBTAT00000067586|ENSBTAT00000047056|ENSBTAT00000013889|ENSBTAT00000064640|ENSBTAT00000064176|MSTRG.17444.2|ENSBTAT00000020336|ENSBTAT00000016072|ENSBTAT00000082879	http://www.genome.jp/kegg-bin/show_pathway?map=map00860&multi_query=K02257+yellow,red%0d%0aK01749+yellow,red%0d%0aK02259+tomato,red%0d%0aK19054+yellow%0dK01764+yellow,red%0d%0aK21418+tomato,red%0d%0aK00643+yellow,red%0d%0aK14163+yellow,red%0d%0aK00228+yellow%0dK13624+yellow%0dK01885+yellow%0dK01698+yellow%0dK01772+yellow%0dK01719+yellow%0dK01599+yellow,red%0d%0aK05901+yellow,red%0d%0aK01195+tomat…	Metabolism of cofactors and vitamins	Metabolism
4	Caffeine metabolism	KEGG PATHWAY	map00232	4/5803	12/28839	0.208648	ENSBTAT00000032589|ENSBTAT00000048506|ENSBTAT00000082430|ENSBTAT00000070364	http://www.genome.jp/kegg-bin/show_pathway?map=map00232&multi_query=K00106+yellow,red%0d%0aK00622+yellow,red%0d%0aK00365+yellow%0dK07409+yellow%0d	Biosynthesis of other secondary metabolites	Metabolism
252	Pathways in cancer	KEGG PATHWAY	map05200	252/5803	1196/28839	0.211559	ENSBTAT00000066996|ENSBTAT00000009081|ENSBTAT00000018173|ENSBTAT00000071822|ENSBTAT00000082918|ENSBTAT00000022145|ENSBTAT00000061289|ENSBTAT00000005618|ENSBTAT00000068095|ENSBTAT00000011257|ENSBTAT00000028902|ENSBTAT00000071058|ENSBTAT00000073632|MSTRG.3518.1|ENSBTAT00000023383|ENSBTAT00000001034|ENSBTAT00000081829|ENSBTAT00000015734|ENSBTAT00000054113|ENSBTAT00000004503|ENSBTAT00000075358|ENSBTA…	http://www.genome.jp/kegg-bin/show_pathway?map=map05200&multi_query=K00182+yellow%0dK10053+yellow%0dK10055+yellow,red%0d%0aK10054+yellow,red%0d%0aK10056+yellow,red%0d%0aK09487+yellow,red%0d%0aK04166+yellow,red%0d%0aK04469+yellow%0dK05691+tomato,red%0d%0aK09288+yellow%0dK04462+yellow%0dK04467+yellow,red%0d%0aK16488+green%0dK04345+yellow%0dK04346+yellow%0dK04347+yellow%0dK06765+yellow,red%0d%0aK042…	Cancers: Overview	Human Diseases
8	Primary bile acid biosynthesis	KEGG PATHWAY	map00120	8/5803	29/28839	0.214604	ENSBTAT00000009173|ENSBTAT00000029075|ENSBTAT00000079956|ENSBTAT00000085683|ENSBTAT00000027152|ENSBTAT00000036413|ENSBTAT00000004736|ENSBTAT00000003028	http://www.genome.jp/kegg-bin/show_pathway?map=map00120&multi_query=K12405+yellow,red%0d%0aK07440+yellow%0dK07430+yellow%0dK07431+yellow%0dK10214+yellow%0dK00659+yellow,red%0d%0aK12408+yellow,red%0d%0aK01796+yellow,red%0d%0aK11992+yellow,red%0d%0aK00489+yellow%0dK00488+yellow%0dK08764+yellow%0dK00251+yellow%0dK08748+yellow%0dK07439+yellow,red%0d%0a	Lipid metabolism	Metabolism
83	Chemokine signaling pathway	KEGG PATHWAY	map04062	83/5803	380/28839	0.216974	ENSBTAT00000080333|ENSBTAT00000084422|ENSBTAT00000002228|ENSBTAT00000033670|ENSBTAT00000065045|ENSBTAT00000068210|ENSBTAT00000014920|ENSBTAT00000066809|ENSBTAT00000009995|ENSBTAT00000012170|ENSBTAT00000071377|ENSBTAT00000013116|ENSBTAT00000080069|ENSBTAT00000020855|MSTRG.7745.1|ENSBTAT00000069280|ENSBTAT00000021739|ENSBTAT00000022120|ENSBTAT00000042942|ENSBTAT00000063375|ENSBTAT00000073878|ENSBTA…	http://www.genome.jp/kegg-bin/show_pathway?map=map04062&multi_query=K07860+yellow%0dK11224+yellow%0dK11221+tomato%0dK11220+yellow%0dK02158+yellow,red%0d%0aK21083+yellow%0dK04371+yellow,red%0d%0aK05858+tomato,red%0d%0aK16488+green%0dK04188+yellow%0dK04189+yellow%0dK04345+yellow%0dK04182+yellow%0dK04183+yellow%0dK04180+yellow%0dK04181+yellow%0dK04184+yellow,red%0d%0aK04185+yellow%0dK05854+yellow%0d…	Immune system	Organismal Systems
7	Glycosaminoglycan biosynthesis - keratan sulfate	KEGG PATHWAY	map00533	7/5803	25/28839	0.224642	ENSBTAT00000057494|ENSBTAT00000023499|ENSBTAT00000086708|ENSBTAT00000075450|ENSBTAT00000078218|ENSBTAT00000020286|ENSBTAT00000047259	http://www.genome.jp/kegg-bin/show_pathway?map=map00533&multi_query=K00780+yellow%0dK07969+yellow,red%0d%0aK07968+yellow,red%0d%0aK04746+yellow%0dK07967+yellow%0dK07966+yellow,red%0d%0aK00717+yellow%0dK00781+yellow,red%0d%0aK03368+yellow%0dK09664+yellow%0dK01022+yellow%0dK09671+yellow%0dK00741+yellow%0dK04745+yellow%0d	Glycan biosynthesis and metabolism	Metabolism
54	Rheumatoid arthritis	KEGG PATHWAY	map05323	54/5803	243/28839	0.227584	ENSBTAT00000046285|ENSBTAT00000018484|ENSBTAT00000020881|ENSBTAT00000077790|ENSBTAT00000022710|ENSBTAT00000078996|ENSBTAT00000081783|ENSBTAT00000073116|ENSBTAT00000049622|ENSBTAT00000025144|ENSBTAT00000026100|ENSBTAT00000024812|ENSBTAT00000004482|ENSBTAT00000065970|ENSBTAT00000034282|ENSBTAT00000034283|ENSBTAT00000084977|ENSBTAT00000075358|ENSBTAT00000082329|ENSBTAT00000000344|ENSBTAT00000020094|…	http://www.genome.jp/kegg-bin/show_pathway?map=map05323&multi_query=K06856+yellow,red%0d%0aK05121+yellow,red%0d%0aK04383+yellow,red%0d%0aK01365+yellow,red%0d%0aK01388+yellow,red%0d%0aK04519+yellow,red%0d%0aK10159+yellow%0dK02149+yellow,red%0d%0aK02155+yellow%0dK02154+yellow,red%0d%0aK02153+yellow,red%0d%0aK02152+yellow,red%0d%0aK10031+yellow,red%0d%0aK10030+yellow%0dK05489+yellow%0dK06752+yellow,…	Immune diseases	Human Diseases
32	Pertussis	KEGG PATHWAY	map05133	32/5803	139/28839	0.224254	ENSBTAT00000003042|ENSBTAT00000080538|ENSBTAT00000005660|ENSBTAT00000023988|ENSBTAT00000071377|ENSBTAT00000070781|MSTRG.4743.1|ENSBTAT00000002055|ENSBTAT00000006358|ENSBTAT00000022979|ENSBTAT00000086353|ENSBTAT00000035815|ENSBTAT00000001745|ENSBTAT00000085225|ENSBTAT00000013665|ENSBTAT00000020036|ENSBTAT00000003515|ENSBTAT00000082279|ENSBTAT00000079560|ENSBTAT00000017303|ENSBTAT00000023694|MSTRG.…	http://www.genome.jp/kegg-bin/show_pathway?map=map05133&multi_query=K03990+yellow,red%0d%0aK10155+yellow,red%0d%0aK03994+yellow%0dK04513+yellow%0dK12799+yellow%0dK04730+yellow%0dK04733+yellow%0dK04519+yellow,red%0d%0aK04397+yellow%0dK04729+yellow%0dK04391+yellow%0dK05765+yellow,red%0d%0aK02580+yellow%0dK10030+yellow%0dK04379+yellow,red%0d%0aK06461+yellow%0dK05719+tomato,red%0d%0aK04735+yellow%0dK…	Infectious diseases: Bacterial	Human Diseases
26	Fatty acid degradation	KEGG PATHWAY	map00071	26/5803	111/28839	0.223357	ENSBTAT00000079865|ENSBTAT00000003999|ENSBTAT00000077573|ENSBTAT00000012710|ENSBTAT00000020196|ENSBTAT00000084849|ENSBTAT00000021304|ENSBTAT00000087507|ENSBTAT00000022939|ENSBTAT00000044120|ENSBTAT00000019505|ENSBTAT00000054636|ENSBTAT00000044947|ENSBTAT00000069421|ENSBTAT00000033470|ENSBTAT00000003716|ENSBTAT00000013144|ENSBTAT00000013310|ENSBTAT00000085812|ENSBTAT00000024017|ENSBTAT00000024335|…	http://www.genome.jp/kegg-bin/show_pathway?map=map00071&multi_query=K17687+yellow%0dK13980+yellow%0dK15013+yellow,red%0d%0aK14085+yellow,red%0d%0aK00626+tomato,red%0d%0aK07509+yellow,red%0d%0aK07508+yellow,red%0d%0aK00249+yellow,red%0d%0aK00248+yellow,red%0d%0aK01897+yellow,red%0d%0aK13239+tomato,red%0d%0aK07425+yellow%0dK00022+yellow%0dK13238+tomato,red%0d%0aK00121+yellow,red%0d%0aK13951+yellow%…	Lipid metabolism	Metabolism
22	Cholesterol metabolism	KEGG PATHWAY	map04979	22/5803	94/28839	0.248174	ENSBTAT00000020219|ENSBTAT00000018959|ENSBTAT00000017251|ENSBTAT00000079793|ENSBTAT00000012138|ENSBTAT00000022970|ENSBTAT00000017430|ENSBTAT00000033962|ENSBTAT00000018691|ENSBTAT00000018902|ENSBTAT00000082768|ENSBTAT00000076571|ENSBTAT00000000732|ENSBTAT00000016342|ENSBTAT00000023164|ENSBTAT00000011652|ENSBTAT00000085568|ENSBTAT00000002914|ENSBTAT00000086136|ENSBTAT00000082171|ENSBTAT00000070851|…	http://www.genome.jp/kegg-bin/show_pathway?map=map04979&multi_query=K20464+yellow,red%0d%0aK05683+yellow%0dK05684+yellow%0dK15040+yellow,red%0d%0aK12474+yellow%0dK00489+yellow%0dK00488+yellow%0dK08757+yellow,red%0d%0aK14462+yellow%0dK12473+yellow,red%0d%0aK08759+yellow%0dK08758+yellow,red%0d%0aK14349+yellow%0dK05862+yellow,red%0d%0aK17305+yellow%0dK04550+yellow%0dK05770+yellow%0dK10637+yellow%0dK…	Digestive system	Organismal Systems
21	Cytosolic DNA-sensing pathway	KEGG PATHWAY	map04623	21/5803	89/28839	0.241969	ENSBTAT00000025246|ENSBTAT00000028832|ENSBTAT00000039533|ENSBTAT00000009985|ENSBTAT00000016462|ENSBTAT00000043971|ENSBTAT00000006328|ENSBTAT00000085409|ENSBTAT00000075628|ENSBTAT00000082438|ENSBTAT00000079092|ENSBTAT00000047251|ENSBTAT00000001745|ENSBTAT00000071484|ENSBTAT00000009995|ENSBTAT00000026386|ENSBTAT00000067443|ENSBTAT00000066502|ENSBTAT00000027684|ENSBTAT00000000344|ENSBTAT00000024412	http://www.genome.jp/kegg-bin/show_pathway?map=map04623&multi_query=K12799+yellow%0dK12671+yellow,red%0d%0aK07211+yellow%0dK07210+yellow%0dK04519+yellow,red%0d%0aK04734+yellow%0dK03020+yellow,red%0d%0aK03021+yellow%0dK03022+yellow%0dK03023+tomato,red%0d%0aK03024+yellow%0dK03025+yellow%0dK03026+yellow%0dK03027+yellow,red%0d%0aK12654+yellow,red%0d%0aK12968+yellow,red%0d%0aK10790+yellow%0dK12646+yel…	Immune system	Organismal Systems
21	Aldosterone-regulated sodium reabsorption	KEGG PATHWAY	map04960	21/5803	90/28839	0.259476	ENSBTAT00000075215|ENSBTAT00000063162|ENSBTAT00000001646|ENSBTAT00000084339|ENSBTAT00000086781|ENSBTAT00000011740|ENSBTAT00000003291|ENSBTAT00000078312|ENSBTAT00000075087|ENSBTAT00000071377|ENSBTAT00000078810|ENSBTAT00000018020|ENSBTAT00000014594|ENSBTAT00000078395|ENSBTAT00000018795|ENSBTAT00000072886|ENSBTAT00000042942|ENSBTAT00000049790|ENSBTAT00000027870|ENSBTAT00000067987|ENSBTAT00000065244	http://www.genome.jp/kegg-bin/show_pathway?map=map04960&multi_query=K02677+yellow,red%0d%0aK04827+yellow%0dK13358+yellow,red%0d%0aK16172+yellow%0dK00071+yellow%0dK13305+yellow%0dK04825+yellow%0dK04824+yellow%0dK13302+yellow,red%0d%0aK10838+yellow%0dK04371+yellow,red%0d%0aK15196+yellow%0dK02649+tomato,red%0d%0aK01538+yellow%0dK01539+yellow,red%0d%0aK04995+yellow%0dK04526+yellow%0dK04527+yellow,red…	Excretory system	Organismal Systems
13	Collecting duct acid secretion	KEGG PATHWAY	map04966	13/5803	53/28839	0.257945	ENSBTAT00000068126|ENSBTAT00000019346|ENSBTAT00000020094|ENSBTAT00000037702|ENSBTAT00000005588|ENSBTAT00000082311|ENSBTAT00000000240|ENSBTAT00000021699|ENSBTAT00000024812|ENSBTAT00000017968|ENSBTAT00000009961|ENSBTAT00000074372|ENSBTAT00000026587	http://www.genome.jp/kegg-bin/show_pathway?map=map04966&multi_query=K02154+yellow,red%0d%0aK02150+yellow,red%0d%0aK02153+yellow,red%0d%0aK18245+yellow%0dK01543+yellow,red%0d%0aK01542+yellow%0dK02145+yellow,red%0d%0aK02146+yellow,red%0d%0aK02147+yellow,red%0d%0aK02148+yellow,red%0d%0aK02149+yellow,red%0d%0aK02155+yellow%0dK05018+yellow%0dK13627+yellow,red%0d%0aK02152+yellow,red%0d%0aK02151+yellow,…	Excretory system	Organismal Systems
31	Endometrial cancer	KEGG PATHWAY	map05213	31/5803	136/28839	0.247174	ENSBTAT00000084422|ENSBTAT00000065045|ENSBTAT00000014920|ENSBTAT00000064469|ENSBTAT00000085033|ENSBTAT00000073632|ENSBTAT00000063375|ENSBTAT00000081829|ENSBTAT00000014594|ENSBTAT00000079320|ENSBTAT00000068933|ENSBTAT00000065150|ENSBTAT00000000549|ENSBTAT00000021838|ENSBTAT00000081792|ENSBTAT00000070918|ENSBTAT00000071377|ENSBTAT00000071240|ENSBTAT00000084333|ENSBTAT00000000927|ENSBTAT00000023277|…	http://www.genome.jp/kegg-bin/show_pathway?map=map05213&multi_query=K05689+yellow,red%0d%0aK01110+yellow%0dK03083+yellow,red%0d%0aK09408+yellow,red%0d%0aK02159+yellow,red%0d%0aK02158+yellow,red%0d%0aK02157+yellow,red%0d%0aK04399+tomato%0dK08734+yellow%0dK04357+yellow%0dK14021+yellow,red%0d%0aK04368+yellow%0dK02620+yellow%0dK02833+yellow,red%0d%0aK04371+yellow,red%0d%0aK07828+yellow,red%0d%0aK0437…	Cancers: Specific types	Human Diseases
48	Longevity regulating pathway	KEGG PATHWAY	map04211	48/5803	217/28839	0.254196	ENSBTAT00000019129|ENSBTAT00000067355|ENSBTAT00000014920|ENSBTAT00000066809|ENSBTAT00000068095|ENSBTAT00000080069|ENSBTAT00000085931|ENSBTAT00000006102|ENSBTAT00000022120|ENSBTAT00000063375|ENSBTAT00000027941|ENSBTAT00000011923|ENSBTAT00000074859|ENSBTAT00000079692|ENSBTAT00000044042|ENSBTAT00000075215|ENSBTAT00000074001|ENSBTAT00000065659|ENSBTAT00000078312|ENSBTAT00000039828|ENSBTAT00000014594|…	http://www.genome.jp/kegg-bin/show_pathway?map=map04211&multi_query=K07203+yellow,red%0d%0aK16184+yellow,red%0d%0aK07208+yellow,red%0d%0aK07828+yellow,red%0d%0aK11411+yellow%0dK04735+yellow%0dK05870+yellow%0dK05459+yellow%0dK19730+yellow%0dK07198+yellow,red%0d%0aK07199+yellow,red%0d%0aK02159+yellow,red%0d%0aK16172+yellow%0dK08043+tomato,red%0d%0aK08042+yellow%0dK08041+yellow%0dK08047+yellow,red%0…	Aging	Organismal Systems
85	cGMP-PKG signaling pathway	KEGG PATHWAY	map04022	85/5803	394/28839	0.252313	ENSBTAT00000063682|ENSBTAT00000021739|ENSBTAT00000026009|ENSBTAT00000006874|ENSBTAT00000001646|ENSBTAT00000086781|ENSBTAT00000083174|ENSBTAT00000056280|ENSBTAT00000081750|ENSBTAT00000018173|ENSBTAT00000071377|ENSBTAT00000081031|ENSBTAT00000002377|ENSBTAT00000063162|ENSBTAT00000016514|MSTRG.3518.1|ENSBTAT00000002055|ENSBTAT00000017251|ENSBTAT00000017580|ENSBTAT00000079793|ENSBTAT00000065956|ENSBTA…	http://www.genome.jp/kegg-bin/show_pathway?map=map04022&multi_query=K02158+yellow,red%0d%0aK18154+yellow,red%0d%0aK05849+yellow,red%0d%0aK07376+yellow%0dK04378+yellow%0dK05274+yellow%0dK04371+yellow,red%0d%0aK04374+tomato%0dK04166+yellow,red%0d%0aK09048+yellow%0dK09049+yellow%0dK09047+yellow%0dK00907+yellow,red%0d%0aK04138+yellow%0dK05853+tomato,red%0d%0aK04936+yellow%0dK09565+yellow,red%0d%0aK05…	Signal transduction	Environmental Information Processing
5	Riboflavin metabolism	KEGG PATHWAY	map00740	5/5803	17/28839	0.245895	ENSBTAT00000050657|ENSBTAT00000025762|ENSBTAT00000013889|ENSBTAT00000027314|MSTRG.7129.3	http://www.genome.jp/kegg-bin/show_pathway?map=map00740&multi_query=K14379+yellow%0dK05901+yellow,red%0d%0aK01513+yellow%0dK08536+green,red%0d%0aK00861+yellow,red%0d%0aK00953+yellow%0dK14410+tomato,red%0d%0aK14394+yellow,red%0d%0a	Metabolism of cofactors and vitamins	Metabolism
7	Glycosphingolipid biosynthesis - ganglio series	KEGG PATHWAY	map00604	7/5803	26/28839	0.257765	ENSBTAT00000070064|ENSBTAT00000019041|ENSBTAT00000048411|ENSBTAT00000063122|ENSBTAT00000017261|ENSBTAT00000020296|ENSBTAT00000015414	http://www.genome.jp/kegg-bin/show_pathway?map=map00604&multi_query=K00725+yellow%0dK00715+yellow%0dK12373+yellow,red%0d%0aK00780+yellow%0dK03369+yellow,red%0d%0aK03368+yellow%0dK12309+yellow,red%0d%0aK03374+yellow,red%0d%0aK03375+yellow%0dK03376+yellow%0dK03370+yellow,red%0d%0aK03371+yellow%0dK03372+yellow,red%0d%0aK03373+yellow%0d	Glycan biosynthesis and metabolism	Metabolism
25	Hedgehog signaling pathway	KEGG PATHWAY	map04340	25/5803	109/28839	0.264679	ENSBTAT00000080333|ENSBTAT00000084422|ENSBTAT00000065045|ENSBTAT00000022145|ENSBTAT00000005621|ENSBTAT00000023277|ENSBTAT00000022345|ENSBTAT00000035150|ENSBTAT00000011513|ENSBTAT00000043725|ENSBTAT00000000005|ENSBTAT00000050078|ENSBTAT00000079706|ENSBTAT00000081256|ENSBTAT00000033607|ENSBTAT00000078436|ENSBTAT00000015510|ENSBTAT00000081938|ENSBTAT00000005613|ENSBTAT00000072481|ENSBTAT00000009103|…	http://www.genome.jp/kegg-bin/show_pathway?map=map04340&multi_query=K11101+yellow%0dK08957+yellow,red%0d%0aK08959+yellow,red%0d%0aK08958+yellow,red%0d%0aK03083+yellow,red%0d%0aK04439+yellow,red%0d%0aK10394+yellow%0dK00910+yellow,red%0d%0aK10151+yellow,red%0d%0aK08439+yellow%0dK03869+yellow%0dK20020+yellow,red%0d%0aK06229+yellow%0dK10523+yellow%0dK16797+yellow%0dK06225+yellow%0dK11989+yellow,red%0…	Signal transduction	Environmental Information Processing
26	Toll and Imd signaling pathway	KEGG PATHWAY	map04624	26/5803	114/28839	0.269586	ENSBTAT00000031581|ENSBTAT00000066609|ENSBTAT00000009995|ENSBTAT00000023988|ENSBTAT00000039155|ENSBTAT00000063174|ENSBTAT00000024322|ENSBTAT00000052393|ENSBTAT00000078772|ENSBTAT00000085194|ENSBTAT00000019259|ENSBTAT00000081558|ENSBTAT00000079706|ENSBTAT00000084472|ENSBTAT00000079520|MSTRG.18880.1|ENSBTAT00000020447|ENSBTAT00000005220|ENSBTAT00000075939|ENSBTAT00000072481|ENSBTAT00000025371|ENSBT…	http://www.genome.jp/kegg-bin/show_pathway?map=map04624&multi_query=K02373+yellow,red%0d%0aK04432+yellow%0dK06689+yellow,red%0d%0aK04431+yellow%0dK04730+yellow%0dK04733+yellow%0dK10704+yellow,red%0d%0aK10580+yellow,red%0d%0aK04398+yellow%0dK09254+yellow,red%0d%0aK13411+yellow%0dK20703+yellow,red%0d%0aK04441+yellow,red%0d%0aK04440+yellow,red%0d%0aK04448+yellow,red%0d%0aK04427+yellow,red%0d%0aK0472…	Immune system	Organismal Systems
39	Leishmaniasis	KEGG PATHWAY	map05140	39/5803	176/28839	0.276267	ENSBTAT00000066996|ENSBTAT00000046285|ENSBTAT00000073572|ENSBTAT00000076200|ENSBTAT00000018484|ENSBTAT00000005279|ENSBTAT00000020881|ENSBTAT00000023988|ENSBTAT00000071377|ENSBTAT00000078996|ENSBTAT00000063771|ENSBTAT00000042942|ENSBTAT00000026100|MSTRG.4743.1|ENSBTAT00000065970|ENSBTAT00000034282|ENSBTAT00000034283|ENSBTAT00000075358|ENSBTAT00000082329|ENSBTAT00000022979|ENSBTAT00000035815|ENSBTA…	http://www.genome.jp/kegg-bin/show_pathway?map=map05140&multi_query=K03990+yellow,red%0d%0aK04730+yellow%0dK04733+yellow%0dK04519+yellow,red%0d%0aK03156+yellow,red%0d%0aK11220+yellow%0dK03175+yellow%0dK02580+yellow%0dK06463+yellow,red%0d%0aK06461+yellow%0dK06752+yellow,red%0d%0aK05719+tomato,red%0d%0aK05443+yellow,red%0d%0aK06483+yellow%0dK04379+yellow,red%0d%0aK04441+yellow,red%0d%0aK11987+yello…	Infectious diseases: Parasitic	Human Diseases
40	Long-term potentiation	KEGG PATHWAY	map04720	40/5803	181/28839	0.279338	ENSBTAT00000023465|ENSBTAT00000026009|ENSBTAT00000005092|ENSBTAT00000081750|ENSBTAT00000071377|ENSBTAT00000066425|ENSBTAT00000071058|ENSBTAT00000016514|ENSBTAT00000036194|ENSBTAT00000042942|ENSBTAT00000063375|ENSBTAT00000011803|ENSBTAT00000081829|ENSBTAT00000053490|ENSBTAT00000074229|ENSBTAT00000068933|ENSBTAT00000076635|ENSBTAT00000002055|MSTRG.4567.4|ENSBTAT00000064149|ENSBTAT00000081792|ENSBTA…	http://www.genome.jp/kegg-bin/show_pathway?map=map04720&multi_query=K04515+yellow,red%0d%0aK02677+yellow,red%0d%0aK05208+yellow%0dK05209+yellow%0dK05211+yellow%0dK04960+yellow,red%0d%0aK08041+yellow%0dK05869+yellow%0dK08048+yellow%0dK04348+yellow,red%0d%0aK02833+yellow,red%0d%0aK04366+yellow,red%0d%0aK04371+yellow,red%0d%0aK04604+yellow%0dK04373+yellow,red%0d%0aK06269+tomato,red%0d%0aK07836+yello…	Nervous system	Organismal Systems
43	B cell receptor signaling pathway	KEGG PATHWAY	map04662	43/5803	196/28839	0.287964	ENSBTAT00000084422|ENSBTAT00000026009|ENSBTAT00000065045|ENSBTAT00000009995|ENSBTAT00000012170|ENSBTAT00000071377|ENSBTAT00000078996|ENSBTAT00000042942|ENSBTAT00000063375|ENSBTAT00000065970|ENSBTAT00000081829|ENSBTAT00000067941|ENSBTAT00000002717|ENSBTAT00000067212|ENSBTAT00000083559|ENSBTAT00000072091|ENSBTAT00000067889|ENSBTAT00000081792|ENSBTAT00000005660|ENSBTAT00000067702|ENSBTAT00000006260|…	http://www.genome.jp/kegg-bin/show_pathway?map=map04662&multi_query=K07860+yellow%0dK07861+yellow%0dK03084+yellow,red%0d%0aK04735+yellow%0dK03083+yellow,red%0d%0aK04392+yellow,red%0d%0aK07827+yellow%0dK07210+yellow%0dK05859+yellow,red%0d%0aK05730+yellow,red%0d%0aK06467+yellow,red%0d%0aK06465+yellow%0dK07370+yellow%0dK07371+yellow%0dK04368+yellow%0dK04379+yellow,red%0d%0aK02833+yellow,red%0d%0aK04…	Immune system	Organismal Systems
35	Ribosome biogenesis in eukaryotes	KEGG PATHWAY	map03008	35/5803	158/28839	0.290333	ENSBTAT00000086146|ENSBTAT00000000992|ENSBTAT00000006568|ENSBTAT00000077257|ENSBTAT00000076223|ENSBTAT00000027167|ENSBTAT00000027147|ENSBTAT00000008022|ENSBTAT00000057062|ENSBTAT00000017445|ENSBTAT00000008458|ENSBTAT00000073783|ENSBTAT00000071003|ENSBTAT00000040360|ENSBTAT00000008363|ENSBTAT00000003908|ENSBTAT00000021594|ENSBTAT00000072043|ENSBTAT00000037231|ENSBTAT00000087116|ENSBTAT00000014966|…	http://www.genome.jp/kegg-bin/show_pathway?map=map03008&multi_query=K11108+yellow%0dK11128+yellow,red%0d%0aK11129+yellow,red%0d%0aK11883+yellow,red%0d%0aK12845+yellow,red%0d%0aK03264+yellow,red%0d%0aK12619+yellow%0dK12618+yellow%0dK14572+yellow%0dK14573+yellow%0dK14570+tomato,red%0d%0aK14571+yellow%0dK14558+yellow%0dK14559+yellow,red%0d%0aK14574+yellow%0dK14575+yellow,red%0d%0aK14554+yellow,red%0…	Translation	Genetic Information Processing
90	Ubiquitin mediated proteolysis	KEGG PATHWAY	map04120	90/5803	423/28839	0.293244	ENSBTAT00000071989|ENSBTAT00000071195|ENSBTAT00000022264|ENSBTAT00000071219|ENSBTAT00000084702|ENSBTAT00000040371|ENSBTAT00000063174|ENSBTAT00000074269|ENSBTAT00000025473|ENSBTAT00000086960|ENSBTAT00000069012|ENSBTAT00000009889|ENSBTAT00000067528|ENSBTAT00000016365|ENSBTAT00000043423|ENSBTAT00000078734|ENSBTAT00000005220|ENSBTAT00000055723|ENSBTAT00000081345|ENSBTAT00000083191|ENSBTAT00000069572|…	http://www.genome.jp/kegg-bin/show_pathway?map=map04120&multi_query=K07868+yellow,red%0d%0aK10594+yellow%0dK10596+yellow%0dK10597+yellow,red%0d%0aK10590+yellow%0dK10591+yellow%0dK06689+yellow,red%0d%0aK10593+yellow,red%0d%0aK10456+yellow,red%0d%0aK10598+tomato%0dK10599+yellow,red%0d%0aK10054+yellow,red%0d%0aK10592+yellow,red%0d%0aK04649+yellow%0dK06688+yellow,red%0d%0aK10699+yellow,red%0d%0aK1069…	Folding, sorting and degradation	Genetic Information Processing
11	Proximal tubule bicarbonate reclamation	KEGG PATHWAY	map04964	11/5803	45/28839	0.286521	ENSBTAT00000086781|ENSBTAT00000063162|ENSBTAT00000000993|ENSBTAT00000001646|ENSBTAT00000011740|ENSBTAT00000073367|ENSBTAT00000025691|ENSBTAT00000018795|ENSBTAT00000000538|ENSBTAT00000067987|ENSBTAT00000067087	http://www.genome.jp/kegg-bin/show_pathway?map=map04964&multi_query=K01538+yellow%0dK01539+yellow,red%0d%0aK00261+yellow%0dK13577+yellow,red%0d%0aK18245+yellow%0dK18246+yellow%0dK01596+yellow%0dK01540+yellow,red%0d%0aK12040+yellow%0dK00025+yellow,red%0d%0aK13576+yellow%0dK13575+yellow,red%0d%0aK09864+yellow,red%0d%0aK01425+yellow%0d	Excretory system	Organismal Systems
4	Phosphonate and phosphinate metabolism	KEGG PATHWAY	map00440	4/5803	14/28839	0.305991	ENSBTAT00000010310|ENSBTAT00000026862|ENSBTAT00000002434|ENSBTAT00000022580	http://www.genome.jp/kegg-bin/show_pathway?map=map00440&multi_query=K00994+tomato%0dK00967+yellow,red%0d%0aK00968+yellow,red%0d%0aK00993+yellow,red%0d%0aK13644+yellow,red%0d%0a	Metabolism of other amino acids	Metabolism
17	SNARE interactions in vesicular transport	KEGG PATHWAY	map04130	17/5803	75/28839	0.333697	ENSBTAT00000070873|ENSBTAT00000044575|ENSBTAT00000081862|ENSBTAT00000017032|ENSBTAT00000022780|ENSBTAT00000076986|ENSBTAT00000004440|ENSBTAT00000072278|ENSBTAT00000002289|ENSBTAT00000000341|ENSBTAT00000002532|ENSBTAT00000084128|ENSBTAT00000075212|ENSBTAT00000010141|ENSBTAT00000069950|ENSBTAT00000027435|ENSBTAT00000085421	http://www.genome.jp/kegg-bin/show_pathway?map=map04130&multi_query=K08498+yellow%0dK08501+yellow,red%0d%0aK08507+yellow%0dK08504+yellow,red%0d%0aK08508+yellow%0dK08509+yellow%0dK08487+yellow%0dK08486+tomato,red%0d%0aK08489+yellow%0dK08488+yellow,red%0d%0aK04560+yellow%0dK08510+yellow%0dK08513+yellow,red%0d%0aK08512+yellow%0dK08515+yellow,red%0d%0aK08514+yellow,red%0d%0aK08517+yellow,red%0d%0aK08…	Folding, sorting and degradation	Genetic Information Processing
58	Sphingolipid signaling pathway	KEGG PATHWAY	map04071	58/5803	272/28839	0.332608	ENSBTAT00000007277|ENSBTAT00000068049|ENSBTAT00000012170|ENSBTAT00000023988|ENSBTAT00000071377|MSTRG.19293.1|ENSBTAT00000066950|ENSBTAT00000000596|ENSBTAT00000012770|ENSBTAT00000063375|ENSBTAT00000081829|ENSBTAT00000078062|ENSBTAT00000074229|ENSBTAT00000068760|ENSBTAT00000042737|ENSBTAT00000068010|ENSBTAT00000023515|ENSBTAT00000035815|ENSBTAT00000085194|ENSBTAT00000014594|ENSBTAT00000081552|MSTRG…	http://www.genome.jp/kegg-bin/show_pathway?map=map04071&multi_query=K07983+yellow%0dK04514+yellow,red%0d%0aK04513+yellow%0dK07860+yellow%0dK07861+yellow%0dK01110+yellow%0dK04735+yellow%0dK01115+yellow,red%0d%0aK04292+yellow%0dK01441+yellow%0dK04290+yellow%0dK13242+yellow,red%0d%0aK04714+yellow,red%0d%0aK04392+yellow,red%0d%0aK02159+yellow,red%0d%0aK04295+yellow%0dK04716+yellow,red%0d%0aK08089+yel…	Signal transduction	Environmental Information Processing
28	Endocrine and other factor-regulated calcium reabsorption	KEGG PATHWAY	map04961	28/5803	127/28839	0.326701	ENSBTAT00000001646|ENSBTAT00000080787|ENSBTAT00000079699|ENSBTAT00000022120|ENSBTAT00000042942|ENSBTAT00000053993|ENSBTAT00000013989|ENSBTAT00000055956|ENSBTAT00000076585|ENSBTAT00000074229|ENSBTAT00000078395|ENSBTAT00000018795|MSTRG.4567.4|ENSBTAT00000073752|ENSBTAT00000067987|ENSBTAT00000086781|ENSBTAT00000063162|ENSBTAT00000084339|ENSBTAT00000072449|ENSBTAT00000027870|ENSBTAT00000011740|ENSBTA…	http://www.genome.jp/kegg-bin/show_pathway?map=map04961&multi_query=K02677+yellow,red%0d%0aK07904+yellow,red%0d%0aK04645+tomato,red%0d%0aK08046+yellow%0dK04646+yellow,red%0d%0aK08049+yellow,red%0d%0aK05858+tomato,red%0d%0aK04585+yellow%0dK01538+yellow%0dK01539+yellow,red%0d%0aK08539+yellow%0dK11825+yellow,red%0d%0aK04644+yellow,red%0d%0aK04345+yellow%0dK19663+yellow,red%0d%0aK19662+yellow,red%0d%…	Excretory system	Organismal Systems
25	Basal cell carcinoma	KEGG PATHWAY	map05217	25/5803	113/28839	0.332407	ENSBTAT00000084422|ENSBTAT00000065045|ENSBTAT00000064469|ENSBTAT00000073632|ENSBTAT00000004992|ENSBTAT00000002720|ENSBTAT00000027911|ENSBTAT00000079320|ENSBTAT00000068978|ENSBTAT00000065150|ENSBTAT00000068394|ENSBTAT00000021838|ENSBTAT00000070918|ENSBTAT00000000549|ENSBTAT00000033607|ENSBTAT00000084333|ENSBTAT00000025757|ENSBTAT00000015510|ENSBTAT00000013336|ENSBTAT00000017739|ENSBTAT00000009103|…	http://www.genome.jp/kegg-bin/show_pathway?map=map05217&multi_query=K00182+yellow%0dK02376+yellow%0dK02375+yellow,red%0d%0aK01384+yellow%0dK03083+yellow,red%0d%0aK02235+yellow%0dK02159+yellow,red%0d%0aK02157+yellow,red%0d%0aK02353+yellow,red%0d%0aK02354+yellow%0dK11101+yellow%0dK14021+yellow,red%0d%0aK21283+yellow,red%0d%0aK04662+yellow,red%0d%0aK00408+yellow%0dK06229+yellow%0dK02620+yellow%0dK02…	Cancers: Specific types	Human Diseases
25	Amyotrophic lateral sclerosis (ALS)	KEGG PATHWAY	map05014	25/5803	113/28839	0.332407	ENSBTAT00000032251|ENSBTAT00000004594|ENSBTAT00000026009|ENSBTAT00000064563|ENSBTAT00000012170|ENSBTAT00000005522|ENSBTAT00000027941|ENSBTAT00000036227|ENSBTAT00000007918|ENSBTAT00000035815|ENSBTAT00000080696|ENSBTAT00000083444|ENSBTAT00000023988|ENSBTAT00000087146|ENSBTAT00000077011|ENSBTAT00000079521|ENSBTAT00000032452|ENSBTAT00000039344|ENSBTAT00000017739|ENSBTAT00000079315|ENSBTAT00000016610|…	http://www.genome.jp/kegg-bin/show_pathway?map=map05014&multi_query=K04432+yellow%0dK04433+yellow%0dK11519+yellow,red%0d%0aK11518+yellow,red%0d%0aK05208+yellow%0dK05209+yellow%0dK04392+yellow,red%0d%0aK02159+yellow,red%0d%0aK02158+yellow,red%0d%0aK07887+yellow,red%0d%0aK04399+tomato%0dK03781+yellow,red%0d%0aK05613+yellow%0dK07607+yellow%0dK08738+yellow,red%0d%0aK04565+yellow,red%0d%0aK04441+yello…	Neurodegenerative diseases	Human Diseases
3	Vitamin B6 metabolism	KEGG PATHWAY	map00750	3/5803	10/28839	0.325879	ENSBTAT00000016505|ENSBTAT00000001446|ENSBTAT00000018554	http://www.genome.jp/kegg-bin/show_pathway?map=map00750&multi_query=K00275+yellow%0dK00157+yellow%0dK00868+yellow%0dK13248+yellow,red%0d%0aK07758+yellow,red%0d%0aK00831+yellow,red%0d%0a	Metabolism of cofactors and vitamins	Metabolism
5	Synthesis and degradation of ketone bodies	KEGG PATHWAY	map00072	5/5803	19/28839	0.331686	ENSBTAT00000015713|ENSBTAT00000003660|ENSBTAT00000017122|ENSBTAT00000003277|ENSBTAT00000085392	http://www.genome.jp/kegg-bin/show_pathway?map=map00072&multi_query=K01027+yellow%0dK01640+yellow%0dK01641+yellow,red%0d%0aK00626+tomato,red%0d%0aK00019+yellow,red%0d%0a	Lipid metabolism	Metabolism
32	Non-small cell lung cancer	KEGG PATHWAY	map05223	32/5803	146/28839	0.324417	ENSBTAT00000071822|ENSBTAT00000014920|ENSBTAT00000071377|ENSBTAT00000023277|ENSBTAT00000042942|ENSBTAT00000063375|ENSBTAT00000023383|ENSBTAT00000081829|ENSBTAT00000014594|ENSBTAT00000015305|ENSBTAT00000009420|ENSBTAT00000002717|ENSBTAT00000055845|ENSBTAT00000068933|ENSBTAT00000067881|ENSBTAT00000000549|ENSBTAT00000081792|ENSBTAT00000084339|ENSBTAT00000085033|ENSBTAT00000071240|ENSBTAT00000016610|…	http://www.genome.jp/kegg-bin/show_pathway?map=map05223&multi_query=K04411+yellow%0dK15420+yellow,red%0d%0aK04692+yellow%0dK11223+yellow,red%0d%0aK02677+yellow,red%0d%0aK02091+yellow%0dK01116+yellow,red%0d%0aK11224+yellow%0dK09408+yellow,red%0d%0aK02159+yellow,red%0d%0aK02158+yellow,red%0d%0aK08524+yellow,red%0d%0aK08525+tomato%0dK08526+yellow%0dK04399+tomato%0dK17454+yellow%0dK04357+yellow%0dK14…	Cancers: Specific types	Human Diseases
24	Vasopressin-regulated water reabsorption	KEGG PATHWAY	map04962	24/5803	109/28839	0.346359	ENSBTAT00000064563|ENSBTAT00000066809|ENSBTAT00000073201|ENSBTAT00000022120|ENSBTAT00000007933|ENSBTAT00000046822|ENSBTAT00000067198|ENSBTAT00000069625|ENSBTAT00000073752|ENSBTAT00000018777|ENSBTAT00000070873|ENSBTAT00000034274|ENSBTAT00000020755|ENSBTAT00000045011|ENSBTAT00000078126|ENSBTAT00000085421|ENSBTAT00000025235|ENSBTAT00000003429|MSTRG.5204.3|ENSBTAT00000006190|ENSBTAT00000084511|ENSBTA…	http://www.genome.jp/kegg-bin/show_pathway?map=map04962&multi_query=K05242+yellow%0dK07888+yellow,red%0d%0aK07889+yellow,red%0d%0aK06027+yellow%0dK07887+yellow,red%0d%0aK08043+tomato,red%0d%0aK08046+yellow%0dK04648+yellow%0dK08049+yellow,red%0d%0aK10428+yellow%0dK10424+yellow,red%0d%0aK10426+yellow,red%0d%0aK10427+yellow,red%0d%0aK09866+yellow,red%0d%0aK09865+yellow%0dK09048+yellow%0dK09047+yello…	Excretory system	Organismal Systems
57	Estrogen signaling pathway	KEGG PATHWAY	map04915	57/5803	270/28839	0.365351	ENSBTAT00000004364|ENSBTAT00000009998|ENSBTAT00000066809|ENSBTAT00000005660|ENSBTAT00000071377|ENSBTAT00000080069|MSTRG.5204.3|ENSBTAT00000022120|ENSBTAT00000063375|ENSBTAT00000001034|ENSBTAT00000002055|ENSBTAT00000079000|ENSBTAT00000053490|ENSBTAT00000026432|ENSBTAT00000074229|ENSBTAT00000017500|ENSBTAT00000010545|ENSBTAT00000081829|ENSBTAT00000001988|ENSBTAT00000014594|ENSBTAT00000075087|MSTRG.…	http://www.genome.jp/kegg-bin/show_pathway?map=map04915&multi_query=K01403+yellow%0dK04959+yellow%0dK04534+yellow,red%0d%0aK04368+yellow%0dK11255+yellow%0dK08550+yellow%0dK13242+yellow,red%0d%0aK09571+tomato,red%0d%0aK09048+yellow%0dK07828+yellow,red%0d%0aK08527+yellow%0dK08523+yellow%0dK08043+tomato,red%0d%0aK08042+yellow%0dK08041+yellow%0dK09487+yellow,red%0d%0aK08047+yellow,red%0d%0aK08046+yel…	Endocrine system	Organismal Systems
1	Lysine biosynthesis	KEGG PATHWAY	map00300	1/5803	2/28839	0.361957	ENSBTAT00000085694	http://www.genome.jp/kegg-bin/show_pathway?map=map00300&multi_query=K00825+yellow,red%0d%0a	Amino acid metabolism	Metabolism
1	Polyketide sugar unit biosynthesis	KEGG PATHWAY	map00523	1/5803	2/28839	0.361957	ENSBTAT00000068103	http://www.genome.jp/kegg-bin/show_pathway?map=map00523&multi_query=K01710+yellow,red%0d%0a	Metabolism of terpenoids and polyketides	Metabolism
59	Th17 cell differentiation	KEGG PATHWAY	map04659	59/5803	279/28839	0.356896	ENSBTAT00000066996|ENSBTAT00000009081|ENSBTAT00000046285|ENSBTAT00000071822|ENSBTAT00000085974|ENSBTAT00000018484|ENSBTAT00000009995|ENSBTAT00000020881|ENSBTAT00000023988|ENSBTAT00000071377|ENSBTAT00000068095|ENSBTAT00000021144|ENSBTAT00000026009|ENSBTAT00000023383|ENSBTAT00000073179|ENSBTAT00000034282|ENSBTAT00000034283|ENSBTAT00000020859|ENSBTAT00000038070|ENSBTAT00000036594|ENSBTAT00000023595|…	http://www.genome.jp/kegg-bin/show_pathway?map=map04659&multi_query=K17895+yellow,red%0d%0aK11217+yellow%0dK01116+yellow,red%0d%0aK11225+tomato%0dK11224+yellow%0dK11220+yellow%0dK11223+yellow,red%0d%0aK05445+yellow%0dK06752+yellow,red%0d%0aK04379+yellow,red%0d%0aK08367+yellow%0dK04371+yellow,red%0d%0aK12400+yellow%0dK04500+yellow,red%0d%0aK04501+yellow,red%0d%0aK05055+yellow%0dK04467+yellow,red%0…	Immune system	Organismal Systems
62	Relaxin signaling pathway	KEGG PATHWAY	map04926	62/5803	294/28839	0.361365	ENSBTAT00000080333|ENSBTAT00000022120|ENSBTAT00000085974|ENSBTAT00000076567|ENSBTAT00000005660|ENSBTAT00000023988|ENSBTAT00000071377|ENSBTAT00000080069|MSTRG.5204.3|MSTRG.7745.1|ENSBTAT00000049622|ENSBTAT00000024010|ENSBTAT00000073237|ENSBTAT00000063375|ENSBTAT00000036594|ENSBTAT00000069494|ENSBTAT00000081829|ENSBTAT00000014594|ENSBTAT00000026432|ENSBTAT00000033863|ENSBTAT00000068248|ENSBTAT00000…	http://www.genome.jp/kegg-bin/show_pathway?map=map04926&multi_query=K04538+yellow%0dK16628+yellow%0dK04539+yellow%0dK04431+yellow%0dK05448+yellow,red%0d%0aK05449+yellow,red%0d%0aK04379+yellow,red%0d%0aK04371+yellow,red%0d%0aK04374+tomato%0dK09048+yellow%0dK09049+yellow%0dK04500+yellow,red%0d%0aK09047+yellow%0dK05858+tomato,red%0d%0aK16488+green%0dK04345+yellow%0dK04347+yellow%0dK04674+yellow,red%…	Endocrine system	Organismal Systems
13	Phototransduction	KEGG PATHWAY	map04744	13/5803	57/28839	0.3559	ENSBTAT00000082279|ENSBTAT00000019411|ENSBTAT00000087322|ENSBTAT00000045065|ENSBTAT00000036194|MSTRG.7745.1|ENSBTAT00000081707|ENSBTAT00000000259|ENSBTAT00000083507|ENSBTAT00000023605|ENSBTAT00000081832|ENSBTAT00000023990|ENSBTAT00000002055	http://www.genome.jp/kegg-bin/show_pathway?map=map04744&multi_query=K04548+yellow%0dK13764+yellow%0dK08718+yellow%0dK04536+tomato,red%0d%0aK04952+yellow%0dK08328+yellow,red%0d%0aK04948+yellow%0dK13756+yellow%0dK12321+yellow%0dK13759+yellow%0dK12322+yellow%0dK13749+yellow%0dK04250+yellow%0dK13765+yellow,red%0d%0aK04631+yellow,red%0d%0aK02183+yellow,red%0d%0aK19627+yellow,red%0d%0aK00909+yellow%0d	Sensory system	Organismal Systems
13	Glycosphingolipid biosynthesis - lacto and neolacto series	KEGG PATHWAY	map00601	13/5803	57/28839	0.3559	ENSBTAT00000023560|ENSBTAT00000031820|ENSBTAT00000057494|ENSBTAT00000075450|ENSBTAT00000023499|ENSBTAT00000064569|MSTRG.19275.2|ENSBTAT00000086708|MSTRG.19399.1|ENSBTAT00000078218|ENSBTAT00000022206|ENSBTAT00000020286|ENSBTAT00000047259	http://www.genome.jp/kegg-bin/show_pathway?map=map00601&multi_query=K07969+yellow,red%0d%0aK07968+yellow,red%0d%0aK07967+yellow%0dK07966+yellow,red%0d%0aK00741+yellow%0dK00742+yellow%0dK00743+tomato,red%0d%0aK00709+yellow%0dK00781+yellow,red%0d%0aK03766+yellow%0dK03371+yellow%0dK03663+yellow%0dK07970+yellow,red%0d%0aK07971+yellow%0dK03494+tomato,red%0d%0aK00719+yellow%0dK00718+yellow,red%0d%0aK03…	Glycan biosynthesis and metabolism	Metabolism
28	Ovarian steroidogenesis	KEGG PATHWAY	map04913	28/5803	130/28839	0.376874	ENSBTAT00000087114|ENSBTAT00000078629|ENSBTAT00000066809|ENSBTAT00000019823|ENSBTAT00000022120|ENSBTAT00000064720|ENSBTAT00000078312|ENSBTAT00000007841|ENSBTAT00000075215|ENSBTAT00000079227|ENSBTAT00000018959|ENSBTAT00000010992|ENSBTAT00000061035|ENSBTAT00000073752|ENSBTAT00000022049|ENSBTAT00000056513|ENSBTAT00000085762|ENSBTAT00000016342|ENSBTAT00000080069|ENSBTAT00000072886|ENSBTAT00000008153|…	http://www.genome.jp/kegg-bin/show_pathway?map=map04913&multi_query=K04248+yellow,red%0d%0aK12473+yellow,red%0d%0aK08521+yellow%0dK08522+yellow%0dK08043+tomato,red%0d%0aK08042+yellow%0dK00070+yellow,red%0d%0aK08047+yellow,red%0d%0aK08046+yellow%0dK08045+yellow%0dK08044+yellow,red%0d%0aK08049+yellow,red%0d%0aK08048+yellow%0dK16620+yellow%0dK04247+yellow,red%0d%0aK16342+yellow,red%0d%0aK11987+yello…	Endocrine system	Organismal Systems
22	Antifolate resistance	KEGG PATHWAY	map01523	22/5803	101/28839	0.376435	ENSBTAT00000072576|ENSBTAT00000009995|ENSBTAT00000069831|ENSBTAT00000078506|ENSBTAT00000038244|ENSBTAT00000025662|ENSBTAT00000029240|ENSBTAT00000009214|ENSBTAT00000068546|ENSBTAT00000035815|ENSBTAT00000077973|ENSBTAT00000035486|ENSBTAT00000001745|ENSBTAT00000082164|ENSBTAT00000071541|ENSBTAT00000009985|ENSBTAT00000012108|ENSBTAT00000071439|ENSBTAT00000009917|ENSBTAT00000063250|ENSBTAT00000067618|…	http://www.genome.jp/kegg-bin/show_pathway?map=map01523&multi_query=K05681+yellow%0dK04519+yellow,red%0d%0aK00600+yellow,red%0d%0aK00602+yellow,red%0d%0aK07210+yellow%0dK01930+yellow%0dK11787+yellow,red%0d%0aK05673+yellow,red%0d%0aK14613+yellow%0dK00287+yellow%0dK00560+yellow,red%0d%0aK05405+yellow%0dK03156+yellow,red%0d%0aK04735+yellow%0dK04467+yellow,red%0d%0aK00458+yellow,red%0d%0aK07209+yello…	Drug resistance: Antineoplastic	Human Diseases
45	ECM-receptor interaction	KEGG PATHWAY	map04512	45/5803	213/28839	0.383339	ENSBTAT00000082918|ENSBTAT00000076567|ENSBTAT00000080080|ENSBTAT00000061289|ENSBTAT00000082228|ENSBTAT00000079531|ENSBTAT00000080405|ENSBTAT00000085126|MSTRG.4743.1|ENSBTAT00000017420|ENSBTAT00000015385|ENSBTAT00000011023|ENSBTAT00000033863|ENSBTAT00000082026|ENSBTAT00000074163|ENSBTAT00000080845|ENSBTAT00000084075|ENSBTAT00000015668|ENSBTAT00000060991|ENSBTAT00000026553|ENSBTAT00000018278|ENSBTA…	http://www.genome.jp/kegg-bin/show_pathway?map=map04512&multi_query=K16349+yellow%0dK06481+yellow,red%0d%0aK16338+yellow%0dK05636+yellow%0dK16857+yellow%0dK06591+yellow%0dK06483+yellow%0dK21396+yellow%0dK06482+yellow%0dK06587+yellow%0dK19719+yellow%0dK06584+yellow%0dK16628+yellow%0dK05719+tomato,red%0d%0aK03900+yellow,red%0d%0aK06485+yellow,red%0d%0aK06484+yellow%0dK06487+yellow,red%0d%0aK05717+y…	Signaling molecules and interaction	Environmental Information Processing
117	Human T-cell leukemia virus 1 infection	KEGG PATHWAY	map05166	117/5803	566/28839	0.387597	ENSBTAT00000009081|ENSBTAT00000046285|ENSBTAT00000078423|ENSBTAT00000027161|ENSBTAT00000022145|ENSBTAT00000009316|ENSBTAT00000023380|ENSBTAT00000079793|ENSBTAT00000081829|ENSBTAT00000081596|ENSBTAT00000034283|ENSBTAT00000020859|ENSBTAT00000040371|ENSBTAT00000075358|ENSBTAT00000082329|MSTRG.11101.1|ENSBTAT00000067230|ENSBTAT00000020111|ENSBTAT00000006503|ENSBTAT00000083444|ENSBTAT00000049877|ENSBT…	http://www.genome.jp/kegg-bin/show_pathway?map=map05166&multi_query=K16334+yellow%0dK16333+yellow%0dK02678+yellow%0dK01110+yellow%0dK11224+yellow%0dK02159+yellow,red%0d%0aK06751+tomato,red%0d%0aK06752+yellow,red%0d%0aK04430+yellow%0dK17454+yellow%0dK04378+yellow%0dK04371+yellow,red%0d%0aK04375+yellow%0dK04374+tomato%0dK05770+yellow%0dK04376+yellow%0dK04469+yellow%0dK15308+yellow%0dK02537+yellow%0…	Infectious diseases: Viral	Human Diseases
160	Human papillomavirus infection	KEGG PATHWAY	map05165	160/5803	778/28839	0.391517	ENSBTAT00000078423|ENSBTAT00000027161|ENSBTAT00000022145|ENSBTAT00000068095|ENSBTAT00000006102|ENSBTAT00000024812|ENSBTAT00000023621|ENSBTAT00000081829|ENSBTAT00000011023|ENSBTAT00000015734|ENSBTAT00000068394|ENSBTAT00000076567|ENSBTAT00000078062|ENSBTAT00000035815|ENSBTAT00000009482|ENSBTAT00000017739|ENSBTAT00000080128|ENSBTAT00000083444|ENSBTAT00000081355|ENSBTAT00000015668|ENSBTAT00000019346|…	http://www.genome.jp/kegg-bin/show_pathway?map=map05165&multi_query=K06587+yellow%0dK05717+yellow,red%0d%0aK16332+tomato,red%0d%0aK01110+yellow%0dK11221+tomato%0dK11220+yellow%0dK02159+yellow,red%0d%0aK02158+yellow,red%0d%0aK02157+yellow,red%0d%0aK00182+yellow%0dK02155+yellow%0dK02154+yellow,red%0d%0aK02153+yellow,red%0d%0aK02152+yellow,red%0d%0aK02151+yellow,red%0d%0aK02150+yellow,red%0d%0aK0675…	Infectious diseases: Viral	Human Diseases
62	Neurotrophin signaling pathway	KEGG PATHWAY	map04722	62/5803	297/28839	0.395124	ENSBTAT00000084422|ENSBTAT00000002228|ENSBTAT00000065045|ENSBTAT00000023465|ENSBTAT00000009995|ENSBTAT00000012170|ENSBTAT00000023988|ENSBTAT00000014097|ENSBTAT00000010716|ENSBTAT00000026432|ENSBTAT00000071058|ENSBTAT00000007443|ENSBTAT00000007916|ENSBTAT00000007933|ENSBTAT00000063375|ENSBTAT00000023383|ENSBTAT00000084662|ENSBTAT00000011803|ENSBTAT00000081829|ENSBTAT00000014594|ENSBTAT00000020312|…	http://www.genome.jp/kegg-bin/show_pathway?map=map04722&multi_query=K01116+yellow,red%0d%0aK09408+yellow,red%0d%0aK02159+yellow,red%0d%0aK02158+yellow,red%0d%0aK06619+yellow%0dK04371+yellow,red%0d%0aK04373+yellow,red%0d%0aK04374+tomato%0dK04505+yellow,red%0d%0aK07209+yellow,red%0d%0aK04463+yellow%0dK04464+tomato,red%0d%0aK05859+yellow,red%0d%0aK16488+green%0dK06276+yellow%0dK06277+yellow,red%0d%0…	Nervous system	Organismal Systems
17	beta-Alanine metabolism	KEGG PATHWAY	map00410	17/5803	78/28839	0.39974	ENSBTAT00000081083|ENSBTAT00000078207|ENSBTAT00000079455|ENSBTAT00000005280|ENSBTAT00000042831|ENSBTAT00000033470|ENSBTAT00000012710|ENSBTAT00000069421|ENSBTAT00000076066|ENSBTAT00000020020|ENSBTAT00000006978|ENSBTAT00000081528|ENSBTAT00000085198|ENSBTAT00000079509|ENSBTAT00000031107|ENSBTAT00000044947|ENSBTAT00000012030	http://www.genome.jp/kegg-bin/show_pathway?map=map00410&multi_query=K12259+yellow%0dK01464+yellow%0dK01580+yellow,red%0d%0aK14085+yellow,red%0d%0aK00249+yellow,red%0d%0aK00207+yellow%0dK01578+yellow%0dK00276+yellow,red%0d%0aK18966+yellow%0dK01431+yellow%0dK00802+yellow,red%0d%0aK13524+yellow,red%0d%0aK00140+yellow%0dK05604+yellow%0dK05605+yellow,red%0d%0aK00149+yellow%0dK08660+yellow,red%0d%0aK00…	Metabolism of other amino acids	Metabolism
93	Axon guidance	KEGG PATHWAY	map04360	93/5803	450/28839	0.404406	ENSBTAT00000039576|ENSBTAT00000075051|ENSBTAT00000016103|ENSBTAT00000071058|ENSBTAT00000002525|ENSBTAT00000023383|ENSBTAT00000065045|ENSBTAT00000008076|ENSBTAT00000068394|ENSBTAT00000024362|ENSBTAT00000028346|ENSBTAT00000068363|ENSBTAT00000006610|ENSBTAT00000005904|ENSBTAT00000080696|ENSBTAT00000064149|ENSBTAT00000067889|ENSBTAT00000080646|ENSBTAT00000082239|ENSBTAT00000008419|ENSBTAT00000002228|…	http://www.genome.jp/kegg-bin/show_pathway?map=map04360&multi_query=K06845+yellow%0dK06844+yellow%0dK06841+yellow,red%0d%0aK06840+yellow,red%0d%0aK06843+yellow,red%0d%0aK06842+yellow,red%0d%0aK07860+yellow%0dK07861+yellow%0dK01116+yellow,red%0d%0aK02090+yellow,red%0d%0aK06753+yellow,red%0d%0aK06755+yellow%0dK06754+yellow%0dK16621+yellow%0dK06619+yellow%0dK04371+yellow,red%0d%0aK11988+yellow%0dK04…	Development	Organismal Systems
52	Aldosterone synthesis and secretion	KEGG PATHWAY	map04925	52/5803	250/28839	0.419096	ENSBTAT00000020721|ENSBTAT00000001646|ENSBTAT00000082279|ENSBTAT00000066809|ENSBTAT00000080069|ENSBTAT00000071983|ENSBTAT00000071058|ENSBTAT00000085254|ENSBTAT00000036194|ENSBTAT00000022120|ENSBTAT00000042942|ENSBTAT00000014661|ENSBTAT00000002055|ENSBTAT00000053490|ENSBTAT00000010230|ENSBTAT00000087114|ENSBTAT00000074229|ENSBTAT00000068760|ENSBTAT00000018959|ENSBTAT00000071315|ENSBTAT00000004758|…	http://www.genome.jp/kegg-bin/show_pathway?map=map04925&multi_query=K04515+yellow,red%0d%0aK19663+yellow,red%0d%0aK08794+tomato,red%0d%0aK01539+yellow,red%0d%0aK09053+yellow%0dK02677+yellow,red%0d%0aK05870+yellow%0dK18050+yellow,red%0d%0aK12473+yellow,red%0d%0aK19662+yellow,red%0d%0aK13806+tomato%0dK08043+tomato,red%0d%0aK08042+yellow%0dK00070+yellow,red%0d%0aK04958+yellow%0dK08047+yellow,red%0d%…	Endocrine system	Organismal Systems
35	PPAR signaling pathway	KEGG PATHWAY	map03320	35/5803	166/28839	0.408573	ENSBTAT00000071822|ENSBTAT00000077573|ENSBTAT00000071095|ENSBTAT00000084849|ENSBTAT00000049622|MSTRG.7129.3|MSTRG.11236.4|MSTRG.11236.3|ENSBTAT00000012138|ENSBTAT00000044042|ENSBTAT00000022939|ENSBTAT00000044120|ENSBTAT00000019505|ENSBTAT00000054636|ENSBTAT00000003743|ENSBTAT00000080626|ENSBTAT00000025820|ENSBTAT00000018902|ENSBTAT00000007519|ENSBTAT00000033470|ENSBTAT00000000732|ENSBTAT000000829…	http://www.genome.jp/kegg-bin/show_pathway?map=map03320&multi_query=K10226+yellow,red%0d%0aK17687+yellow%0dK07425+yellow%0dK10214+yellow%0dK04551+green,red%0d%0aK19523+yellow%0dK01388+yellow,red%0d%0aK08767+yellow%0dK08753+yellow%0dK15013+yellow,red%0d%0aK00489+yellow%0dK08750+yellow%0dK08757+yellow,red%0d%0aK17284+yellow,red%0d%0aK08755+yellow%0dK08754+yellow%0dK20254+yellow%0dK20255+yellow%0dK0…	Endocrine system	Organismal Systems
67	Autophagy - animal	KEGG PATHWAY	map04140	67/5803	323/28839	0.411732	ENSBTAT00000023301|ENSBTAT00000085853|ENSBTAT00000066553|ENSBTAT00000007575|ENSBTAT00000049397|ENSBTAT00000071377|ENSBTAT00000022710|ENSBTAT00000085931|ENSBTAT00000022347|ENSBTAT00000009283|ENSBTAT00000006102|ENSBTAT00000000596|ENSBTAT00000081823|ENSBTAT00000045121|ENSBTAT00000077293|ENSBTAT00000020394|ENSBTAT00000060968|ENSBTAT00000081829|ENSBTAT00000014594|ENSBTAT00000027944|ENSBTAT00000053355|…	http://www.genome.jp/kegg-bin/show_pathway?map=map04140&multi_query=K20402+yellow,red%0d%0aK01365+yellow,red%0d%0aK01110+yellow%0dK17890+yellow,red%0d%0aK08852+yellow,red%0d%0aK19730+yellow%0dK02158+yellow,red%0d%0aK21248+tomato%0dK21249+yellow%0dK21245+yellow%0dK21246+yellow,red%0d%0aK21247+yellow%0dK04371+yellow,red%0d%0aK17889+tomato%0dK17888+yellow%0dK19953+green%0dK01363+yellow%0dK21250+yell…	Transport and catabolism	Cellular Processes
63	Natural killer cell mediated cytotoxicity	KEGG PATHWAY	map04650	63/5803	304/28839	0.418948	ENSBTAT00000066996|ENSBTAT00000036966|ENSBTAT00000012345|ENSBTAT00000076200|ENSBTAT00000074367|ENSBTAT00000012170|ENSBTAT00000071377|ENSBTAT00000078996|ENSBTAT00000077659|ENSBTAT00000076635|ENSBTAT00000063375|ENSBTAT00000042942|ENSBTAT00000026009|ENSBTAT00000023383|ENSBTAT00000065970|ENSBTAT00000081829|ENSBTAT00000014594|ENSBTAT00000002717|ENSBTAT00000007819|ENSBTAT00000038070|ENSBTAT00000078285|…	http://www.genome.jp/kegg-bin/show_pathway?map=map04650&multi_query=K07983+yellow%0dK07982+yellow%0dK07981+yellow%0dK07980+yellow%0dK07987+yellow%0dK07986+yellow,red%0d%0aK07984+yellow,red%0d%0aK07860+yellow%0dK07861+yellow%0dK07989+yellow%0dK07988+yellow%0dK01116+yellow,red%0d%0aK03156+yellow,red%0d%0aK04392+yellow,red%0d%0aK05856+yellow,red%0d%0aK04390+yellow,red%0d%0aK03099+yellow%0dK05414+yel…	Immune system	Organismal Systems
6	Glycosphingolipid biosynthesis - globo and isoglobo series	KEGG PATHWAY	map00603	6/5803	26/28839	0.428737	ENSBTAT00000023560|ENSBTAT00000031820|MSTRG.29495.1|ENSBTAT00000048411|ENSBTAT00000017261|ENSBTAT00000012508	http://www.genome.jp/kegg-bin/show_pathway?map=map00603&multi_query=K01189+tomato,red%0d%0aK03663+yellow%0dK00722+yellow%0dK12373+yellow,red%0d%0aK00780+yellow%0dK01988+yellow%0dK03368+yellow%0dK20736+yellow%0dK01204+yellow,red%0d%0aK03877+yellow%0dK03371+yellow%0dK00719+yellow%0dK00718+yellow,red%0d%0a	Glycan biosynthesis and metabolism	Metabolism
2	Biotin metabolism	KEGG PATHWAY	map00780	2/5803	7/28839	0.42665	ENSBTAT00000025464|ENSBTAT00000009250	http://www.genome.jp/kegg-bin/show_pathway?map=map00780&multi_query=K12261+green%0dK09458+yellow,red%0d%0aK01435+tomato,red%0d%0aK01942+yellow%0d	Metabolism of cofactors and vitamins	Metabolism
16	Apoptosis - multiple species	KEGG PATHWAY	map04215	16/5803	74/28839	0.418861	ENSBTAT00000084702|ENSBTAT00000018046|ENSBTAT00000004594|ENSBTAT00000063174|ENSBTAT00000024322|ENSBTAT00000000549|ENSBTAT00000005522|ENSBTAT00000061440|ENSBTAT00000071269|ENSBTAT00000042737|ENSBTAT00000085194|ENSBTAT00000005496|ENSBTAT00000083444|ENSBTAT00000007918|ENSBTAT00000017739|ENSBTAT00000061054	http://www.genome.jp/kegg-bin/show_pathway?map=map04215&multi_query=K02373+yellow,red%0d%0aK02561+yellow%0dK04397+yellow%0dK10132+yellow%0dK02159+yellow,red%0d%0aK10131+yellow,red%0d%0aK04399+tomato%0dK04398+yellow%0dK10522+yellow,red%0d%0aK08731+yellow,red%0d%0aK14021+yellow,red%0d%0aK16943+yellow%0dK08738+yellow,red%0d%0aK16341+yellow%0dK04440+yellow,red%0d%0aK02187+yellow%0dK10586+yellow,red%0…	Cell growth and death	Cellular Processes
34	Synaptic vesicle cycle	KEGG PATHWAY	map04721	34/5803	163/28839	0.43792	ENSBTAT00000020094|ENSBTAT00000080787|ENSBTAT00000073116|ENSBTAT00000079699|ENSBTAT00000025144|ENSBTAT00000024812|ENSBTAT00000004482|ENSBTAT00000053993|ENSBTAT00000013989|ENSBTAT00000055956|ENSBTAT00000014062|ENSBTAT00000017032|ENSBTAT00000037702|ENSBTAT00000085889|ENSBTAT00000067751|ENSBTAT00000005588|ENSBTAT00000076585|ENSBTAT00000000240|ENSBTAT00000021699|ENSBTAT00000075657|ENSBTAT00000019346|…	http://www.genome.jp/kegg-bin/show_pathway?map=map04721&multi_query=K07882+tomato,red%0d%0aK15290+yellow,red%0d%0aK15015+yellow%0dK15294+yellow%0dK15295+yellow%0dK18211+yellow%0dK02154+yellow,red%0d%0aK06027+yellow%0dK15291+yellow,red%0d%0aK02151+yellow,red%0d%0aK15293+yellow,red%0d%0aK04645+tomato,red%0d%0aK04644+yellow,red%0d%0aK04849+yellow,red%0d%0aK14636+yellow%0dK02153+yellow,red%0d%0aK0215…	Nervous system	Organismal Systems
72	Wnt signaling pathway	KEGG PATHWAY	map04310	72/5803	352/28839	0.459158	ENSBTAT00000084422|ENSBTAT00000009081|ENSBTAT00000004405|ENSBTAT00000065045|ENSBTAT00000064469|ENSBTAT00000022145|ENSBTAT00000012170|ENSBTAT00000035150|ENSBTAT00000023277|ENSBTAT00000035306|ENSBTAT00000071058|ENSBTAT00000027964|ENSBTAT00000057062|ENSBTAT00000042942|ENSBTAT00000026009|ENSBTAT00000002720|ENSBTAT00000012932|ENSBTAT00000011513|ENSBTAT00000027911|ENSBTAT00000008612|ENSBTAT00000027870|…	http://www.genome.jp/kegg-bin/show_pathway?map=map04310&multi_query=K00182+yellow%0dK00181+yellow%0dK07860+yellow%0dK07861+yellow%0dK16834+yellow%0dK02157+yellow,red%0d%0aK08957+yellow,red%0d%0aK04377+yellow%0dK04506+yellow%0dK04507+yellow,red%0d%0aK04504+yellow,red%0d%0aK04505+yellow,red%0d%0aK04502+yellow%0dK04503+yellow,red%0d%0aK04501+yellow,red%0d%0aK01691+yellow%0dK04508+yellow,red%0d%0aK01…	Signal transduction	Environmental Information Processing
5	Taurine and hypotaurine metabolism	KEGG PATHWAY	map00430	5/5803	22/28839	0.462922	ENSBTAT00000010303|ENSBTAT00000079956|ENSBTAT00000078207|ENSBTAT00000036413|ENSBTAT00000010305	http://www.genome.jp/kegg-bin/show_pathway?map=map00430&multi_query=K00659+yellow,red%0d%0aK10712+yellow%0dK18592+yellow%0dK18966+yellow%0dK01594+tomato,red%0d%0aK01580+yellow,red%0d%0aK00456+yellow%0dK00681+yellow%0d	Metabolism of other amino acids	Metabolism
73	Cushing syndrome	KEGG PATHWAY	map04934	73/5803	358/28839	0.470402	ENSBTAT00000084422|ENSBTAT00000065045|ENSBTAT00000087114|ENSBTAT00000018959|ENSBTAT00000064469|ENSBTAT00000021204|ENSBTAT00000085287|ENSBTAT00000071377|ENSBTAT00000080069|ENSBTAT00000071983|ENSBTAT00000028902|ENSBTAT00000071058|ENSBTAT00000022120|ENSBTAT00000027338|ENSBTAT00000014661|ENSBTAT00000002720|ENSBTAT00000011803|ENSBTAT00000081829|ENSBTAT00000053490|ENSBTAT00000009420|ENSBTAT00000027911|…	http://www.genome.jp/kegg-bin/show_pathway?map=map04934&multi_query=K00182+yellow%0dK02091+yellow%0dK02157+yellow,red%0d%0aK00070+yellow,red%0d%0aK08560+yellow%0dK04960+yellow,red%0d%0aK17454+yellow%0dK04371+yellow,red%0d%0aK04374+tomato%0dK04166+yellow,red%0d%0aK09048+yellow%0dK09049+yellow%0dK16931+yellow%0dK09047+yellow%0dK04465+yellow,red%0d%0aK01357+yellow%0dK02085+yellow%0dK02329+yellow,red…	Endocrine and metabolic diseases	Human Diseases
45	C-type lectin receptor signaling pathway	KEGG PATHWAY	map04625	45/5803	220/28839	0.477817	ENSBTAT00000026009|ENSBTAT00000009985|ENSBTAT00000009995|ENSBTAT00000023988|ENSBTAT00000071377|ENSBTAT00000079560|ENSBTAT00000009316|ENSBTAT00000076635|ENSBTAT00000063375|ENSBTAT00000002055|ENSBTAT00000014594|ENSBTAT00000027944|ENSBTAT00000067077|ENSBTAT00000002717|ENSBTAT00000083944|ENSBTAT00000076369|ENSBTAT00000035815|ENSBTAT00000001745|ENSBTAT00000053490|ENSBTAT00000085194|ENSBTAT00000067889|…	http://www.genome.jp/kegg-bin/show_pathway?map=map04625&multi_query=K14958+yellow,red%0d%0aK12799+yellow%0dK10070+yellow%0dK04693+yellow%0dK04513+yellow%0dK10074+yellow,red%0d%0aK04959+yellow%0dK12794+yellow,red%0d%0aK04734+yellow%0dK14957+yellow,red%0d%0aK10059+yellow%0dK10058+yellow%0dK11221+tomato%0dK11220+yellow%0dK07211+yellow%0dK07210+yellow%0dK05859+yellow,red%0d%0aK06643+yellow%0dK04398+y…	Immune system	Organismal Systems
9	Glycosaminoglycan biosynthesis - heparan sulfate / heparin	KEGG PATHWAY	map00534	9/5803	42/28839	0.477046	ENSBTAT00000057493|ENSBTAT00000075020|ENSBTAT00000026177|ENSBTAT00000083482|ENSBTAT00000022546|ENSBTAT00000001844|ENSBTAT00000078465|ENSBTAT00000025321|ENSBTAT00000002315	http://www.genome.jp/kegg-bin/show_pathway?map=map00534&multi_query=K02370+yellow%0dK10158+yellow,red%0d%0aK02366+yellow%0dK02367+yellow,red%0d%0aK08104+yellow%0dK08102+yellow,red%0d%0aK08103+yellow%0dK02579+yellow%0dK02578+yellow%0dK01024+yellow%0dK01793+yellow,red%0d%0aK02368+yellow,red%0d%0aK02514+yellow,red%0d%0aK02513+yellow%0dK02369+yellow,red%0d%0aK02577+yellow%0dK02576+yellow%0dK00771+tom…	Glycan biosynthesis and metabolism	Metabolism
37	Pancreatic cancer	KEGG PATHWAY	map05212	37/5803	181/28839	0.486816	ENSBTAT00000075834|ENSBTAT00000009081|ENSBTAT00000085974|ENSBTAT00000009995|ENSBTAT00000012170|ENSBTAT00000071377|ENSBTAT00000068095|ENSBTAT00000023277|ENSBTAT00000002228|ENSBTAT00000036594|ENSBTAT00000008749|ENSBTAT00000014594|ENSBTAT00000009420|ENSBTAT00000070782|ENSBTAT00000075358|ENSBTAT00000055845|ENSBTAT00000023731|ENSBTAT00000069072|ENSBTAT00000068933|ENSBTAT00000085194|ENSBTAT00000017739|…	http://www.genome.jp/kegg-bin/show_pathway?map=map05212&multi_query=K04692+yellow%0dK07860+yellow%0dK07861+yellow%0dK02091+yellow%0dK04735+yellow%0dK05448+yellow,red%0d%0aK13375+yellow%0dK04393+yellow,red%0d%0aK04392+yellow,red%0d%0aK02159+yellow,red%0d%0aK02158+yellow,red%0d%0aK04361+yellow%0dK04399+tomato%0dK17454+yellow%0dK04357+yellow%0dK14021+yellow,red%0d%0aK08732+yellow,red%0d%0aK11220+yel…	Cancers: Specific types	Human Diseases
20	Sphingolipid metabolism	KEGG PATHWAY	map00600	20/5803	97/28839	0.491775	ENSBTAT00000052101|ENSBTAT00000022353|ENSBTAT00000069752|ENSBTAT00000019765|MSTRG.20166.3|ENSBTAT00000002872|ENSBTAT00000027552|ENSBTAT00000005808|ENSBTAT00000082150|MSTRG.29495.1|ENSBTAT00000007454|ENSBTAT00000020296|ENSBTAT00000078201|ENSBTAT00000029121|ENSBTAT00000000109|ENSBTAT00000074862|ENSBTAT00000010155|ENSBTAT00000016887|ENSBTAT00000074462|ENSBTAT00000020758	http://www.genome.jp/kegg-bin/show_pathway?map=map00600&multi_query=K01019+yellow,red%0d%0aK12350+yellow,red%0d%0aK12351+yellow%0dK12352+yellow,red%0d%0aK12353+yellow%0dK12354+yellow%0dK12357+yellow,red%0d%0aK01441+yellow%0dK01134+yellow%0dK01186+yellow,red%0d%0aK01189+tomato,red%0d%0aK00720+yellow%0dK04628+yellow%0dK12309+yellow,red%0d%0aK04710+yellow,red%0d%0aK01080+yellow%0dK04708+yellow,red%0…	Lipid metabolism	Metabolism
53	Fc gamma R-mediated phagocytosis	KEGG PATHWAY	map04666	53/5803	261/28839	0.495081	ENSBTAT00000002228|ENSBTAT00000068210|ENSBTAT00000064442|ENSBTAT00000012170|ENSBTAT00000071377|ENSBTAT00000078996|ENSBTAT00000020318|MSTRG.19293.1|ENSBTAT00000007443|ENSBTAT00000013320|ENSBTAT00000023383|ENSBTAT00000065970|ENSBTAT00000079066|ENSBTAT00000014594|ENSBTAT00000068531|ENSBTAT00000069749|ENSBTAT00000002717|ENSBTAT00000068760|ENSBTAT00000069072|ENSBTAT00000019460|ENSBTAT00000068010|ENSBT…	http://www.genome.jp/kegg-bin/show_pathway?map=map04666&multi_query=K07860+yellow%0dK02677+yellow,red%0d%0aK03084+yellow,red%0d%0aK01116+yellow,red%0d%0aK04438+yellow,red%0d%0aK01115+yellow,red%0d%0aK18050+yellow,red%0d%0aK04393+yellow,red%0d%0aK04392+yellow,red%0d%0aK06068+yellow%0dK05730+yellow,red%0d%0aK08893+yellow,red%0d%0aK13536+yellow%0dK06274+yellow,red%0d%0aK05758+yellow,red%0d%0aK12488+…	Immune system	Organismal Systems
15	Starch and sucrose metabolism	KEGG PATHWAY	map00500	15/5803	73/28839	0.510373	ENSBTAT00000085517|ENSBTAT00000008386|ENSBTAT00000011675|ENSBTAT00000082423|ENSBTAT00000013436|ENSBTAT00000078825|ENSBTAT00000021621|ENSBTAT00000072399|ENSBTAT00000083932|ENSBTAT00000016432|ENSBTAT00000044762|ENSBTAT00000082976|ENSBTAT00000075393|ENSBTAT00000015277|ENSBTAT00000043425	http://www.genome.jp/kegg-bin/show_pathway?map=map00500&multi_query=K15779+yellow%0dK12407+yellow%0dK01196+yellow%0dK01194+yellow%0dK01176+yellow,red%0d%0aK00963+yellow,red%0d%0aK01835+yellow,red%0d%0aK11809+yellow%0dK00844+yellow,red%0d%0aK01513+yellow%0dK00700+yellow%0dK01203+yellow%0dK12047+yellow%0dK05350+yellow,red%0d%0aK00693+yellow%0dK01810+yellow,red%0d%0aK00688+yellow,red%0d%0aK12316+yel…	Carbohydrate metabolism	Metabolism
55	Hepatitis B	KEGG PATHWAY	map05161	55/5803	272/28839	0.508124	ENSBTAT00000003042|ENSBTAT00000009081|ENSBTAT00000009995|ENSBTAT00000000289|ENSBTAT00000071377|ENSBTAT00000023277|ENSBTAT00000019928|ENSBTAT00000004594|ENSBTAT00000070781|ENSBTAT00000063375|ENSBTAT00000079793|ENSBTAT00000081829|ENSBTAT00000014594|ENSBTAT00000009420|ENSBTAT00000007967|ENSBTAT00000075358|ENSBTAT00000007819|ENSBTAT00000024322|ENSBTAT00000018691|ENSBTAT00000042942|ENSBTAT00000006503|…	http://www.genome.jp/kegg-bin/show_pathway?map=map05161&multi_query=K01110+yellow%0dK11225+tomato%0dK11224+yellow%0dK11221+tomato%0dK11220+yellow%0dK11223+yellow,red%0d%0aK02091+yellow%0dK04440+yellow,red%0d%0aK05842+yellow%0dK04389+yellow%0dK04379+yellow,red%0d%0aK16344+yellow,red%0d%0aK04371+yellow,red%0d%0aK04375+yellow%0dK04374+tomato%0dK04377+yellow%0dK09048+yellow%0dK04503+yellow,red%0d%0aK…	Infectious diseases: Viral	Human Diseases
46	Progesterone-mediated oocyte maturation	KEGG PATHWAY	map04914	46/5803	227/28839	0.505219	ENSBTAT00000023465|ENSBTAT00000066809|ENSBTAT00000068933|ENSBTAT00000023988|ENSBTAT00000071377|ENSBTAT00000080069|ENSBTAT00000006943|ENSBTAT00000022120|ENSBTAT00000006968|ENSBTAT00000014594|ENSBTAT00000084724|ENSBTAT00000040371|ENSBTAT00000044590|ENSBTAT00000079542|ENSBTAT00000011540|ENSBTAT00000010545|ENSBTAT00000001034|ENSBTAT00000006503|ENSBTAT00000085033|ENSBTAT00000085194|ENSBTAT00000081693|…	http://www.genome.jp/kegg-bin/show_pathway?map=map04914&multi_query=K03364+yellow%0dK05087+yellow%0dK08694+yellow%0dK12456+yellow,red%0d%0aK08837+yellow%0dK02178+yellow,red%0d%0aK08043+tomato,red%0d%0aK08042+yellow%0dK08041+yellow%0dK08047+yellow,red%0d%0aK08046+yellow%0dK08045+yellow%0dK08044+yellow,red%0d%0aK05866+yellow%0dK05867+yellow,red%0d%0aK08049+yellow,red%0d%0aK08048+yellow%0dK04441+yel…	Endocrine system	Organismal Systems
3	Phenylalanine, tyrosine and tryptophan biosynthesis	KEGG PATHWAY	map00400	3/5803	13/28839	0.502865	ENSBTAT00000009440|ENSBTAT00000079688|ENSBTAT00000015873	http://www.genome.jp/kegg-bin/show_pathway?map=map00400&multi_query=K03334+yellow%0dK00500+yellow%0dK14455+yellow,red%0d%0aK00815+yellow,red%0d%0aK14454+yellow,red%0d%0a	Amino acid metabolism	Metabolism
38	EGFR tyrosine kinase inhibitor resistance	KEGG PATHWAY	map01521	38/5803	187/28839	0.502155	ENSBTAT00000084422|ENSBTAT00000065045|ENSBTAT00000014920|ENSBTAT00000071377|ENSBTAT00000068095|ENSBTAT00000026432|ENSBTAT00000035307|ENSBTAT00000070208|ENSBTAT00000042942|ENSBTAT00000063375|ENSBTAT00000023383|ENSBTAT00000081829|ENSBTAT00000014594|ENSBTAT00000004111|ENSBTAT00000002717|ENSBTAT00000068933|ENSBTAT00000039828|ENSBTAT00000006990|ENSBTAT00000081792|ENSBTAT00000007477|ENSBTAT00000084173|…	http://www.genome.jp/kegg-bin/show_pathway?map=map01521&multi_query=K19663+yellow,red%0d%0aK16341+yellow%0dK04692+yellow%0dK02677+yellow,red%0d%0aK01110+yellow%0dK11217+yellow%0dK01116+yellow,red%0d%0aK03083+yellow,red%0d%0aK07203+yellow,red%0d%0aK09408+yellow,red%0d%0aK02159+yellow,red%0d%0aK02158+yellow,red%0d%0aK05704+yellow%0dK09593+yellow%0dK04361+yellow%0dK02833+yellow,red%0d%0aK05099+yello…	Drug resistance: Antineoplastic	Human Diseases
19	Bladder cancer	KEGG PATHWAY	map05219	19/5803	94/28839	0.532401	ENSBTAT00000009420|ENSBTAT00000029006|ENSBTAT00000085033|ENSBTAT00000075026|ENSBTAT00000055845|ENSBTAT00000071377|ENSBTAT00000071240|ENSBTAT00000087488|ENSBTAT00000023277|ENSBTAT00000012897|ENSBTAT00000046700|ENSBTAT00000025657|ENSBTAT00000007026|ENSBTAT00000063375|ENSBTAT00000049622|ENSBTAT00000064149|ENSBTAT00000081792|ENSBTAT00000081829|ENSBTAT00000068933	http://www.genome.jp/kegg-bin/show_pathway?map=map05219&multi_query=K05689+yellow,red%0d%0aK01403+yellow%0dK01388+yellow,red%0d%0aK16857+yellow%0dK05704+yellow%0dK10030+yellow%0dK17454+yellow%0dK04357+yellow%0dK05448+yellow,red%0d%0aK05094+yellow%0dK06618+yellow%0dK02833+yellow,red%0d%0aK04445+yellow%0dK04371+yellow,red%0d%0aK08523+yellow%0dK04377+yellow%0dK09389+yellow%0dK08803+yellow,red%0d%0aK…	Cancers: Specific types	Human Diseases
10	Mucin type O-glycan biosynthesis	KEGG PATHWAY	map00512	10/5803	49/28839	0.536888	ENSBTAT00000028542|ENSBTAT00000081514|ENSBTAT00000006572|ENSBTAT00000078875|ENSBTAT00000028329|ENSBTAT00000018541|ENSBTAT00000068688|ENSBTAT00000012427|ENSBTAT00000063600|ENSBTAT00000081582	http://www.genome.jp/kegg-bin/show_pathway?map=map00512&multi_query=K00739+yellow,red%0d%0aK00727+yellow%0dK00731+yellow,red%0d%0aK00780+yellow%0dK09653+yellow,red%0d%0aK03368+yellow%0dK09662+yellow,red%0d%0aK00710+tomato,red%0d%0aK09905+yellow%0dK03479+yellow%0dK09663+yellow%0d	Glycan biosynthesis and metabolism	Metabolism
5	Circadian rhythm - fly	KEGG PATHWAY	map04711	5/5803	24/28839	0.546143	ENSBTAT00000084422|ENSBTAT00000017323|ENSBTAT00000065045|ENSBTAT00000085797|ENSBTAT00000005076	http://www.genome.jp/kegg-bin/show_pathway?map=map04711&multi_query=K08960+yellow%0dK09057+yellow,red%0d%0aK03083+yellow,red%0d%0aK02296+yellow,red%0d%0aK02633+yellow,red%0d%0aK02223+yellow%0d	Environmental adaptation	Organismal Systems
43	Morphine addiction	KEGG PATHWAY	map05032	43/5803	216/28839	0.558725	ENSBTAT00000080333|ENSBTAT00000037744|ENSBTAT00000066809|ENSBTAT00000085287|ENSBTAT00000080069|ENSBTAT00000077860|MSTRG.7745.1|ENSBTAT00000080565|ENSBTAT00000022120|ENSBTAT00000042942|ENSBTAT00000086246|ENSBTAT00000021805|ENSBTAT00000003777|ENSBTAT00000079827|ENSBTAT00000078395|ENSBTAT00000010682|ENSBTAT00000073752|ENSBTAT00000000005|ENSBTAT00000050078|ENSBTAT00000003515|ENSBTAT00000084339|ENSBTA…	http://www.genome.jp/kegg-bin/show_pathway?map=map05032&multi_query=K05185+yellow%0dK05184+yellow%0dK05186+yellow%0dK05181+yellow%0dK04539+yellow%0dK04538+yellow%0dK04537+yellow,red%0d%0aK04536+tomato,red%0d%0aK04534+yellow,red%0d%0aK05189+yellow%0dK04439+yellow,red%0d%0aK00910+yellow,red%0d%0aK15015+yellow%0dK13755+yellow%0dK08043+tomato,red%0d%0aK08042+yellow%0dK08041+yellow%0dK08047+yellow,red…	Substance dependence	Human Diseases
87	Tuberculosis	KEGG PATHWAY	map05152	87/5803	437/28839	0.563954	ENSBTAT00000066996|ENSBTAT00000046285|ENSBTAT00000023988|ENSBTAT00000071058|ENSBTAT00000045121|ENSBTAT00000080956|ENSBTAT00000034282|ENSBTAT00000034283|ENSBTAT00000075358|ENSBTAT00000082329|ENSBTAT00000035815|ENSBTAT00000083444|ENSBTAT00000074462|ENSBTAT00000083008|ENSBTAT00000015172|ENSBTAT00000019346|ENSBTAT00000064253|ENSBTAT00000081832|ENSBTAT00000073488|ENSBTAT00000016073|ENSBTAT00000019411|…	http://www.genome.jp/kegg-bin/show_pathway?map=map05152&multi_query=K14958+yellow,red%0d%0aK07983+yellow%0dK01368+yellow%0dK14957+yellow,red%0d%0aK10059+yellow%0dK11220+yellow%0dK02159+yellow,red%0d%0aK02158+yellow,red%0d%0aK02155+yellow%0dK02154+yellow,red%0d%0aK06752+yellow,red%0d%0aK05443+yellow,red%0d%0aK04440+yellow,red%0d%0aK04371+yellow,red%0d%0aK19953+green%0dK08846+yellow,red%0d%0aK02084…	Infectious diseases: Bacterial	Human Diseases
9	Phenylalanine metabolism	KEGG PATHWAY	map00360	9/5803	45/28839	0.567443	ENSBTAT00000081083|ENSBTAT00000054605|ENSBTAT00000015873|ENSBTAT00000042831|ENSBTAT00000079688|ENSBTAT00000009440|ENSBTAT00000009699|ENSBTAT00000085198|ENSBTAT00000012030	http://www.genome.jp/kegg-bin/show_pathway?map=map00360&multi_query=K00274+yellow%0dK00276+yellow,red%0d%0aK14455+yellow,red%0d%0aK14454+yellow,red%0d%0aK03334+yellow%0dK15517+yellow%0dK00129+yellow,red%0d%0aK00628+yellow%0dK00815+yellow,red%0d%0aK00457+yellow%0dK07253+yellow,red%0d%0aK00500+yellow%0dK01593+yellow,red%0d%0a	Amino acid metabolism	Metabolism
2	Insect hormone biosynthesis	KEGG PATHWAY	map00981	2/5803	9/28839	0.567502	ENSBTAT00000076066|ENSBTAT00000069421	http://www.genome.jp/kegg-bin/show_pathway?map=map00981&multi_query=K00128+tomato,red%0d%0a	Metabolism of terpenoids and polyketides	Metabolism
47	GnRH signaling pathway	KEGG PATHWAY	map04912	47/5803	237/28839	0.570633	ENSBTAT00000002228|ENSBTAT00000066809|ENSBTAT00000023988|ENSBTAT00000071377|ENSBTAT00000010716|ENSBTAT00000080069|ENSBTAT00000071058|ENSBTAT00000013284|ENSBTAT00000022120|ENSBTAT00000042942|ENSBTAT00000063375|ENSBTAT00000081829|ENSBTAT00000053490|ENSBTAT00000007819|ENSBTAT00000074229|ENSBTAT00000078772|ENSBTAT00000069072|ENSBTAT00000002055|ENSBTAT00000068010|ENSBTAT00000085194|MSTRG.11259.1|ENSBT…	http://www.genome.jp/kegg-bin/show_pathway?map=map04912&multi_query=K04515+yellow,red%0d%0aK19662+yellow,red%0d%0aK04432+yellow%0dK04433+yellow%0dK04430+yellow%0dK04431+yellow%0dK02677+yellow,red%0d%0aK01115+yellow,red%0d%0aK04393+yellow,red%0d%0aK04421+yellow,red%0d%0aK02833+yellow,red%0d%0aK08521+yellow%0dK08522+yellow%0dK08523+yellow%0dK08043+tomato,red%0d%0aK08042+yellow%0dK08041+yellow%0dK08…	Endocrine system	Organismal Systems
36	GABAergic synapse	KEGG PATHWAY	map04727	36/5803	182/28839	0.575523	ENSBTAT00000066809|ENSBTAT00000080069|ENSBTAT00000077860|MSTRG.7745.1|ENSBTAT00000022120|ENSBTAT00000042942|ENSBTAT00000027870|ENSBTAT00000068632|ENSBTAT00000003777|ENSBTAT00000078395|ENSBTAT00000010682|ENSBTAT00000073752|ENSBTAT00000003515|ENSBTAT00000008607|ENSBTAT00000005280|ENSBTAT00000084339|ENSBTAT00000017303|ENSBTAT00000019878|ENSBTAT00000033660|MSTRG.20542.3|ENSBTAT00000078207|ENSBTAT0000…	http://www.genome.jp/kegg-bin/show_pathway?map=map04727&multi_query=K05185+yellow%0dK05184+yellow%0dK05186+yellow%0dK05181+yellow%0dK04539+yellow%0dK04538+yellow%0dK04537+yellow,red%0d%0aK04536+tomato,red%0d%0aK15015+yellow%0dK05189+yellow%0dK01580+yellow,red%0d%0aK01915+yellow%0dK14990+yellow,red%0d%0aK06027+yellow%0dK01425+yellow%0dK08043+tomato,red%0d%0aK08042+yellow%0dK08041+yellow%0dK08047+y…	Nervous system	Organismal Systems
61	AMPK signaling pathway	KEGG PATHWAY	map04152	61/5803	308/28839	0.578268	ENSBTAT00000007277|ENSBTAT00000019129|ENSBTAT00000000805|ENSBTAT00000014920|ENSBTAT00000068095|ENSBTAT00000023277|ENSBTAT00000085931|ENSBTAT00000066950|ENSBTAT00000006102|ENSBTAT00000000596|ENSBTAT00000070119|ENSBTAT00000012770|ENSBTAT00000066598|ENSBTAT00000074859|ENSBTAT00000037908|ENSBTAT00000044042|ENSBTAT00000082281|ENSBTAT00000075215|ENSBTAT00000011923|ENSBTAT00000065659|ENSBTAT00000003401|…	http://www.genome.jp/kegg-bin/show_pathway?map=map04152&multi_query=K05870+yellow%0dK00507+yellow,red%0d%0aK07203+yellow,red%0d%0aK05062+yellow%0dK16333+yellow%0dK06259+yellow,red%0d%0aK11411+yellow%0dK21357+yellow,red%0d%0aK00665+yellow,red%0d%0aK07198+yellow,red%0d%0aK07199+yellow,red%0d%0aK00850+yellow,red%0d%0aK07197+yellow%0dK07191+yellow%0dK19030+yellow%0dK07208+yellow,red%0d%0aK11262+tomat…	Signal transduction	Environmental Information Processing
55	T cell receptor signaling pathway	KEGG PATHWAY	map04660	55/5803	278/28839	0.58013	ENSBTAT00000084422|ENSBTAT00000002228|ENSBTAT00000012345|ENSBTAT00000065045|ENSBTAT00000078423|ENSBTAT00000027161|ENSBTAT00000009995|ENSBTAT00000005660|ENSBTAT00000023988|ENSBTAT00000071377|ENSBTAT00000077659|ENSBTAT00000009316|ENSBTAT00000013320|ENSBTAT00000063375|ENSBTAT00000023383|ENSBTAT00000081829|ENSBTAT00000014594|ENSBTAT00000009420|ENSBTAT00000020859|ENSBTAT00000035086|ENSBTAT00000038070|…	http://www.genome.jp/kegg-bin/show_pathway?map=map04660&multi_query=K01116+yellow,red%0d%0aK05443+yellow,red%0d%0aK04379+yellow,red%0d%0aK04371+yellow,red%0d%0aK12400+yellow%0dK04467+yellow,red%0d%0aK04466+yellow,red%0d%0aK07367+yellow,red%0d%0aK05856+yellow,red%0d%0aK07365+yellow,red%0d%0aK07364+yellow%0dK07363+yellow,red%0d%0aK07362+yellow,red%0d%0aK07361+yellow,red%0d%0aK07360+yellow,red%0d%0a…	Immune system	Organismal Systems
33	Inflammatory bowel disease (IBD)	KEGG PATHWAY	map05321	33/5803	168/28839	0.592432	ENSBTAT00000066996|ENSBTAT00000046285|ENSBTAT00000085974|ENSBTAT00000018484|ENSBTAT00000001371|ENSBTAT00000020881|ENSBTAT00000000604|ENSBTAT00000026100|ENSBTAT00000073179|ENSBTAT00000036594|ENSBTAT00000034282|ENSBTAT00000034283|ENSBTAT00000076602|ENSBTAT00000075358|ENSBTAT00000082329|ENSBTAT00000000344|ENSBTAT00000021144|ENSBTAT00000035815|ENSBTAT00000001745|ENSBTAT00000013665|ENSBTAT00000072027|…	http://www.genome.jp/kegg-bin/show_pathway?map=map05321&multi_query=K05064+yellow,red%0d%0aK05065+yellow%0dK04692+yellow%0dK05063+yellow,red%0d%0aK04519+yellow,red%0d%0aK03156+yellow,red%0d%0aK11225+tomato%0dK10160+yellow%0dK11220+yellow%0dK11222+yellow%0dK09035+yellow,red%0d%0aK12400+yellow%0dK05445+yellow%0dK06752+yellow,red%0d%0aK05443+yellow,red%0d%0aK05174+yellow%0dK05482+yellow,red%0d%0aK05…	Immune diseases	Human Diseases
46	Th1 and Th2 cell differentiation	KEGG PATHWAY	map04658	46/5803	235/28839	0.609141	ENSBTAT00000066996|ENSBTAT00000046285|ENSBTAT00000018484|ENSBTAT00000009995|ENSBTAT00000020881|ENSBTAT00000023988|ENSBTAT00000071377|ENSBTAT00000060960|ENSBTAT00000026100|ENSBTAT00000079353|ENSBTAT00000023383|ENSBTAT00000034282|ENSBTAT00000034283|ENSBTAT00000076602|ENSBTAT00000020859|ENSBTAT00000082329|ENSBTAT00000000859|ENSBTAT00000085194|ENSBTAT00000072027|ENSBTAT00000054262|ENSBTAT00000067889|…	http://www.genome.jp/kegg-bin/show_pathway?map=map04658&multi_query=K05064+yellow,red%0d%0aK05063+yellow,red%0d%0aK17895+yellow,red%0d%0aK07210+yellow%0dK04735+yellow%0dK04734+yellow%0dK05068+yellow,red%0d%0aK05069+yellow%0dK11225+tomato%0dK11224+yellow%0dK18052+yellow%0dK06453+yellow%0dK11220+yellow%0dK11223+yellow,red%0d%0aK11222+yellow%0dK09035+yellow,red%0d%0aK12400+yellow%0dK20994+yellow,red…	Immune system	Organismal Systems
100	cAMP signaling pathway	KEGG PATHWAY	map04024	100/5803	508/28839	0.615575	ENSBTAT00000077573|ENSBTAT00000081750|ENSBTAT00000071058|ENSBTAT00000007930|ENSBTAT00000002055|ENSBTAT00000027944|ENSBTAT00000044120|ENSBTAT00000085799|ENSBTAT00000068933|ENSBTAT00000068546|ENSBTAT00000071315|ENSBTAT00000018795|ENSBTAT00000035486|ENSBTAT00000067987|ENSBTAT00000081031|ENSBTAT00000000859|ENSBTAT00000070661|ENSBTAT00000019912|ENSBTAT00000072849|ENSBTAT00000080926|ENSBTAT00000081832|…	http://www.genome.jp/kegg-bin/show_pathway?map=map04024&multi_query=K05200+yellow%0dK07860+yellow%0dK07861+yellow%0dK05208+yellow%0dK01115+yellow,red%0d%0aK04665+yellow,red%0d%0aK02158+yellow,red%0d%0aK08402+yellow,red%0d%0aK08401+yellow%0dK05673+yellow,red%0d%0aK05840+yellow%0dK15494+yellow,red%0d%0aK12323+yellow%0dK04379+yellow,red%0d%0aK04366+yellow,red%0d%0aK04371+yellow,red%0d%0aK04162+yello…	Signal transduction	Environmental Information Processing
51	NF-kappa B signaling pathway	KEGG PATHWAY	map04064	51/5803	261/28839	0.617608	ENSBTAT00000000557|ENSBTAT00000085853|ENSBTAT00000033670|ENSBTAT00000063174|ENSBTAT00000009995|ENSBTAT00000005522|ENSBTAT00000003042|ENSBTAT00000071195|ENSBTAT00000042942|ENSBTAT00000009316|ENSBTAT00000070781|ENSBTAT00000057062|ENSBTAT00000023383|ENSBTAT00000065970|ENSBTAT00000084977|ENSBTAT00000002717|ENSBTAT00000015940|ENSBTAT00000038070|ENSBTAT00000073431|ENSBTAT00000001745|ENSBTAT00000072091|…	http://www.genome.jp/kegg-bin/show_pathway?map=map04064&multi_query=K01116+yellow,red%0d%0aK07370+yellow%0dK07371+yellow%0dK05842+yellow%0dK11859+yellow,red%0d%0aK05859+yellow,red%0d%0aK04469+yellow%0dK12400+yellow%0dK04467+yellow,red%0d%0aK04466+yellow,red%0d%0aK07367+yellow,red%0d%0aK05856+yellow,red%0d%0aK05855+yellow,red%0d%0aK05854+yellow%0dK07362+yellow,red%0d%0aK07360+yellow,red%0d%0aK1264…	Signal transduction	Environmental Information Processing
34	Glioma	KEGG PATHWAY	map05214	34/5803	175/28839	0.620627	ENSBTAT00000071377|ENSBTAT00000068095|ENSBTAT00000026432|ENSBTAT00000071058|ENSBTAT00000036194|ENSBTAT00000042942|ENSBTAT00000063375|ENSBTAT00000023383|ENSBTAT00000081829|ENSBTAT00000014594|ENSBTAT00000009420|ENSBTAT00000002717|ENSBTAT00000055845|ENSBTAT00000068933|ENSBTAT00000002055|ENSBTAT00000000549|ENSBTAT00000081792|ENSBTAT00000082279|ENSBTAT00000084339|ENSBTAT00000085033|ENSBTAT00000071240|…	http://www.genome.jp/kegg-bin/show_pathway?map=map05214&multi_query=K04515+yellow,red%0d%0aK07203+yellow,red%0d%0aK02677+yellow,red%0d%0aK01110+yellow%0dK01116+yellow,red%0d%0aK02159+yellow,red%0d%0aK02091+yellow%0dK06279+yellow,red%0d%0aK17454+yellow%0dK04357+yellow%0dK14021+yellow,red%0d%0aK04359+yellow%0dK08774+yellow%0dK17386+yellow%0dK06618+yellow%0dK02833+yellow,red%0d%0aK04371+yellow,red%0…	Cancers: Specific types	Human Diseases
47	Hepatitis C	KEGG PATHWAY	map05160	47/5803	241/28839	0.620722	ENSBTAT00000084422|ENSBTAT00000065045|ENSBTAT00000018959|ENSBTAT00000009995|ENSBTAT00000023988|ENSBTAT00000071377|ENSBTAT00000066950|ENSBTAT00000047844|ENSBTAT00000000596|MSTRG.7129.3|ENSBTAT00000063375|ENSBTAT00000066502|ENSBTAT00000078062|ENSBTAT00000071822|ENSBTAT00000068933|ENSBTAT00000000450|ENSBTAT00000035815|ENSBTAT00000085194|ENSBTAT00000044986|ENSBTAT00000081552|ENSBTAT00000067598|ENSBTA…	http://www.genome.jp/kegg-bin/show_pathway?map=map05160&multi_query=K04696+yellow%0dK16196+yellow,red%0d%0aK16194+yellow%0dK16195+tomato%0dK04692+yellow%0dK04693+yellow%0dK02158+yellow,red%0d%0aK04735+yellow%0dK03083+yellow,red%0d%0aK13885+yellow,red%0d%0aK05410+yellow%0dK11221+tomato%0dK11220+yellow%0dK07211+yellow%0dK07210+yellow%0dK08524+yellow,red%0d%0aK12473+yellow,red%0d%0aK05414+yellow%0dK…	Infectious diseases: Viral	Human Diseases
15	Glycine, serine and threonine metabolism	KEGG PATHWAY	map00260	15/5803	79/28839	0.643576	ENSBTAT00000081083|ENSBTAT00000008936|ENSBTAT00000008907|ENSBTAT00000011713|ENSBTAT00000012710|ENSBTAT00000042831|ENSBTAT00000000184|ENSBTAT00000005380|ENSBTAT00000038244|ENSBTAT00000025697|ENSBTAT00000018554|ENSBTAT00000036775|ENSBTAT00000032937|ENSBTAT00000002992|ENSBTAT00000082879	http://www.genome.jp/kegg-bin/show_pathway?map=map00260&multi_query=K01079+yellow%0dK00831+yellow,red%0d%0aK01620+yellow%0dK00600+yellow,red%0d%0aK00605+yellow,red%0d%0aK00315+yellow%0dK00830+yellow%0dK14085+yellow,red%0d%0aK00058+yellow,red%0d%0aK01834+yellow,red%0d%0aK01837+yellow,red%0d%0aK00281+yellow%0dK00643+yellow,red%0d%0aK00314+yellow%0dK00544+yellow%0dK02437+yellow,red%0d%0aK00542+yello…	Amino acid metabolism	Metabolism
99	Epstein-Barr virus infection	KEGG PATHWAY	map05169	99/5803	507/28839	0.649547	ENSBTAT00000022854|ENSBTAT00000046285|ENSBTAT00000022145|ENSBTAT00000023988|ENSBTAT00000009316|ENSBTAT00000081596|ENSBTAT00000034283|ENSBTAT00000020859|ENSBTAT00000082329|ENSBTAT00000020111|ENSBTAT00000006503|ENSBTAT00000022386|ENSBTAT00000007436|ENSBTAT00000047862|ENSBTAT00000080128|ENSBTAT00000008019|ENSBTAT00000080696|ENSBTAT00000028983|ENSBTAT00000005252|ENSBTAT00000008462|ENSBTAT00000006754|…	http://www.genome.jp/kegg-bin/show_pathway?map=map05169&multi_query=K10591+yellow%0dK03038+yellow,red%0d%0aK03066+yellow,red%0d%0aK03037+yellow,red%0d%0aK11221+tomato%0dK11220+yellow%0dK02159+yellow,red%0d%0aK02091+yellow%0dK03028+yellow,red%0d%0aK03029+yellow,red%0d%0aK04433+yellow%0dK06751+tomato,red%0d%0aK06752+yellow,red%0d%0aK10152+yellow%0dK09279+yellow%0dK07370+yellow%0dK07371+yellow%0dK03…	Infectious diseases: Viral	Human Diseases
42	Small cell lung cancer	KEGG PATHWAY	map05222	42/5803	218/28839	0.65063	ENSBTAT00000082918|ENSBTAT00000004594|ENSBTAT00000071822|ENSBTAT00000069877|ENSBTAT00000076567|ENSBTAT00000080080|ENSBTAT00000082228|ENSBTAT00000023277|ENSBTAT00000002522|ENSBTAT00000061289|MSTRG.4743.1|ENSBTAT00000056164|ENSBTAT00000014594|ENSBTAT00000015305|ENSBTAT00000009420|ENSBTAT00000063174|ENSBTAT00000015940|ENSBTAT00000082026|ENSBTAT00000084075|ENSBTAT00000060991|ENSBTAT00000009995|ENSBTA…	http://www.genome.jp/kegg-bin/show_pathway?map=map05222&multi_query=K05637+tomato,red%0d%0aK01110+yellow%0dK07210+yellow%0dK04735+yellow%0dK04734+yellow%0dK02206+yellow,red%0d%0aK08738+yellow,red%0d%0aK02187+yellow%0dK08528+yellow,red%0d%0aK02159+yellow,red%0d%0aK02091+yellow%0dK08524+yellow,red%0d%0aK02219+yellow,red%0d%0aK08526+yellow%0dK02580+yellow%0dK04399+tomato%0dK17454+yellow%0dK05719+tom…	Cancers: Specific types	Human Diseases
40	Bile secretion	KEGG PATHWAY	map04976	40/5803	208/28839	0.65325	ENSBTAT00000000993|ENSBTAT00000071822|ENSBTAT00000001646|ENSBTAT00000018959|ENSBTAT00000066809|ENSBTAT00000069831|ENSBTAT00000078506|ENSBTAT00000080069|ENSBTAT00000022120|ENSBTAT00000084441|ENSBTAT00000068546|ENSBTAT00000082164|ENSBTAT00000018795|ENSBTAT00000035486|MSTRG.2374.7|ENSBTAT00000073752|ENSBTAT00000067987|ENSBTAT00000074461|ENSBTAT00000086781|ENSBTAT00000004256|ENSBTAT00000063162|ENSBTA…	http://www.genome.jp/kegg-bin/show_pathway?map=map04976&multi_query=K05043+yellow%0dK12473+yellow,red%0d%0aK01539+yellow,red%0d%0aK03460+yellow,red%0d%0aK05683+yellow%0dK05681+yellow%0dK05684+yellow%0dK00489+yellow%0dK14361+yellow%0dK14360+yellow%0dK08524+yellow,red%0d%0aK08043+tomato,red%0d%0aK08042+yellow%0dK08041+yellow%0dK05673+yellow,red%0d%0aK04943+yellow%0dK08045+yellow%0dK08044+yellow,red…	Digestive system	Organismal Systems
34	Platinum drug resistance	KEGG PATHWAY	map01524	34/5803	178/28839	0.662493	ENSBTAT00000004594|ENSBTAT00000063174|ENSBTAT00000028674|ENSBTAT00000071377|ENSBTAT00000084460|ENSBTAT00000045072|ENSBTAT00000007918|ENSBTAT00000014594|ENSBTAT00000001867|ENSBTAT00000074125|ENSBTAT00000055845|ENSBTAT00000024322|ENSBTAT00000011257|ENSBTAT00000072321|ENSBTAT00000000549|ENSBTAT00000061054|ENSBTAT00000006245|ENSBTAT00000071269|ENSBTAT00000028640|MSTRG.15891.2|ENSBTAT00000011616|ENSBT…	http://www.genome.jp/kegg-bin/show_pathway?map=map01524&multi_query=K02373+yellow,red%0d%0aK17686+yellow%0dK10605+yellow,red%0d%0aK02158+yellow,red%0d%0aK10131+yellow,red%0d%0aK03509+yellow%0dK10132+yellow%0dK02159+yellow,red%0d%0aK04390+yellow,red%0d%0aK02350+yellow%0dK03164+yellow,red%0d%0aK04399+tomato%0dK04398+yellow%0dK08735+yellow%0dK08734+yellow%0dK08737+tomato,red%0d%0aK08736+tomato,red%0…	Drug resistance: Antineoplastic	Human Diseases
47	Choline metabolism in cancer	KEGG PATHWAY	map05231	47/5803	245/28839	0.66829	ENSBTAT00000068210|ENSBTAT00000012170|ENSBTAT00000071377|ENSBTAT00000068095|ENSBTAT00000006102|ENSBTAT00000087451|ENSBTAT00000066491|ENSBTAT00000042942|ENSBTAT00000063375|ENSBTAT00000023383|ENSBTAT00000079129|ENSBTAT00000081829|ENSBTAT00000014594|ENSBTAT00000027885|ENSBTAT00000081950|ENSBTAT00000070782|ENSBTAT00000078578|ENSBTAT00000011256|ENSBTAT00000079000|ENSBTAT00000068010|ENSBTAT00000039828|…	http://www.genome.jp/kegg-bin/show_pathway?map=map05231&multi_query=K07860+yellow%0dK02677+yellow,red%0d%0aK01116+yellow,red%0d%0aK01115+yellow,red%0d%0aK08268+yellow,red%0d%0aK04392+yellow,red%0d%0aK05748+yellow,red%0d%0aK04361+yellow%0dK02833+yellow,red%0d%0aK07208+yellow,red%0d%0aK04357+yellow%0dK06128+yellow,red%0d%0aK08732+yellow,red%0d%0aK04359+yellow%0dK08200+yellow,red%0d%0aK06515+yellow,…	Cancers: Overview	Human Diseases
45	Serotonergic synapse	KEGG PATHWAY	map04726	45/5803	235/28839	0.670892	MSTRG.4567.4|ENSBTAT00000078629|ENSBTAT00000071377|MSTRG.5204.3|MSTRG.7745.1|ENSBTAT00000042942|ENSBTAT00000063375|ENSBTAT00000072162|ENSBTAT00000053490|ENSBTAT00000074229|ENSBTAT00000003777|ENSBTAT00000029240|ENSBTAT00000068933|ENSBTAT00000085033|ENSBTAT00000078395|ENSBTAT00000010682|ENSBTAT00000075503|ENSBTAT00000061035|ENSBTAT00000081792|ENSBTAT00000085054|ENSBTAT00000003515|ENSBTAT00000066425…	http://www.genome.jp/kegg-bin/show_pathway?map=map04726&multi_query=K05181+yellow%0dK04539+yellow%0dK04538+yellow%0dK04537+yellow,red%0d%0aK04536+tomato,red%0d%0aK17720+yellow,red%0d%0aK04534+yellow,red%0d%0aK04541+yellow,red%0d%0aK04958+yellow%0dK04160+yellow%0dK07827+yellow%0dK04960+yellow,red%0d%0aK04344+yellow%0dK08045+yellow%0dK04964+yellow%0dK04943+yellow%0dK04849+yellow,red%0d%0aK08155+yel…	Nervous system	Organismal Systems
27	Central carbon metabolism in cancer	KEGG PATHWAY	map05230	27/5803	143/28839	0.676967	ENSBTAT00000003498|ENSBTAT00000022146|ENSBTAT00000071377|ENSBTAT00000082428|ENSBTAT00000016432|ENSBTAT00000063375|ENSBTAT00000081829|ENSBTAT00000014594|ENSBTAT00000067057|ENSBTAT00000032937|ENSBTAT00000047412|ENSBTAT00000068427|ENSBTAT00000084662|ENSBTAT00000081792|ENSBTAT00000018708|ENSBTAT00000067659|ENSBTAT00000068095|ENSBTAT00000023209|ENSBTAT00000028958|ENSBTAT00000056305|ENSBTAT00000064149|…	http://www.genome.jp/kegg-bin/show_pathway?map=map05230&multi_query=K07593+yellow%0dK00850+yellow,red%0d%0aK11413+yellow%0dK01110+yellow%0dK11416+yellow%0dK08268+yellow,red%0d%0aK00873+yellow,red%0d%0aK01425+yellow%0dK05099+yellow%0dK14634+yellow,red%0d%0aK05616+yellow%0dK05093+yellow,red%0d%0aK01834+yellow,red%0d%0aK05091+yellow,red%0d%0aK04368+yellow%0dK08180+yellow,red%0d%0aK05094+yellow%0dK02…	Cancers: Overview	Human Diseases
77	Phospholipase D signaling pathway	KEGG PATHWAY	map04072	77/5803	400/28839	0.688513	ENSBTAT00000075834|ENSBTAT00000021739|ENSBTAT00000072886|ENSBTAT00000003498|ENSBTAT00000066809|ENSBTAT00000078312|ENSBTAT00000066491|ENSBTAT00000071377|ENSBTAT00000068095|ENSBTAT00000078996|MSTRG.5204.3|ENSBTAT00000078600|MSTRG.19293.1|ENSBTAT00000006102|ENSBTAT00000079699|ENSBTAT00000022120|ENSBTAT00000010159|ENSBTAT00000063375|ENSBTAT00000023383|ENSBTAT00000070782|ENSBTAT00000065956|ENSBTAT0000…	http://www.genome.jp/kegg-bin/show_pathway?map=map04072&multi_query=K07983+yellow%0dK01116+yellow,red%0d%0aK01115+yellow,red%0d%0aK08089+yellow%0dK18441+tomato,red%0d%0aK16342+yellow,red%0d%0aK04273+yellow,red%0d%0aK04275+yellow%0dK04371+yellow,red%0d%0aK00889+yellow,red%0d%0aK04346+yellow%0dK05050+yellow%0dK05855+yellow,red%0d%0aK05450+yellow%0dK00901+tomato,red%0d%0aK05859+yellow,red%0d%0aK0585…	Signal transduction	Environmental Information Processing
40	Prostate cancer	KEGG PATHWAY	map05215	40/5803	211/28839	0.690383	ENSBTAT00000004364|ENSBTAT00000084422|ENSBTAT00000001642|ENSBTAT00000065045|ENSBTAT00000064469|ENSBTAT00000009995|ENSBTAT00000071377|ENSBTAT00000068095|ENSBTAT00000073632|ENSBTAT00000063375|ENSBTAT00000081829|ENSBTAT00000014594|ENSBTAT00000079320|ENSBTAT00000068933|ENSBTAT00000012897|ENSBTAT00000001034|ENSBTAT00000073683|ENSBTAT00000081693|ENSBTAT00000021838|ENSBTAT00000081792|ENSBTAT00000070918|…	http://www.genome.jp/kegg-bin/show_pathway?map=map05215&multi_query=K07203+yellow,red%0d%0aK01403+yellow%0dK08557+yellow%0dK01110+yellow%0dK02158+yellow,red%0d%0aK04735+yellow%0dK03083+yellow,red%0d%0aK06626+yellow%0dK04491+yellow,red%0d%0aK06624+yellow%0dK02161+yellow%0dK07210+yellow%0dK09048+yellow%0dK04387+yellow%0dK02580+yellow%0dK04399+tomato%0dK04498+yellow,red%0d%0aK09487+yellow,red%0d%0aK…	Cancers: Specific types	Human Diseases
13	Butanoate metabolism	KEGG PATHWAY	map00650	13/5803	71/28839	0.69408	ENSBTAT00000079455|ENSBTAT00000005280|ENSBTAT00000015713|ENSBTAT00000003660|ENSBTAT00000020020|ENSBTAT00000078207|ENSBTAT00000017122|ENSBTAT00000029203|ENSBTAT00000085392|ENSBTAT00000003277|ENSBTAT00000009844|ENSBTAT00000044947|ENSBTAT00000020226	http://www.genome.jp/kegg-bin/show_pathway?map=map00650&multi_query=K13524+yellow,red%0d%0aK01027+yellow%0dK07511+yellow,red%0d%0aK00019+yellow,red%0d%0aK00139+yellow,red%0d%0aK07515+yellow,red%0d%0aK00248+yellow,red%0d%0aK01580+yellow,red%0d%0aK01907+yellow%0dK00109+yellow,red%0d%0aK01896+yellow%0dK01640+yellow%0dK01641+yellow,red%0d%0aK07514+yellow%0dK00626+tomato,red%0d%0aK00022+yellow%0d	Carbohydrate metabolism	Metabolism
39	MAPK signaling pathway - fly	KEGG PATHWAY	map04013	39/5803	207/28839	0.704136	ENSBTAT00000039955|ENSBTAT00000012170|ENSBTAT00000023988|ENSBTAT00000071377|ENSBTAT00000086045|ENSBTAT00000018970|ENSBTAT00000004992|ENSBTAT00000002265|ENSBTAT00000014573|ENSBTAT00000000596|ENSBTAT00000026598|ENSBTAT00000066609|ENSBTAT00000078772|ENSBTAT00000068933|ENSBTAT00000084760|ENSBTAT00000014805|ENSBTAT00000085194|ENSBTAT00000068130|ENSBTAT00000006465|ENSBTAT00000000289|ENSBTAT00000032851|…	http://www.genome.jp/kegg-bin/show_pathway?map=map04013&multi_query=K16197+yellow,red%0d%0aK04358+yellow%0dK04432+yellow%0dK04430+yellow%0dK04431+yellow%0dK06797+yellow%0dK12380+yellow,red%0d%0aK04392+yellow,red%0d%0aK06279+yellow,red%0d%0aK10176+yellow,red%0d%0aK18529+yellow%0dK04352+tomato%0dK08892+yellow%0dK04417+yellow%0dK06689+yellow,red%0d%0aK20210+yellow,red%0d%0aK20211+yellow,red%0d%0aK20…	Signal transduction	Environmental Information Processing
48	Glutamatergic synapse	KEGG PATHWAY	map04724	48/5803	254/28839	0.711191	ENSBTAT00000017648|ENSBTAT00000026009|ENSBTAT00000066809|ENSBTAT00000084248|ENSBTAT00000071377|ENSBTAT00000080069|MSTRG.5204.3|MSTRG.7745.1|ENSBTAT00000003326|ENSBTAT00000076635|ENSBTAT00000022120|ENSBTAT00000042942|ENSBTAT00000053490|ENSBTAT00000050235|ENSBTAT00000017647|ENSBTAT00000074229|ENSBTAT00000003777|ENSBTAT00000068010|ENSBTAT00000010682|MSTRG.4567.4|ENSBTAT00000061035|ENSBTAT00000073752…	http://www.genome.jp/kegg-bin/show_pathway?map=map04724&multi_query=K05204+yellow%0dK05205+yellow,red%0d%0aK05202+yellow%0dK05203+yellow%0dK04539+yellow%0dK04538+yellow%0dK04537+yellow,red%0d%0aK04536+tomato,red%0d%0aK04534+yellow,red%0d%0aK05208+yellow%0dK01115+yellow,red%0d%0aK15010+yellow,red%0d%0aK04850+yellow,red%0d%0aK00910+yellow,red%0d%0aK01915+yellow%0dK14990+yellow,red%0d%0aK05214+yello…	Nervous system	Organismal Systems
34	Chronic myeloid leukemia	KEGG PATHWAY	map05220	34/5803	182/28839	0.714531	ENSBTAT00000009081|ENSBTAT00000004405|ENSBTAT00000015734|ENSBTAT00000009995|ENSBTAT00000071377|ENSBTAT00000026432|MSTRG.19293.1|ENSBTAT00000007443|ENSBTAT00000063375|ENSBTAT00000081829|ENSBTAT00000014594|ENSBTAT00000009420|ENSBTAT00000075358|ENSBTAT00000055845|ENSBTAT00000068933|ENSBTAT00000000549|ENSBTAT00000003794|ENSBTAT00000083271|ENSBTAT00000081792|ENSBTAT00000068262|ENSBTAT00000085033|ENSBT…	http://www.genome.jp/kegg-bin/show_pathway?map=map05220&multi_query=K07210+yellow%0dK11223+yellow,red%0d%0aK08878+yellow%0dK02091+yellow%0dK04735+yellow%0dK04734+yellow%0dK04438+yellow,red%0d%0aK06067+yellow,red%0d%0aK11224+yellow%0dK02159+yellow,red%0d%0aK02158+yellow,red%0d%0aK06279+yellow,red%0d%0aK02580+yellow%0dK17454+yellow%0dK14021+yellow,red%0d%0aK08367+yellow%0dK04496+yellow,red%0d%0aK04…	Cancers: Specific types	Human Diseases
30	Adipocytokine signaling pathway	KEGG PATHWAY	map04920	30/5803	162/28839	0.724507	ENSBTAT00000019129|ENSBTAT00000071822|ENSBTAT00000009995|ENSBTAT00000005522|ENSBTAT00000068095|ENSBTAT00000084849|ENSBTAT00000040283|ENSBTAT00000011923|ENSBTAT00000074859|ENSBTAT00000079692|ENSBTAT00000086099|ENSBTAT00000017940|ENSBTAT00000068037|ENSBTAT00000054636|ENSBTAT00000035815|ENSBTAT00000085194|ENSBTAT00000083444|ENSBTAT00000080046|ENSBTAT00000018902|ENSBTAT00000046133|ENSBTAT00000013436|…	http://www.genome.jp/kegg-bin/show_pathway?map=map04920&multi_query=K04696+yellow%0dK05062+yellow%0dK05228+yellow%0dK04735+yellow%0dK04734+yellow%0dK15013+yellow,red%0d%0aK18052+yellow%0dK07198+yellow,red%0d%0aK07199+yellow,red%0d%0aK07210+yellow%0dK08524+yellow,red%0d%0aK04692+yellow%0dK08526+yellow%0dK08765+yellow%0dK07191+yellow%0dK07359+yellow%0dK05424+yellow%0dK04440+yellow,red%0d%0aK04447+y…	Endocrine system	Organismal Systems
34	Fc epsilon RI signaling pathway	KEGG PATHWAY	map04664	34/5803	183/28839	0.726795	ENSBTAT00000012345|ENSBTAT00000012170|ENSBTAT00000023988|ENSBTAT00000071377|ENSBTAT00000078996|MSTRG.19293.1|ENSBTAT00000077659|ENSBTAT00000063375|ENSBTAT00000023383|ENSBTAT00000065970|ENSBTAT00000081829|ENSBTAT00000014594|ENSBTAT00000002717|ENSBTAT00000035815|ENSBTAT00000085194|ENSBTAT00000067212|ENSBTAT00000083559|ENSBTAT00000003794|ENSBTAT00000081792|ENSBTAT00000068262|ENSBTAT00000006260|ENSBT…	http://www.genome.jp/kegg-bin/show_pathway?map=map04664&multi_query=K07983+yellow%0dK04432+yellow%0dK04433+yellow%0dK04430+yellow%0dK04431+yellow%0dK07860+yellow%0dK07861+yellow%0dK03084+yellow,red%0d%0aK01116+yellow,red%0d%0aK04736+yellow%0dK04392+yellow,red%0d%0aK08089+yellow%0dK05435+yellow%0dK05730+yellow,red%0d%0aK05427+yellow%0dK07370+yellow%0dK04368+yellow%0dK16342+yellow,red%0d%0aK04441+y…	Immune system	Organismal Systems
20	Ether lipid metabolism	KEGG PATHWAY	map00565	20/5803	110/28839	0.730041	ENSBTAT00000015876|ENSBTAT00000079571|ENSBTAT00000038144|ENSBTAT00000007398|ENSBTAT00000020166|ENSBTAT00000026862|ENSBTAT00000067227|ENSBTAT00000027317|ENSBTAT00000026366|ENSBTAT00000068010|ENSBTAT00000055329|ENSBTAT00000030056|ENSBTAT00000044153|ENSBTAT00000076823|ENSBTAT00000061035|ENSBTAT00000069179|ENSBTAT00000065533|ENSBTAT00000010310|ENSBTAT00000078201|ENSBTAT00000006727	http://www.genome.jp/kegg-bin/show_pathway?map=map00565&multi_query=K01019+yellow,red%0d%0aK00994+tomato%0dK00993+yellow,red%0d%0aK01115+yellow,red%0d%0aK04396+yellow%0dK16817+yellow,red%0d%0aK01122+yellow%0dK04628+yellow%0dK16343+yellow%0dK16342+yellow,red%0d%0aK01047+yellow,red%0d%0aK01080+yellow%0dK13510+yellow,red%0d%0aK13512+yellow,red%0d%0aK01062+yellow,red%0d%0aK18575+yellow,red%0d%0aK0874…	Lipid metabolism	Metabolism
29	Amphetamine addiction	KEGG PATHWAY	map05031	29/5803	158/28839	0.740132	ENSBTAT00000054605|ENSBTAT00000026009|ENSBTAT00000081750|ENSBTAT00000071058|ENSBTAT00000007930|ENSBTAT00000036194|ENSBTAT00000042942|ENSBTAT00000002055|ENSBTAT00000084387|ENSBTAT00000005660|ENSBTAT00000082279|ENSBTAT00000081031|ENSBTAT00000084339|ENSBTAT00000076635|ENSBTAT00000016111|ENSBTAT00000010762|ENSBTAT00000081832|ENSBTAT00000027870|ENSBTAT00000019411|ENSBTAT00000070189|ENSBTAT00000084716|…	http://www.genome.jp/kegg-bin/show_pathway?map=map05031&multi_query=K04515+yellow,red%0d%0aK05200+yellow%0dK05214+yellow%0dK02677+yellow,red%0d%0aK11411+yellow%0dK05208+yellow%0dK05209+yellow%0dK09048+yellow%0dK09049+yellow%0dK08045+yellow%0dK05869+yellow%0dK15494+yellow,red%0d%0aK04379+yellow,red%0d%0aK04560+yellow%0dK00274+yellow%0dK04144+yellow%0dK00501+yellow%0dK06269+tomato,red%0d%0aK06268+y…	Substance dependence	Human Diseases
47	Glycerophospholipid metabolism	KEGG PATHWAY	map00564	47/5803	252/28839	0.743844	ENSBTAT00000079571|ENSBTAT00000068311|ENSBTAT00000027317|ENSBTAT00000011858|ENSBTAT00000077143|ENSBTAT00000066491|ENSBTAT00000022580|ENSBTAT00000079129|ENSBTAT00000072729|ENSBTAT00000015811|ENSBTAT00000081950|ENSBTAT00000020166|ENSBTAT00000054491|ENSBTAT00000043580|ENSBTAT00000078690|ENSBTAT00000068010|ENSBTAT00000026862|ENSBTAT00000061035|ENSBTAT00000016089|ENSBTAT00000078637|ENSBTAT00000065533|…	http://www.genome.jp/kegg-bin/show_pathway?map=map00564&multi_query=K00999+yellow,red%0d%0aK00995+tomato,red%0d%0aK00994+tomato%0dK00894+yellow%0dK00993+yellow,red%0d%0aK01115+yellow,red%0d%0aK04396+yellow%0dK00629+yellow,red%0d%0aK16860+yellow,red%0d%0aK00623+yellow%0dK08729+yellow,red%0d%0aK16817+yellow,red%0d%0aK16343+yellow%0dK00649+tomato,red%0d%0aK08730+yellow%0dK06128+yellow,red%0d%0aK0612…	Lipid metabolism	Metabolism
32	Cortisol synthesis and secretion	KEGG PATHWAY	map04927	32/5803	174/28839	0.743946	ENSBTAT00000087114|ENSBTAT00000018959|ENSBTAT00000066809|ENSBTAT00000085287|ENSBTAT00000080069|ENSBTAT00000071983|ENSBTAT00000022120|ENSBTAT00000014661|ENSBTAT00000079000|ENSBTAT00000053490|ENSBTAT00000074229|ENSBTAT00000043948|ENSBTAT00000010992|ENSBTAT00000069622|MSTRG.4567.4|ENSBTAT00000073752|ENSBTAT00000085152|ENSBTAT00000066425|ENSBTAT00000085254|ENSBTAT00000016342|ENSBTAT00000063575|ENSBTA…	http://www.genome.jp/kegg-bin/show_pathway?map=map04927&multi_query=K04684+yellow,red%0d%0aK05228+yellow%0dK16056+yellow,red%0d%0aK04914+yellow%0dK12473+yellow,red%0d%0aK08043+tomato,red%0d%0aK08042+yellow%0dK00070+yellow,red%0d%0aK04958+yellow%0dK08047+yellow,red%0d%0aK08046+yellow%0dK08045+yellow%0dK08044+yellow,red%0d%0aK08560+yellow%0dK08049+yellow,red%0d%0aK08048+yellow%0dK04374+tomato%0dK04…	Endocrine system	Organismal Systems
11	alpha-Linolenic acid metabolism	KEGG PATHWAY	map00592	11/5803	63/28839	0.747765	ENSBTAT00000015876|ENSBTAT00000038144|ENSBTAT00000044120|ENSBTAT00000077573|ENSBTAT00000027317|ENSBTAT00000024335|ENSBTAT00000020610|ENSBTAT00000030056|ENSBTAT00000067227|ENSBTAT00000061035|ENSBTAT00000065533	http://www.genome.jp/kegg-bin/show_pathway?map=map00592&multi_query=K14621+yellow%0dK16342+yellow,red%0d%0aK16817+yellow,red%0d%0aK16343+yellow%0dK04396+yellow%0dK00232+yellow,red%0d%0aK01047+yellow,red%0d%0aK07513+yellow,red%0d%0aK10226+yellow,red%0d%0a	Lipid metabolism	Metabolism
20	Type II diabetes mellitus	KEGG PATHWAY	map04930	20/5803	112/28839	0.759738	ENSBTAT00000067751|ENSBTAT00000075215|ENSBTAT00000065659|ENSBTAT00000075087|ENSBTAT00000084716|ENSBTAT00000009995|ENSBTAT00000068760|ENSBTAT00000078825|ENSBTAT00000071377|ENSBTAT00000068095|ENSBTAT00000047412|ENSBTAT00000018768|ENSBTAT00000035815|ENSBTAT00000085194|ENSBTAT00000016432|ENSBTAT00000072886|ENSBTAT00000037397|ENSBTAT00000078312|ENSBTAT00000014594|ENSBTAT00000029320	http://www.genome.jp/kegg-bin/show_pathway?map=map04930&multi_query=K04696+yellow%0dK04697+yellow,red%0d%0aK04694+yellow%0dK07593+yellow%0dK07594+yellow%0dK07595+yellow,red%0d%0aK03156+yellow,red%0d%0aK18050+yellow,red%0d%0aK04851+yellow%0dK04695+yellow%0dK00873+yellow,red%0d%0aK07191+yellow%0dK06068+yellow%0dK04849+yellow,red%0d%0aK04527+yellow,red%0d%0aK04440+yellow,red%0d%0aK04371+yellow,red%0…	Endocrine and metabolic diseases	Human Diseases
28	p53 signaling pathway	KEGG PATHWAY	map04115	28/5803	155/28839	0.767923	ENSBTAT00000004594|ENSBTAT00000022145|ENSBTAT00000076563|ENSBTAT00000023277|ENSBTAT00000006943|ENSBTAT00000008669|ENSBTAT00000023380|ENSBTAT00000007918|ENSBTAT00000009476|ENSBTAT00000009420|ENSBTAT00000055845|ENSBTAT00000017739|ENSBTAT00000049485|ENSBTAT00000053426|ENSBTAT00000015321|ENSBTAT00000010802|ENSBTAT00000078796|ENSBTAT00000071269|ENSBTAT00000007643|ENSBTAT00000071223|ENSBTAT00000086406|…	http://www.genome.jp/kegg-bin/show_pathway?map=map04115&multi_query=K04506+yellow%0dK02216+yellow,red%0d%0aK10152+yellow%0dK02091+yellow%0dK01110+yellow%0dK10131+yellow,red%0d%0aK10141+yellow%0dK04503+yellow,red%0d%0aK06626+yellow%0dK10136+yellow%0dK10137+yellow%0dK10134+yellow,red%0d%0aK10135+yellow,red%0d%0aK10132+yellow%0dK10133+yellow%0dK10130+yellow%0dK04390+yellow,red%0d%0aK06644+yellow%0dK…	Cell growth and death	Cellular Processes
40	Salivary secretion	KEGG PATHWAY	map04970	40/5803	218/28839	0.76815	ENSBTAT00000001646|ENSBTAT00000082279|ENSBTAT00000066809|ENSBTAT00000073631|ENSBTAT00000080069|ENSBTAT00000038266|ENSBTAT00000036194|ENSBTAT00000022120|ENSBTAT00000042942|ENSBTAT00000002055|ENSBTAT00000053490|ENSBTAT00000018042|ENSBTAT00000066160|ENSBTAT00000080297|ENSBTAT00000074229|ENSBTAT00000008097|ENSBTAT00000071315|ENSBTAT00000018795|MSTRG.4567.4|ENSBTAT00000073752|ENSBTAT00000067987|ENSBTA…	http://www.genome.jp/kegg-bin/show_pathway?map=map04970&multi_query=K04959+yellow%0dK01539+yellow,red%0d%0aK02677+yellow,red%0d%0aK05850+yellow,red%0d%0aK01242+yellow,red%0d%0aK04136+yellow%0dK18152+yellow,red%0d%0aK19477+yellow%0dK08043+tomato,red%0d%0aK08042+yellow%0dK08041+yellow%0dK04963+yellow,red%0d%0aK08047+yellow,red%0d%0aK08046+yellow%0dK08045+yellow%0dK08044+yellow,red%0d%0aK08049+yello…	Digestive system	Organismal Systems
2	Neomycin, kanamycin and gentamicin biosynthesis	KEGG PATHWAY	map00524	2/5803	13/28839	0.769673	ENSBTAT00000016432|ENSBTAT00000078825	http://www.genome.jp/kegg-bin/show_pathway?map=map00524&multi_query=K12407+yellow%0dK00844+yellow,red%0d%0a	Biosynthesis of other secondary metabolites	Metabolism
46	Circadian entrainment	KEGG PATHWAY	map04713	46/5803	250/28839	0.7748	ENSBTAT00000066809|ENSBTAT00000005660|ENSBTAT00000071377|ENSBTAT00000005076|ENSBTAT00000080069|MSTRG.5204.3|MSTRG.7745.1|ENSBTAT00000071058|ENSBTAT00000018020|ENSBTAT00000022120|ENSBTAT00000027338|ENSBTAT00000002055|ENSBTAT00000053490|ENSBTAT00000080297|ENSBTAT00000074229|ENSBTAT00000003777|ENSBTAT00000010682|MSTRG.4567.4|ENSBTAT00000073752|ENSBTAT00000003515|ENSBTAT00000082279|ENSBTAT00000066425…	http://www.genome.jp/kegg-bin/show_pathway?map=map04713&multi_query=K04515+yellow,red%0d%0aK08046+yellow%0dK05200+yellow%0dK04538+yellow%0dK04537+yellow,red%0d%0aK04536+tomato,red%0d%0aK04534+yellow,red%0d%0aK07843+yellow,red%0d%0aK05208+yellow%0dK05209+yellow%0dK05197+yellow%0dK04856+yellow%0dK11265+yellow%0dK04961+yellow,red%0d%0aK19477+yellow%0dK08043+tomato,red%0d%0aK08042+yellow%0dK08041+yel…	Environmental adaptation	Organismal Systems
32	Inositol phosphate metabolism	KEGG PATHWAY	map00562	32/5803	177/28839	0.77833	ENSBTAT00000026358|MSTRG.20287.1|MSTRG.23653.2|ENSBTAT00000020766|ENSBTAT00000072605|ENSBTAT00000074850|ENSBTAT00000081823|ENSBTAT00000024296|ENSBTAT00000023383|ENSBTAT00000077816|ENSBTAT00000074385|ENSBTAT00000082287|ENSBTAT00000077851|ENSBTAT00000025249|ENSBTAT00000070709|ENSBTAT00000077857|ENSBTAT00000067660|ENSBTAT00000022028|MSTRG.4567.4|ENSBTAT00000071612|ENSBTAT00000086291|ENSBTAT000000676…	http://www.genome.jp/kegg-bin/show_pathway?map=map00562&multi_query=K00999+yellow,red%0d%0aK13711+yellow%0dK03084+yellow,red%0d%0aK10572+yellow%0dK00915+yellow,red%0d%0aK00914+yellow,red%0d%0aK01858+yellow%0dK00911+yellow,red%0d%0aK13712+yellow%0dK00913+yellow%0dK20278+yellow%0dK20279+yellow,red%0d%0aK03103+yellow%0dK00289+yellow%0dK21289+yellow%0dK05860+yellow,red%0d%0aK05861+yellow%0dK02979+yel…	Carbohydrate metabolism	Metabolism
44	Pancreatic secretion	KEGG PATHWAY	map04972	44/5803	240/28839	0.778918	ENSBTAT00000001646|ENSBTAT00000071315|ENSBTAT00000027317|ENSBTAT00000012170|ENSBTAT00000080069|ENSBTAT00000025235|ENSBTAT00000022120|ENSBTAT00000042942|ENSBTAT00000066598|ENSBTAT00000011803|ENSBTAT00000053490|ENSBTAT00000001838|ENSBTAT00000074229|ENSBTAT00000008097|ENSBTAT00000066809|ENSBTAT00000018795|MSTRG.4567.4|ENSBTAT00000073752|ENSBTAT00000067987|ENSBTAT00000008153|ENSBTAT00000012570|ENSBTA…	http://www.genome.jp/kegg-bin/show_pathway?map=map04972&multi_query=K05028+yellow%0dK07901+yellow,red%0d%0aK04513+yellow%0dK01539+yellow,red%0d%0aK02677+yellow,red%0d%0aK01242+yellow,red%0d%0aK04194+yellow%0dK18245+yellow%0dK12298+yellow%0dK04926+yellow%0dK04392+yellow,red%0d%0aK07886+yellow%0dK18152+yellow,red%0d%0aK08043+tomato,red%0d%0aK08042+yellow%0dK04962+yellow,red%0d%0aK01540+yellow,red%0…	Digestive system	Organismal Systems
6	Arginine biosynthesis	KEGG PATHWAY	map00220	6/5803	37/28839	0.783043	ENSBTAT00000068049|ENSBTAT00000015873|ENSBTAT00000010309|ENSBTAT00000009440|ENSBTAT00000023515|ENSBTAT00000085225	http://www.genome.jp/kegg-bin/show_pathway?map=map00220&multi_query=K01755+yellow%0dK00261+yellow%0dK14455+yellow,red%0d%0aK14454+yellow,red%0d%0aK01425+yellow%0dK01940+yellow%0dK00611+yellow%0dK01476+yellow%0dK00814+yellow,red%0d%0aK01915+yellow%0dK13241+yellow,red%0d%0aK13240+yellow%0dK14677+yellow%0dK13242+yellow,red%0d%0aK11067+yellow%0dK01948+yellow%0d	Amino acid metabolism	Metabolism
45	Inflammatory mediator regulation of TRP channels	KEGG PATHWAY	map04750	45/5803	246/28839	0.786089	ENSBTAT00000078629|ENSBTAT00000066809|ENSBTAT00000081750|ENSBTAT00000023988|ENSBTAT00000066425|ENSBTAT00000080069|ENSBTAT00000071058|ENSBTAT00000016514|ENSBTAT00000036194|ENSBTAT00000022120|ENSBTAT00000042942|ENSBTAT00000023383|ENSBTAT00000002055|ENSBTAT00000053490|ENSBTAT00000002717|ENSBTAT00000074229|ENSBTAT00000029240|ENSBTAT00000070189|ENSBTAT00000001745|ENSBTAT00000014594|MSTRG.4567.4|ENSBTA…	http://www.genome.jp/kegg-bin/show_pathway?map=map04750&multi_query=K04515+yellow,red%0d%0aK04983+yellow%0dK17687+yellow%0dK07418+yellow,red%0d%0aK04432+yellow%0dK04433+yellow%0dK04984+yellow%0dK02677+yellow,red%0d%0aK01116+yellow,red%0d%0aK05222+yellow%0dK04972+yellow%0dK18051+yellow%0dK18050+yellow,red%0d%0aK18052+yellow%0dK04386+yellow%0dK06068+yellow%0dK08043+tomato,red%0d%0aK08042+yellow%0dK…	Sensory system	Organismal Systems
43	Endocrine resistance	KEGG PATHWAY	map01522	43/5803	237/28839	0.799467	ENSBTAT00000073499|ENSBTAT00000066809|ENSBTAT00000005660|ENSBTAT00000023988|ENSBTAT00000071377|ENSBTAT00000068095|ENSBTAT00000080069|ENSBTAT00000060960|ENSBTAT00000022120|ENSBTAT00000050083|ENSBTAT00000063375|ENSBTAT00000079000|ENSBTAT00000014594|ENSBTAT00000009420|ENSBTAT00000055845|ENSBTAT00000068933|ENSBTAT00000081829|MSTRG.25355.2|ENSBTAT00000085194|ENSBTAT00000014685|ENSBTAT00000073752|ENSBT…	http://www.genome.jp/kegg-bin/show_pathway?map=map01522&multi_query=K07203+yellow,red%0d%0aK01403+yellow%0dK06052+yellow%0dK02161+yellow%0dK09389+yellow%0dK08550+yellow%0dK06279+yellow,red%0d%0aK02159+yellow,red%0d%0aK02158+yellow,red%0d%0aK20994+yellow,red%0d%0aK08523+yellow%0dK08043+tomato,red%0d%0aK05931+tomato,red%0d%0aK08041+yellow%0dK08047+yellow,red%0d%0aK08046+yellow%0dK08045+yellow%0dK08…	Drug resistance: Antineoplastic	Human Diseases
32	Type I diabetes mellitus	KEGG PATHWAY	map04940	32/5803	179/28839	0.799493	ENSBTAT00000046285|ENSBTAT00000018484|ENSBTAT00000020881|ENSBTAT00000077790|ENSBTAT00000026794|ENSBTAT00000021451|ENSBTAT00000026100|ENSBTAT00000081596|ENSBTAT00000034283|ENSBTAT00000076769|ENSBTAT00000066226|ENSBTAT00000035815|ENSBTAT00000001745|ENSBTAT00000034282|ENSBTAT00000021955|ENSBTAT00000013665|ENSBTAT00000072027|MSTRG.12660.1|ENSBTAT00000076111|ENSBTAT00000064253|ENSBTAT00000080128|ENSBT…	http://www.genome.jp/kegg-bin/show_pathway?map=map04940&multi_query=K04519+yellow,red%0d%0aK03156+yellow,red%0d%0aK01580+yellow,red%0d%0aK04390+yellow,red%0d%0aK06751+tomato,red%0d%0aK06752+yellow,red%0d%0aK05468+yellow%0dK05425+yellow%0dK05406+yellow%0dK07818+yellow,red%0d%0aK05429+yellow%0dK04687+yellow%0dK12400+yellow%0dK07817+yellow%0dK04526+yellow%0dK01353+yellow%0dK06470+yellow%0dK01294+yel…	Endocrine and metabolic diseases	Human Diseases
50	Chagas disease (American trypanosomiasis)	KEGG PATHWAY	map05142	50/5803	274/28839	0.802093	ENSBTAT00000073237|ENSBTAT00000066996|ENSBTAT00000085853|MSTRG.4567.4|ENSBTAT00000085974|ENSBTAT00000009995|ENSBTAT00000005660|ENSBTAT00000023988|ENSBTAT00000071377|ENSBTAT00000066950|ENSBTAT00000000596|ENSBTAT00000079353|ENSBTAT00000036594|ENSBTAT00000078062|ENSBTAT00000020859|ENSBTAT00000075358|ENSBTAT00000074229|ENSBTAT00000022979|ENSBTAT00000020111|ENSBTAT00000073431|ENSBTAT00000001745|ENSBTA…	http://www.genome.jp/kegg-bin/show_pathway?map=map05142&multi_query=K03990+yellow,red%0d%0aK02373+yellow,red%0d%0aK05415+yellow%0dK10030+yellow%0dK04430+yellow%0dK04730+yellow%0dK04733+yellow%0dK04534+yellow,red%0d%0aK04519+yellow,red%0d%0aK03156+yellow,red%0d%0aK04388+yellow%0dK04636+yellow%0dK04390+yellow,red%0d%0aK01283+yellow,red%0d%0aK02580+yellow%0dK04398+yellow%0dK04633+yellow%0dK08041+yel…	Infectious diseases: Parasitic	Human Diseases
6	Maturity onset diabetes of the young	KEGG PATHWAY	map04950	6/5803	38/28839	0.804879	ENSBTAT00000012207|ENSBTAT00000069224|ENSBTAT00000083594|ENSBTAT00000073402|ENSBTAT00000037397|MSTRG.8093.4	http://www.genome.jp/kegg-bin/show_pathway?map=map04950&multi_query=K07593+yellow%0dK07594+yellow%0dK07595+yellow,red%0d%0aK08040+yellow%0dK08025+yellow%0dK08024+yellow%0dK08027+tomato,red%0d%0aK08026+yellow%0dK08029+yellow%0dK07292+yellow%0dK12406+yellow%0dK12407+yellow%0dK04526+yellow%0dK19521+yellow%0dK06054+yellow%0dK08028+yellow%0dK08036+yellow%0dK08037+yellow%0dK08034+yellow%0dK08035+yellow…	Endocrine and metabolic diseases	Human Diseases
70	Systemic lupus erythematosus	KEGG PATHWAY	map05322	70/5803	379/28839	0.80765	ENSBTAT00000085851|ENSBTAT00000001379|ENSBTAT00000046285|ENSBTAT00000076200|ENSBTAT00000010912|ENSBTAT00000086353|ENSBTAT00000020881|ENSBTAT00000077790|ENSBTAT00000070068|ENSBTAT00000078320|ENSBTAT00000078996|ENSBTAT00000070433|ENSBTAT00000085911|ENSBTAT00000073117|MSTRG.5412.1|ENSBTAT00000087179|ENSBTAT00000014123|ENSBTAT00000009471|ENSBTAT00000052402|ENSBTAT00000034282|ENSBTAT00000006358|ENSBTA…	http://www.genome.jp/kegg-bin/show_pathway?map=map05322&multi_query=K03990+yellow,red%0d%0aK06856+yellow,red%0d%0aK11100+yellow%0dK03995+yellow%0dK03996+yellow%0dK03997+yellow%0dK03998+yellow%0dK03999+yellow%0dK03156+yellow,red%0d%0aK05209+yellow%0dK11087+yellow,red%0d%0aK11086+yellow,red%0d%0aK03161+yellow%0dK03160+yellow%0dK11089+tomato,red%0d%0aK11088+yellow,red%0d%0aK05210+yellow%0dK06463+yel…	Immune diseases	Human Diseases
16	Carbohydrate digestion and absorption	KEGG PATHWAY	map04973	16/5803	94/28839	0.809043	ENSBTAT00000086781|ENSBTAT00000063162|ENSBTAT00000001646|ENSBTAT00000084339|ENSBTAT00000011740|ENSBTAT00000013436|ENSBTAT00000075087|ENSBTAT00000021621|ENSBTAT00000018795|ENSBTAT00000078825|ENSBTAT00000042942|ENSBTAT00000082976|ENSBTAT00000027870|ENSBTAT00000067987|ENSBTAT00000014594|ENSBTAT00000016432	http://www.genome.jp/kegg-bin/show_pathway?map=map04973&multi_query=K07593+yellow%0dK01176+yellow,red%0d%0aK04626+yellow%0dK04625+yellow%0dK01203+yellow%0dK08143+yellow%0dK01084+yellow,red%0d%0aK02649+tomato,red%0d%0aK01538+yellow%0dK01539+yellow,red%0d%0aK00844+yellow,red%0d%0aK00922+yellow%0dK19729+yellow%0dK16488+green%0dK04851+yellow%0dK08171+yellow%0dK19662+yellow,red%0d%0aK01540+yellow,red%…	Digestive system	Organismal Systems
7	Fatty acid biosynthesis	KEGG PATHWAY	map00061	7/5803	44/28839	0.810004	ENSBTAT00000009250|ENSBTAT00000022939|ENSBTAT00000061203|ENSBTAT00000076819|ENSBTAT00000084849|ENSBTAT00000054636|ENSBTAT00000042663	http://www.genome.jp/kegg-bin/show_pathway?map=map00061&multi_query=K01071+yellow%0dK15013+yellow,red%0d%0aK00665+yellow,red%0d%0aK00645+yellow%0dK01897+yellow,red%0d%0aK11262+tomato%0dK09458+yellow,red%0d%0a	Lipid metabolism	Metabolism
31	IL-17 signaling pathway	KEGG PATHWAY	map04657	31/5803	175/28839	0.812678	ENSBTAT00000000557|ENSBTAT00000084422|ENSBTAT00000070149|ENSBTAT00000000805|ENSBTAT00000065045|ENSBTAT00000013073|ENSBTAT00000009995|ENSBTAT00000005660|ENSBTAT00000023988|ENSBTAT00000071377|ENSBTAT00000049622|ENSBTAT00000056164|ENSBTAT00000022366|ENSBTAT00000004364|ENSBTAT00000015940|ENSBTAT00000024322|ENSBTAT00000084387|ENSBTAT00000001034|ENSBTAT00000035815|ENSBTAT00000001745|MSTRG.11259.1|ENSBT…	http://www.genome.jp/kegg-bin/show_pathway?map=map04657&multi_query=K02373+yellow,red%0d%0aK01394+yellow%0dK12671+yellow,red%0d%0aK12793+yellow%0dK01403+yellow%0dK02187+yellow%0dK01388+yellow,red%0d%0aK04519+yellow,red%0d%0aK03083+yellow,red%0d%0aK07210+yellow%0dK16597+yellow%0dK07211+yellow%0dK21100+yellow%0dK04448+yellow,red%0d%0aK13908+yellow%0dK04398+yellow%0dK04379+yellow,red%0d%0aK09487+yel…	Immune system	Organismal Systems
13	Tyrosine metabolism	KEGG PATHWAY	map00350	13/5803	78/28839	0.815631	ENSBTAT00000081083|ENSBTAT00000054605|ENSBTAT00000015873|ENSBTAT00000042831|ENSBTAT00000083745|ENSBTAT00000079688|ENSBTAT00000009440|ENSBTAT00000085812|ENSBTAT00000009699|ENSBTAT00000021304|ENSBTAT00000046873|ENSBTAT00000085198|ENSBTAT00000012030	http://www.genome.jp/kegg-bin/show_pathway?map=map00350&multi_query=K13980+yellow%0dK00815+yellow,red%0d%0aK07253+yellow,red%0d%0aK14455+yellow,red%0d%0aK14454+yellow,red%0d%0aK00157+yellow%0dK00129+yellow,red%0d%0aK00545+yellow%0dK01557+yellow,red%0d%0aK01555+yellow,red%0d%0aK00503+yellow%0dK00501+yellow%0dK00506+yellow%0dK00505+yellow%0dK03334+yellow%0dK01593+yellow,red%0d%0aK13951+yellow%0dK13…	Amino acid metabolism	Metabolism
6	Ascorbate and aldarate metabolism	KEGG PATHWAY	map00053	6/5803	39/28839	0.824964	ENSBTAT00000072856|ENSBTAT00000012710|ENSBTAT00000076066|ENSBTAT00000019302|ENSBTAT00000065105|ENSBTAT00000069421	http://www.genome.jp/kegg-bin/show_pathway?map=map00053&multi_query=K01053+yellow,red%0d%0aK00149+yellow%0dK00128+tomato,red%0d%0aK00699+yellow%0dK14085+yellow,red%0d%0aK00012+yellow,red%0d%0aK00469+yellow%0dK00103+yellow%0d	Carbohydrate metabolism	Metabolism
10	Nicotinate and nicotinamide metabolism	KEGG PATHWAY	map00760	10/5803	62/28839	0.826632	ENSBTAT00000065556|ENSBTAT00000020608|ENSBTAT00000018042|ENSBTAT00000015769|ENSBTAT00000074100|ENSBTAT00000008097|ENSBTAT00000040069|ENSBTAT00000077400|ENSBTAT00000080867|ENSBTAT00000069930	http://www.genome.jp/kegg-bin/show_pathway?map=map00760&multi_query=K00323+yellow,red%0d%0aK03783+yellow%0dK06210+tomato,red%0d%0aK19970+yellow,red%0d%0aK00157+yellow%0dK19980+yellow%0dK03462+yellow,red%0d%0aK01242+yellow,red%0d%0aK01513+yellow%0dK01950+yellow,red%0d%0aK00858+yellow%0dK00763+yellow%0dK10524+yellow%0dK00541+yellow,red%0d%0aK01081+tomato,red%0d%0aK03426+yellow%0dK18152+yellow,red%0…	Metabolism of cofactors and vitamins	Metabolism
15	Hedgehog signaling pathway - fly	KEGG PATHWAY	map04341	15/5803	90/28839	0.828609	ENSBTAT00000084422|ENSBTAT00000079706|ENSBTAT00000065045|ENSBTAT00000043725|ENSBTAT00000075328|ENSBTAT00000035306|ENSBTAT00000004992|ENSBTAT00000022345|ENSBTAT00000035150|ENSBTAT00000081345|ENSBTAT00000011513|ENSBTAT00000042668|ENSBTAT00000072481|ENSBTAT00000069572|ENSBTAT00000038254	http://www.genome.jp/kegg-bin/show_pathway?map=map04341&multi_query=K04345+yellow%0dK04678+yellow,red%0d%0aK03869+yellow%0dK08957+yellow,red%0d%0aK03094+tomato,red%0d%0aK08291+yellow%0dK08960+yellow%0dK03083+yellow,red%0d%0aK04662+yellow,red%0d%0aK06229+yellow%0dK06228+tomato,red%0d%0aK10523+yellow%0dK03362+yellow,red%0d%0aK03347+yellow,red%0d%0aK08958+yellow,red%0d%0aK03868+yellow,red%0d%0aK0622…	Signal transduction	Environmental Information Processing
26	Graft-versus-host disease	KEGG PATHWAY	map05332	26/5803	150/28839	0.830192	ENSBTAT00000046285|ENSBTAT00000018484|ENSBTAT00000020881|ENSBTAT00000077790|ENSBTAT00000026794|ENSBTAT00000021451|ENSBTAT00000026100|ENSBTAT00000081596|ENSBTAT00000034283|ENSBTAT00000076769|ENSBTAT00000082329|ENSBTAT00000035815|ENSBTAT00000001745|ENSBTAT00000034282|ENSBTAT00000013665|ENSBTAT00000072027|ENSBTAT00000001336|ENSBTAT00000076111|ENSBTAT00000016520|ENSBTAT00000080128|ENSBTAT00000086406|…	http://www.genome.jp/kegg-bin/show_pathway?map=map05332&multi_query=K06751+tomato,red%0d%0aK04389+yellow%0dK03156+yellow,red%0d%0aK06752+yellow,red%0d%0aK12400+yellow%0dK10784+yellow,red%0d%0aK10785+yellow,red%0d%0aK01353+yellow%0dK04519+yellow,red%0d%0aK04687+yellow%0dK06470+yellow%0dK05405+yellow%0dK04390+yellow,red%0d%0aK07818+yellow,red%0d%0aK04383+yellow,red%0d%0aK05413+yellow%0dK05412+yello…	Immune diseases	Human Diseases
49	Amoebiasis	KEGG PATHWAY	map05146	49/5803	273/28839	0.835309	ENSBTAT00000082918|MSTRG.4567.4|ENSBTAT00000044397|ENSBTAT00000064563|ENSBTAT00000076567|ENSBTAT00000080080|ENSBTAT00000082228|ENSBTAT00000070068|ENSBTAT00000078996|ENSBTAT00000028617|ENSBTAT00000085254|ENSBTAT00000079166|ENSBTAT00000077941|ENSBTAT00000065970|ENSBTAT00000014594|ENSBTAT00000075358|ENSBTAT00000033863|ENSBTAT00000074229|ENSBTAT00000084075|ENSBTAT00000035815|ENSBTAT00000001745|ENSBTA…	http://www.genome.jp/kegg-bin/show_pathway?map=map05146&multi_query=K06856+yellow,red%0d%0aK13966+yellow%0dK04000+yellow%0dK04633+yellow%0dK13963+yellow,red%0d%0aK03998+yellow%0dK02677+yellow,red%0d%0aK04519+yellow,red%0d%0aK03156+yellow,red%0d%0aK07888+yellow,red%0d%0aK07889+yellow,red%0d%0aK04391+yellow%0dK07887+yellow,red%0d%0aK10030+yellow%0dK08041+yellow%0dK16628+yellow%0dK02580+yellow%0dK05…	Infectious diseases: Parasitic	Human Diseases
18	Drug metabolism - cytochrome P450	KEGG PATHWAY	map00982	18/5803	108/28839	0.845981	ENSBTAT00000006245|ENSBTAT00000003873|ENSBTAT00000012030|ENSBTAT00000028674|ENSBTAT00000028640|MSTRG.15891.2|ENSBTAT00000011257|ENSBTAT00000084460|ENSBTAT00000072321|ENSBTAT00000021304|ENSBTAT00000045072|ENSBTAT00000016865|ENSBTAT00000005618|ENSBTAT00000085198|ENSBTAT00000074125|ENSBTAT00000085812|ENSBTAT00000029028|ENSBTAT00000021896	http://www.genome.jp/kegg-bin/show_pathway?map=map00982&multi_query=K00274+yellow%0dK00699+yellow%0dK00157+yellow%0dK13299+yellow%0dK13980+yellow%0dK00129+yellow,red%0d%0aK04097+yellow%0dK00485+yellow,red%0d%0aK00799+tomato,red%0d%0aK07409+yellow%0dK07415+yellow%0dK00121+yellow,red%0d%0aK13952+yellow%0dK13951+yellow%0dK08089+yellow%0d	Xenobiotics biodegradation and metabolism	Metabolism
3	Non-homologous end-joining	KEGG PATHWAY	map03450	3/5803	22/28839	0.848833	ENSBTAT00000000071|ENSBTAT00000008020|ENSBTAT00000079721	http://www.genome.jp/kegg-bin/show_pathway?map=map03450&multi_query=K10886+yellow%0dK10887+yellow%0dK10884+tomato,red%0d%0aK10885+yellow%0dK00977+yellow%0dK10777+yellow,red%0d%0aK06642+yellow%0dK10866+yellow%0dK04799+yellow,red%0d%0aK10980+yellow%0dK10865+yellow%0dK03512+tomato%0dK03513+yellow%0d	Replication and repair	Genetic Information Processing
67	Adrenergic signaling in cardiomyocytes	KEGG PATHWAY	map04261	67/5803	370/28839	0.850612	ENSBTAT00000007277|ENSBTAT00000068098|ENSBTAT00000021739|ENSBTAT00000001646|ENSBTAT00000086781|ENSBTAT00000066809|ENSBTAT00000081750|ENSBTAT00000023988|ENSBTAT00000071377|ENSBTAT00000080069|MSTRG.5204.3|ENSBTAT00000071058|ENSBTAT00000066950|ENSBTAT00000016514|ENSBTAT00000000596|ENSBTAT00000022120|ENSBTAT00000012770|ENSBTAT00000047197|ENSBTAT00000065956|ENSBTAT00000002055|ENSBTAT00000078062|ENSBTA…	http://www.genome.jp/kegg-bin/show_pathway?map=map04261&multi_query=K04926+yellow%0dK04848+yellow%0dK04845+yellow,red%0d%0aK04371+yellow,red%0d%0aK11583+yellow,red%0d%0aK11584+tomato,red%0d%0aK04374+tomato%0dK04166+yellow,red%0d%0aK04167+yellow%0dK09048+yellow%0dK09049+yellow%0dK09047+yellow%0dK05852+yellow%0dK05850+yellow,red%0d%0aK05858+tomato,red%0d%0aK16488+green%0dK04345+yellow%0dK04838+yell…	Circulatory system	Organismal Systems
19	Metabolism of xenobiotics by cytochrome P450	KEGG PATHWAY	map00980	19/5803	114/28839	0.851277	ENSBTAT00000016300|ENSBTAT00000006245|ENSBTAT00000012030|ENSBTAT00000028674|ENSBTAT00000028640|MSTRG.15891.2|ENSBTAT00000011257|ENSBTAT00000084460|ENSBTAT00000072321|ENSBTAT00000013922|ENSBTAT00000021304|ENSBTAT00000045072|ENSBTAT00000016865|ENSBTAT00000005618|ENSBTAT00000085198|ENSBTAT00000074125|ENSBTAT00000085812|ENSBTAT00000029028|ENSBTAT00000021896	http://www.genome.jp/kegg-bin/show_pathway?map=map00980&multi_query=K17685+yellow%0dK00084+yellow%0dK00081+yellow%0dK13299+yellow%0dK00078+yellow%0dK00079+yellow%0dK00699+yellow%0dK07408+yellow%0dK07409+yellow%0dK07420+yellow%0dK01253+yellow%0dK15680+yellow%0dK13980+yellow%0dK15303+yellow,red%0d%0aK13951+yellow%0dK13952+yellow%0dK07410+yellow,red%0d%0aK00129+yellow,red%0d%0aK04097+yellow%0dK00799…	Xenobiotics biodegradation and metabolism	Metabolism
55	Dopaminergic synapse	KEGG PATHWAY	map04728	55/5803	308/28839	0.857835	ENSBTAT00000007277|ENSBTAT00000084422|ENSBTAT00000057594|ENSBTAT00000026009|ENSBTAT00000065045|ENSBTAT00000081750|ENSBTAT00000023988|ENSBTAT00000066425|MSTRG.5204.3|MSTRG.7745.1|ENSBTAT00000071058|ENSBTAT00000066950|ENSBTAT00000007930|ENSBTAT00000000596|ENSBTAT00000012770|ENSBTAT00000002055|ENSBTAT00000053490|ENSBTAT00000074229|ENSBTAT00000003777|ENSBTAT00000016514|ENSBTAT00000078395|ENSBTAT00000…	http://www.genome.jp/kegg-bin/show_pathway?map=map04728&multi_query=K04515+yellow,red%0d%0aK08822+yellow,red%0d%0aK04959+yellow%0dK04539+yellow%0dK04538+yellow%0dK04537+yellow,red%0d%0aK04536+tomato,red%0d%0aK04534+yellow,red%0d%0aK03083+yellow,red%0d%0aK02296+yellow,red%0d%0aK05209+yellow%0dK10396+yellow,red%0d%0aK08155+yellow%0dK09048+yellow%0dK05210+yellow%0dK04960+yellow,red%0d%0aK04344+yello…	Nervous system	Organismal Systems
58	Osteoclast differentiation	KEGG PATHWAY	map04380	58/5803	324/28839	0.858784	ENSBTAT00000066996|ENSBTAT00000070149|ENSBTAT00000026009|ENSBTAT00000073572|ENSBTAT00000076200|ENSBTAT00000072108|ENSBTAT00000009995|ENSBTAT00000012170|ENSBTAT00000023988|ENSBTAT00000071377|ENSBTAT00000020709|ENSBTAT00000003794|MSTRG.19293.1|ENSBTAT00000077659|ENSBTAT00000009316|ENSBTAT00000071052|ENSBTAT00000012345|ENSBTAT00000014594|ENSBTAT00000044042|ENSBTAT00000002717|ENSBTAT00000075358|ENSBT…	http://www.genome.jp/kegg-bin/show_pathway?map=map04380&multi_query=K11221+tomato%0dK11220+yellow%0dK07370+yellow%0dK06512+yellow,red%0d%0aK04379+yellow,red%0d%0aK08009+yellow%0dK08008+yellow%0dK04371+yellow,red%0d%0aK14380+yellow,red%0d%0aK04469+yellow%0dK04388+yellow%0dK04502+yellow%0dK14379+yellow%0dK04467+yellow,red%0d%0aK04466+yellow,red%0d%0aK05856+yellow,red%0d%0aK05855+yellow,red%0d%0aK07…	Development	Organismal Systems
14	Tryptophan metabolism	KEGG PATHWAY	map00380	14/5803	87/28839	0.859601	ENSBTAT00000000643|ENSBTAT00000087507|ENSBTAT00000085694|ENSBTAT00000013922|ENSBTAT00000012710|ENSBTAT00000054605|ENSBTAT00000079521|ENSBTAT00000003660|ENSBTAT00000020020|ENSBTAT00000044947|ENSBTAT00000017122|ENSBTAT00000076066|ENSBTAT00000027941|ENSBTAT00000069421	http://www.genome.jp/kegg-bin/show_pathway?map=map00380&multi_query=K00816+yellow,red%0d%0aK14085+yellow,red%0d%0aK00626+tomato,red%0d%0aK00669+yellow%0dK03781+yellow,red%0d%0aK00157+yellow%0dK00486+yellow%0dK00562+yellow%0dK01556+yellow%0dK00543+yellow%0dK07408+yellow%0dK07409+yellow%0dK00502+yellow%0dK00463+yellow%0dK03334+yellow%0dK00825+yellow,red%0d%0aK03392+yellow%0dK01593+yellow,red%0d%0aK…	Amino acid metabolism	Metabolism
76	Cell adhesion molecules (CAMs)	KEGG PATHWAY	map04514	76/5803	420/28839	0.866068	ENSBTAT00000016520|ENSBTAT00000033046|ENSBTAT00000019233|ENSBTAT00000046285|ENSBTAT00000087086|ENSBTAT00000074367|ENSBTAT00000020881|ENSBTAT00000077790|ENSBTAT00000017854|ENSBTAT00000026794|ENSBTAT00000066708|ENSBTAT00000073361|ENSBTAT00000021451|ENSBTAT00000080406|ENSBTAT00000013320|ENSBTAT00000026100|MSTRG.4743.1|ENSBTAT00000084844|ENSBTAT00000081596|ENSBTAT00000034283|ENSBTAT00000083396|ENSBTA…	http://www.genome.jp/kegg-bin/show_pathway?map=map04514&multi_query=K16336+yellow%0dK16337+yellow%0dK05689+yellow,red%0d%0aK16338+yellow%0dK06751+tomato,red%0d%0aK07379+yellow,red%0d%0aK06752+yellow,red%0d%0aK06757+yellow%0dK06756+yellow,red%0d%0aK06759+yellow%0dK07377+yellow%0dK06449+yellow,red%0d%0aK06592+yellow%0dK06591+yellow%0dK06590+yellow,red%0d%0aK16349+yellow%0dK12400+yellow%0dK05693+yel…	Signaling molecules and interaction	Environmental Information Processing
26	Renin secretion	KEGG PATHWAY	map04924	26/5803	154/28839	0.866826	ENSBTAT00000000993|ENSBTAT00000018173|ENSBTAT00000076635|ENSBTAT00000026009|ENSBTAT00000002055|ENSBTAT00000053490|ENSBTAT00000074229|MSTRG.4567.4|ENSBTAT00000003515|ENSBTAT00000082279|ENSBTAT00000066425|ENSBTAT00000017303|ENSBTAT00000061106|MSTRG.20542.3|ENSBTAT00000063575|ENSBTAT00000072849|ENSBTAT00000006874|ENSBTAT00000081832|ENSBTAT00000019411|ENSBTAT00000070189|ENSBTAT00000084716|MSTRG.5204.…	http://www.genome.jp/kegg-bin/show_pathway?map=map04924&multi_query=K05028+yellow%0dK01380+yellow%0dK04959+yellow%0dK05027+yellow%0dK01363+yellow%0dK05870+yellow%0dK01283+yellow,red%0d%0aK13755+yellow%0dK19477+yellow%0dK04960+yellow,red%0d%0aK08046+yellow%0dK08045+yellow%0dK13296+yellow,red%0d%0aK12323+yellow%0dK04259+yellow%0dK09821+yellow%0dK04587+yellow%0dK04142+yellow%0dK04143+yellow%0dK09864…	Endocrine system	Organismal Systems
23	Chemical carcinogenesis	KEGG PATHWAY	map05204	23/5803	138/28839	0.870343	ENSBTAT00000000643|ENSBTAT00000028674|ENSBTAT00000084460|ENSBTAT00000021304|ENSBTAT00000045072|ENSBTAT00000012030|ENSBTAT00000074125|ENSBTAT00000011257|ENSBTAT00000072321|ENSBTAT00000075503|ENSBTAT00000085198|ENSBTAT00000028023|ENSBTAT00000077897|ENSBTAT00000006245|ENSBTAT00000028640|MSTRG.15891.2|ENSBTAT00000005618|ENSBTAT00000085812|ENSBTAT00000048506|ENSBTAT00000013922|ENSBTAT00000029028|ENSBT…	http://www.genome.jp/kegg-bin/show_pathway?map=map05204&multi_query=K17685+yellow%0dK17720+yellow,red%0d%0aK01014+yellow%0dK13980+yellow%0dK00816+yellow,red%0d%0aK00622+yellow,red%0d%0aK04809+yellow%0dK00699+yellow%0dK13299+yellow%0dK09097+yellow,red%0d%0aK00079+yellow%0dK11987+yellow%0dK07408+yellow%0dK07409+yellow%0dK07424+yellow%0dK01253+yellow%0dK15680+yellow%0dK13951+yellow%0dK13952+yellow%0…	Cancers: Overview	Human Diseases
14	Homologous recombination	KEGG PATHWAY	map03440	14/5803	88/28839	0.870589	MSTRG.24753.3|ENSBTAT00000014520|ENSBTAT00000071560|ENSBTAT00000085993|ENSBTAT00000066603|ENSBTAT00000008875|ENSBTAT00000016237|ENSBTAT00000084226|ENSBTAT00000011616|ENSBTAT00000069223|ENSBTAT00000047445|ENSBTAT00000017525|ENSBTAT00000008174|ENSBTAT00000012812	http://www.genome.jp/kegg-bin/show_pathway?map=map03440&multi_query=K10867+yellow%0dK10882+tomato%0dK10605+yellow,red%0d%0aK10880+yellow%0dK10881+yellow,red%0d%0aK10877+yellow%0dK04728+yellow%0dK03165+yellow,red%0d%0aK10740+yellow,red%0d%0aK10879+yellow%0dK08991+tomato%0dK04482+yellow%0dK10873+yellow%0dK07466+yellow,red%0d%0aK10870+yellow%0dK08775+yellow%0dK10875+yellow%0dK10739+yellow,red%0d%0aK…	Replication and repair	Genetic Information Processing
15	Cocaine addiction	KEGG PATHWAY	map05030	15/5803	95/28839	0.884123	ENSBTAT00000003326|ENSBTAT00000070189|ENSBTAT00000017303|ENSBTAT00000054605|ENSBTAT00000005279|MSTRG.5204.3|ENSBTAT00000078547|MSTRG.20542.3|ENSBTAT00000010762|ENSBTAT00000007930|ENSBTAT00000042550|ENSBTAT00000084387|ENSBTAT00000023605|ENSBTAT00000010212|ENSBTAT00000003515	http://www.genome.jp/kegg-bin/show_pathway?map=map05030&multi_query=K13765+yellow,red%0d%0aK04735+yellow%0dK05208+yellow%0dK05209+yellow%0dK02090+yellow,red%0d%0aK05211+yellow%0dK05210+yellow%0dK08045+yellow%0dK15494+yellow,red%0d%0aK09049+yellow%0dK11716+yellow%0dK04605+yellow%0dK04144+yellow%0dK04145+yellow%0dK04374+tomato%0dK05214+yellow%0dK09048+yellow%0dK15840+yellow%0dK05213+yellow%0dK05212…	Substance dependence	Human Diseases
160	PI3K-Akt signaling pathway	KEGG PATHWAY	map04151	160/5803	864/28839	0.89276	ENSBTAT00000071822|ENSBTAT00000014920|ENSBTAT00000022145|ENSBTAT00000014097|ENSBTAT00000068095|ENSBTAT00000071983|ENSBTAT00000078232|ENSBTAT00000006102|ENSBTAT00000067493|ENSBTAT00000065956|ENSBTAT00000081829|ENSBTAT00000011023|ENSBTAT00000075215|ENSBTAT00000003777|ENSBTAT00000078062|ENSBTAT00000006990|ENSBTAT00000081693|ENSBTAT00000015668|ENSBTAT00000061006|ENSBTAT00000018708|ENSBTAT00000076491|…	http://www.genome.jp/kegg-bin/show_pathway?map=map04151&multi_query=K05870+yellow%0dK05717+yellow,red%0d%0aK16332+tomato,red%0d%0aK16333+yellow%0dK01110+yellow%0dK02161+yellow%0dK16339+yellow%0dK09408+yellow,red%0d%0aK13302+yellow,red%0d%0aK16837+yellow%0dK02091+yellow%0dK05096+yellow%0dK10838+yellow%0dK09487+yellow,red%0d%0aK16628+yellow%0dK04539+yellow%0dK02089+tomato,red%0d%0aK05448+yellow,red…	Signal transduction	Environmental Information Processing
42	Glucagon signaling pathway	KEGG PATHWAY	map04922	42/5803	245/28839	0.895817	MSTRG.6481.1|ENSBTAT00000026009|ENSBTAT00000019129|ENSBTAT00000015200|ENSBTAT00000071058|ENSBTAT00000076635|ENSBTAT00000056276|ENSBTAT00000073793|ENSBTAT00000002055|ENSBTAT00000079692|ENSBTAT00000086099|ENSBTAT00000008734|ENSBTAT00000017940|ENSBTAT00000074229|ENSBTAT00000074859|ENSBTAT00000047412|ENSBTAT00000080820|ENSBTAT00000053490|MSTRG.4567.4|ENSBTAT00000080046|ENSBTAT00000082279|ENSBTAT00000…	http://www.genome.jp/kegg-bin/show_pathway?map=map04922&multi_query=K04515+yellow,red%0d%0aK16311+tomato,red%0d%0aK07593+yellow%0dK16333+yellow%0dK04959+yellow%0dK11411+yellow%0dK19008+yellow,red%0d%0aK04583+yellow%0dK07198+yellow,red%0d%0aK07199+yellow,red%0d%0aK00873+yellow,red%0d%0aK11262+tomato%0dK07190+tomato,red%0d%0aK04960+yellow,red%0d%0aK08042+yellow%0dK00871+tomato,red%0d%0aK15423+yello…	Endocrine system	Organismal Systems
22	Basal transcription factors	KEGG PATHWAY	map03022	22/5803	136/28839	0.898352	ENSBTAT00000049877|ENSBTAT00000035017|ENSBTAT00000082836|ENSBTAT00000035362|ENSBTAT00000068498|ENSBTAT00000081960|ENSBTAT00000014667|ENSBTAT00000073995|ENSBTAT00000055844|ENSBTAT00000078280|ENSBTAT00000013602|ENSBTAT00000018145|ENSBTAT00000038996|ENSBTAT00000000926|ENSBTAT00000012808|ENSBTAT00000009561|ENSBTAT00000044137|ENSBTAT00000054213|ENSBTAT00000011263|ENSBTAT00000016863|ENSBTAT00000075579|…	http://www.genome.jp/kegg-bin/show_pathway?map=map03022&multi_query=K03143+yellow,red%0d%0aK03142+yellow%0dK03141+yellow%0dK10603+yellow%0dK03144+yellow,red%0d%0aK03125+yellow,red%0d%0aK03124+yellow,red%0d%0aK03127+yellow,red%0d%0aK03126+yellow%0dK03121+yellow,red%0d%0aK03120+yellow,red%0d%0aK03123+yellow,red%0d%0aK03122+yellow,red%0d%0aK03129+yellow%0dK03128+yellow%0dK14651+yellow%0dK14650+yello…	Transcription	Genetic Information Processing
38	TNF signaling pathway	KEGG PATHWAY	map04668	38/5803	224/28839	0.899453	ENSBTAT00000000557|ENSBTAT00000082389|ENSBTAT00000085853|ENSBTAT00000063174|ENSBTAT00000001371|ENSBTAT00000005660|ENSBTAT00000005522|ENSBTAT00000071377|ENSBTAT00000073431|ENSBTAT00000009316|ENSBTAT00000014594|ENSBTAT00000020877|ENSBTAT00000039533|ENSBTAT00000015940|ENSBTAT00000009612|ENSBTAT00000024322|ENSBTAT00000013608|ENSBTAT00000085194|ENSBTAT00000022366|ENSBTAT00000009995|ENSBTAT00000083444|…	http://www.genome.jp/kegg-bin/show_pathway?map=map04668&multi_query=K05508+yellow,red%0d%0aK04431+yellow%0dK05173+yellow,red%0d%0aK04379+yellow,red%0d%0aK11859+yellow,red%0d%0aK04371+yellow,red%0d%0aK04374+tomato%0dK16488+green%0dK08849+yellow,red%0d%0aK09048+yellow%0dK09049+yellow%0dK09047+yellow%0dK08847+yellow%0dK04467+yellow,red%0d%0aK04466+yellow,red%0d%0aK05453+yellow%0dK14624+yellow%0dK146…	Signal transduction	Environmental Information Processing
9	Dorso-ventral axis formation	KEGG PATHWAY	map04320	9/5803	63/28839	0.910377	ENSBTAT00000029006|ENSBTAT00000068933|ENSBTAT00000052089|ENSBTAT00000071377|ENSBTAT00000074376|ENSBTAT00000060960|ENSBTAT00000050083|ENSBTAT00000049545|ENSBTAT00000085176	http://www.genome.jp/kegg-bin/show_pathway?map=map04320&multi_query=K03211+yellow,red%0d%0aK04361+yellow%0dK03099+yellow%0dK02678+yellow%0dK04364+yellow%0dK20996+yellow,red%0d%0aK20995+yellow,red%0d%0aK20994+yellow,red%0d%0aK04371+yellow,red%0d%0aK04368+yellow%0dK02599+yellow%0dK02156+yellow%0dK02184+yellow,red%0d%0aK02602+tomato%0dK07827+yellow%0dK02098+yellow%0dK04365+yellow,red%0d%0a	Development	Organismal Systems
9	Hippo signaling pathway - multiple species	KEGG PATHWAY	map04392	9/5803	63/28839	0.910377	ENSBTAT00000083312|ENSBTAT00000038885|ENSBTAT00000084467|ENSBTAT00000071398|ENSBTAT00000087098|ENSBTAT00000047356|ENSBTAT00000067627|ENSBTAT00000023060|ENSBTAT00000064655	http://www.genome.jp/kegg-bin/show_pathway?map=map04392&multi_query=K09448+tomato,red%0d%0aK09851+yellow,red%0d%0aK09850+yellow%0dK08791+yellow%0dK04409+yellow%0dK09854+yellow%0dK16682+yellow,red%0d%0aK08960+yellow%0dK06685+yellow,red%0d%0aK16686+yellow%0dK04412+yellow,red%0d%0aK16684+yellow%0dK16685+yellow%0dK16822+yellow%0dK16669+yellow%0dK16820+yellow%0dK16821+yellow,red%0d%0aK16687+yellow%0dK…	Signal transduction	Environmental Information Processing
46	Signaling pathways regulating pluripotency of stem cells	KEGG PATHWAY	map04550	46/5803	270/28839	0.913127	ENSBTAT00000084422|ENSBTAT00000009081|ENSBTAT00000065045|ENSBTAT00000085974|ENSBTAT00000019489|ENSBTAT00000023988|ENSBTAT00000071377|ENSBTAT00000070766|ENSBTAT00000072386|ENSBTAT00000063375|ENSBTAT00000002720|ENSBTAT00000081829|ENSBTAT00000014594|ENSBTAT00000036594|ENSBTAT00000027911|ENSBTAT00000082364|ENSBTAT00000068978|ENSBTAT00000023595|ENSBTAT00000075793|ENSBTAT00000068394|MSTRG.22126.1|ENSBT…	http://www.genome.jp/kegg-bin/show_pathway?map=map04550&multi_query=K09071+yellow%0dK00408+yellow%0dK00182+yellow%0dK11459+yellow,red%0d%0aK02157+yellow,red%0d%0aK09370+yellow%0dK09378+yellow,red%0d%0aK11421+tomato%0dK04371+yellow,red%0d%0aK04377+yellow%0dK04500+yellow,red%0d%0aK05058+yellow%0dK01357+yellow%0dK02085+yellow%0dK11217+yellow%0dK11218+yellow%0dK02329+yellow,red%0d%0aK16488+green%0dK0…	Cellular community - eukaryotes	Cellular Processes
1	Valine, leucine and isoleucine biosynthesis	KEGG PATHWAY	map00290	1/5803	11/28839	0.915572	ENSBTAT00000066914	http://www.genome.jp/kegg-bin/show_pathway?map=map00290&multi_query=K00826+yellow,red%0d%0aK17989+yellow%0d	Amino acid metabolism	Metabolism
7	Thiamine metabolism	KEGG PATHWAY	map00730	7/5803	52/28839	0.921039	ENSBTAT00000050657|ENSBTAT00000023406|ENSBTAT00000027314|MSTRG.5353.1|ENSBTAT00000057239|ENSBTAT00000043366|ENSBTAT00000018514	http://www.genome.jp/kegg-bin/show_pathway?map=map00730&multi_query=K04487+tomato,red%0d%0aK05307+tomato%0dK01077+yellow%0dK00949+yellow%0dK06928+yellow,red%0d%0aK00939+yellow,red%0d%0aK14394+yellow,red%0d%0a	Metabolism of cofactors and vitamins	Metabolism
6	Histidine metabolism	KEGG PATHWAY	map00340	6/5803	46/28839	0.923226	ENSBTAT00000012710|ENSBTAT00000076066|ENSBTAT00000085198|ENSBTAT00000031107|ENSBTAT00000069421|ENSBTAT00000012030	http://www.genome.jp/kegg-bin/show_pathway?map=map00340&multi_query=K00274+yellow%0dK00546+yellow%0dK19787+yellow%0dK05604+yellow%0dK01468+yellow%0dK00149+yellow%0dK13990+yellow%0dK08660+yellow,red%0d%0aK00128+tomato,red%0d%0aK00129+yellow,red%0d%0aK01712+yellow%0dK11182+yellow%0dK01590+yellow%0dK14085+yellow,red%0d%0aK01437+yellow%0dK01745+yellow%0dK14755+yellow%0d	Amino acid metabolism	Metabolism
9	Alanine, aspartate and glutamate metabolism	KEGG PATHWAY	map00250	9/5803	65/28839	0.927591	ENSBTAT00000023441|ENSBTAT00000005280|ENSBTAT00000015873|ENSBTAT00000023262|ENSBTAT00000010309|ENSBTAT00000009440|ENSBTAT00000078207|ENSBTAT00000029203|ENSBTAT00000079455	http://www.genome.jp/kegg-bin/show_pathway?map=map00250&multi_query=K00830+yellow%0dK01756+yellow%0dK00814+yellow,red%0d%0aK01939+yellow%0dK00764+tomato%0dK01915+yellow%0dK01425+yellow%0dK00261+yellow%0dK14455+yellow,red%0d%0aK14454+yellow,red%0d%0aK18309+yellow%0dK01953+yellow%0dK00139+yellow,red%0d%0aK11540+yellow%0dK01755+yellow%0dK14592+yellow%0dK03334+yellow%0dK00827+yellow%0dK00820+yellow,r…	Amino acid metabolism	Metabolism
8	Pentose and glucuronate interconversions	KEGG PATHWAY	map00040	8/5803	59/28839	0.928373	ENSBTAT00000072399|ENSBTAT00000000630|ENSBTAT00000013082|ENSBTAT00000068524|ENSBTAT00000000941|ENSBTAT00000019302|ENSBTAT00000044762|MSTRG.17444.2	http://www.genome.jp/kegg-bin/show_pathway?map=map00040&multi_query=K00854+yellow%0dK00002+yellow,red%0d%0aK00963+yellow,red%0d%0aK03331+yellow%0dK00078+yellow%0dK01195+tomato,red%0d%0aK00008+yellow%0dK00699+yellow%0dK01783+yellow%0dK21031+yellow,red%0d%0aK00011+yellow,red%0d%0aK00012+yellow,red%0d%0aK14756+yellow%0dK13247+yellow%0d	Carbohydrate metabolism	Metabolism
76	MicroRNAs in cancer	KEGG PATHWAY	map05206	76/5803	435/28839	0.928382	ENSBTAT00000022145|ENSBTAT00000028162|ENSBTAT00000068095|ENSBTAT00000071195|ENSBTAT00000009995|ENSBTAT00000042942|ENSBTAT00000007443|ENSBTAT00000060960|ENSBTAT00000079910|ENSBTAT00000050083|ENSBTAT00000008669|ENSBTAT00000063375|ENSBTAT00000023383|ENSBTAT00000006968|ENSBTAT00000081829|ENSBTAT00000083419|ENSBTAT00000074410|ENSBTAT00000067659|ENSBTAT00000072971|ENSBTAT00000026432|ENSBTAT00000002717|…	http://www.genome.jp/kegg-bin/show_pathway?map=map05206&multi_query=K17039+yellow%0dK01110+yellow%0dK01116+yellow,red%0d%0aK11459+yellow,red%0d%0aK02091+yellow%0dK05094+yellow%0dK17111+yellow%0dK17110+yellow%0dK17112+yellow%0dK14021+yellow,red%0d%0aK04702+yellow%0dK17119+yellow%0dK17118+yellow%0dK05448+yellow,red%0d%0aK17454+yellow%0dK06619+yellow%0dK16341+yellow%0dK11987+yellow%0dK12886+yellow,r…	Cancers: Overview	Human Diseases
37	ErbB signaling pathway	KEGG PATHWAY	map04012	37/5803	225/28839	0.931383	ENSBTAT00000084422|ENSBTAT00000065045|ENSBTAT00000071377|ENSBTAT00000068095|ENSBTAT00000026432|ENSBTAT00000071058|ENSBTAT00000007443|ENSBTAT00000086472|ENSBTAT00000042942|ENSBTAT00000063375|ENSBTAT00000023383|ENSBTAT00000081829|ENSBTAT00000014594|ENSBTAT00000084727|ENSBTAT00000002717|ENSBTAT00000068933|ENSBTAT00000039828|ENSBTAT00000085194|ENSBTAT00000083271|ENSBTAT00000081792|ENSBTAT00000084339|…	http://www.genome.jp/kegg-bin/show_pathway?map=map04012&multi_query=K04515+yellow,red%0d%0aK04410+yellow,red%0d%0aK07203+yellow,red%0d%0aK08887+yellow%0dK04430+yellow%0dK04431+yellow%0dK02677+yellow,red%0d%0aK01116+yellow,red%0d%0aK03083+yellow,red%0d%0aK04438+yellow,red%0d%0aK05085+yellow,red%0d%0aK11224+yellow%0dK06279+yellow,red%0d%0aK11223+yellow,red%0d%0aK02158+yellow,red%0d%0aK05704+yellow%…	Signal transduction	Environmental Information Processing
31	Nucleotide excision repair	KEGG PATHWAY	map03420	31/5803	192/28839	0.932259	ENSBTAT00000014278|ENSBTAT00000002506|ENSBTAT00000035017|ENSBTAT00000079869|ENSBTAT00000080567|ENSBTAT00000024740|ENSBTAT00000008174|ENSBTAT00000017525|ENSBTAT00000007967|ENSBTAT00000073415|ENSBTAT00000020113|ENSBTAT00000028792|ENSBTAT00000012812|ENSBTAT00000079546|ENSBTAT00000086637|ENSBTAT00000083009|ENSBTAT00000009561|ENSBTAT00000016237|ENSBTAT00000010319|ENSBTAT00000009683|ENSBTAT00000028740|…	http://www.genome.jp/kegg-bin/show_pathway?map=map03420&multi_query=K03143+yellow,red%0d%0aK03142+yellow%0dK03141+yellow%0dK10740+yellow,red%0d%0aK03144+yellow,red%0d%0aK10609+tomato,red%0d%0aK06797+yellow%0dK10570+yellow,red%0d%0aK04802+yellow,red%0d%0aK10755+yellow,red%0d%0aK21398+yellow%0dK10176+yellow%0dK06531+yellow%0dK03868+yellow,red%0d%0aK14611+yellow%0dK04358+yellow%0dK04825+yellow%0dK10…	Replication and repair	Genetic Information Processing
33	Staphylococcus aureus infection	KEGG PATHWAY	map05150	33/5803	204/28839	0.9361	ENSBTAT00000046285|ENSBTAT00000073572|ENSBTAT00000076200|ENSBTAT00000018484|ENSBTAT00000020881|ENSBTAT00000077790|ENSBTAT00000078996|ENSBTAT00000026100|ENSBTAT00000065970|ENSBTAT00000034282|ENSBTAT00000034283|ENSBTAT00000082329|ENSBTAT00000078697|ENSBTAT00000086353|ENSBTAT00000013608|ENSBTAT00000083559|ENSBTAT00000072027|ENSBTAT00000077896|ENSBTAT00000006358|ENSBTAT00000076111|ENSBTAT00000079560|…	http://www.genome.jp/kegg-bin/show_pathway?map=map05150&multi_query=K03990+yellow,red%0d%0aK03991+yellow,red%0d%0aK03992+yellow%0dK03993+tomato%0dK03994+yellow%0dK07596+yellow%0dK04009+yellow%0dK06463+yellow,red%0d%0aK06461+yellow%0dK06752+yellow,red%0d%0aK05718+yellow,red%0d%0aK05443+yellow,red%0d%0aK06513+yellow%0dK04004+yellow,red%0d%0aK01332+yellow,red%0d%0aK01333+yellow%0dK01330+yellow%0dK01…	Infectious diseases: Bacterial	Human Diseases
21	Asthma	KEGG PATHWAY	map05310	21/5803	137/28839	0.938409	ENSBTAT00000079560|ENSBTAT00000077790|ENSBTAT00000046285|ENSBTAT00000054092|ENSBTAT00000082329|ENSBTAT00000018484|ENSBTAT00000020881|ENSBTAT00000014072|ENSBTAT00000016520|ENSBTAT00000078996|ENSBTAT00000008504|ENSBTAT00000035815|ENSBTAT00000081783|ENSBTAT00000083559|ENSBTAT00000072091|ENSBTAT00000026100|ENSBTAT00000076111|ENSBTAT00000065970|ENSBTAT00000072027|ENSBTAT00000034282|ENSBTAT00000034283	http://www.genome.jp/kegg-bin/show_pathway?map=map05310&multi_query=K06856+yellow,red%0d%0aK07983+yellow%0dK03156+yellow,red%0d%0aK06752+yellow,red%0d%0aK12400+yellow%0dK10784+yellow,red%0d%0aK10787+yellow%0dK05443+yellow,red%0d%0aK08090+yellow%0dK01168+yellow%0dK04736+yellow%0dK05435+yellow%0dK16597+yellow%0dK05430+yellow%0dK05432+yellow%0dK03161+yellow%0dK10785+yellow,red%0d%0aK08089+yellow%0dK…	Immune diseases	Human Diseases
21	Regulation of lipolysis in adipocytes	KEGG PATHWAY	map04923	21/5803	137/28839	0.938409	ENSBTAT00000008153|ENSBTAT00000075215|ENSBTAT00000065659|ENSBTAT00000072886|ENSBTAT00000070189|ENSBTAT00000066809|ENSBTAT00000017303|MSTRG.5204.3|ENSBTAT00000080069|ENSBTAT00000072690|ENSBTAT00000006874|ENSBTAT00000068248|MSTRG.20542.3|ENSBTAT00000030056|ENSBTAT00000075087|ENSBTAT00000022120|ENSBTAT00000073752|ENSBTAT00000078312|ENSBTAT00000072162|ENSBTAT00000014594|ENSBTAT00000003515	http://www.genome.jp/kegg-bin/show_pathway?map=map04923&multi_query=K08753+yellow%0dK16172+yellow%0dK16817+yellow,red%0d%0aK16816+yellow%0dK08522+yellow%0dK19477+yellow%0dK08043+tomato,red%0d%0aK08042+yellow%0dK08041+yellow%0dK08047+yellow,red%0d%0aK08046+yellow%0dK08045+yellow%0dK08044+yellow,red%0d%0aK13296+yellow,red%0d%0aK08049+yellow,red%0d%0aK08048+yellow%0dK07376+yellow%0dK11987+yellow%0dK…	Endocrine system	Organismal Systems
6	Vitamin digestion and absorption	KEGG PATHWAY	map04977	6/5803	48/28839	0.940426	ENSBTAT00000002914|ENSBTAT00000022638|ENSBTAT00000018959|ENSBTAT00000038159|ENSBTAT00000021518|ENSBTAT00000025464	http://www.genome.jp/kegg-bin/show_pathway?map=map04977&multi_query=K08757+yellow,red%0d%0aK14619+yellow%0dK14618+yellow,red%0d%0aK14610+yellow,red%0d%0aK14617+yellow,red%0d%0aK14616+yellow%0dK14615+yellow%0dK14386+yellow%0dK14622+yellow%0dK14592+yellow%0dK12261+green%0dK11156+yellow%0dK01435+tomato,red%0d%0aK00678+yellow%0dK14620+yellow%0dK14621+yellow%0dK14609+yellow%0dK08760+yellow%0dK14462+ye…	Digestive system	Organismal Systems
52	Breast cancer	KEGG PATHWAY	map05224	52/5803	311/28839	0.945043	ENSBTAT00000084422|ENSBTAT00000065045|ENSBTAT00000003498|ENSBTAT00000064469|ENSBTAT00000068933|ENSBTAT00000005660|ENSBTAT00000035150|ENSBTAT00000085033|ENSBTAT00000068095|ENSBTAT00000026432|ENSBTAT00000060960|ENSBTAT00000050083|ENSBTAT00000063375|ENSBTAT00000002720|ENSBTAT00000079000|ENSBTAT00000014594|ENSBTAT00000009420|ENSBTAT00000027911|ENSBTAT00000079320|ENSBTAT00000068978|ENSBTAT00000010545|…	http://www.genome.jp/kegg-bin/show_pathway?map=map05224&multi_query=K00182+yellow%0dK05097+yellow,red%0d%0aK01110+yellow%0dK02159+yellow,red%0d%0aK02091+yellow%0dK02157+yellow,red%0d%0aK14021+yellow,red%0d%0aK06618+yellow%0dK04371+yellow,red%0d%0aK04377+yellow%0dK04469+yellow%0dK04503+yellow,red%0d%0aK08845+yellow,red%0d%0aK01357+yellow%0dK02085+yellow%0dK02329+yellow,red%0d%0aK02089+tomato,red%0…	Cancers: Specific types	Human Diseases
95	Calcium signaling pathway	KEGG PATHWAY	map04020	95/5803	543/28839	0.946596	ENSBTAT00000072471|ENSBTAT00000071058|ENSBTAT00000079793|ENSBTAT00000073793|ENSBTAT00000002055|ENSBTAT00000070709|ENSBTAT00000003026|ENSBTAT00000074462|ENSBTAT00000064551|ENSBTAT00000018452|ENSBTAT00000087333|MSTRG.4567.4|ENSBTAT00000078723|ENSBTAT00000052796|ENSBTAT00000081832|ENSBTAT00000019411|ENSBTAT00000070189|ENSBTAT00000084716|ENSBTAT00000068248|ENSBTAT00000063682|ENSBTAT00000026009|ENSBTA…	http://www.genome.jp/kegg-bin/show_pathway?map=map04020&multi_query=K01116+yellow,red%0d%0aK05208+yellow%0dK05209+yellow%0dK00871+tomato,red%0d%0aK05849+yellow,red%0d%0aK04849+yellow,red%0d%0aK05840+yellow%0dK04169+yellow%0dK04160+yellow%0dK04161+yellow%0dK04162+yellow%0dK04163+yellow%0dK04166+yellow,red%0d%0aK05215+yellow%0dK05217+yellow%0dK05216+yellow%0dK05211+yellow%0dK05212+yellow,red%0d%0aK…	Signal transduction	Environmental Information Processing
11	Prion diseases	KEGG PATHWAY	map05020	11/5803	80/28839	0.946675	ENSBTAT00000013284|ENSBTAT00000020809|ENSBTAT00000071377|ENSBTAT00000082438|ENSBTAT00000032452|ENSBTAT00000001745|ENSBTAT00000076094|ENSBTAT00000013665|ENSBTAT00000039344|ENSBTAT00000081829|ENSBTAT00000017739	http://www.genome.jp/kegg-bin/show_pathway?map=map05020&multi_query=K03994+yellow%0dK03995+yellow%0dK03996+yellow%0dK03997+yellow%0dK03998+yellow%0dK03999+yellow%0dK04519+yellow,red%0d%0aK02599+yellow%0dK02159+yellow,red%0d%0aK09553+yellow,red%0d%0aK04000+yellow%0dK04368+yellow%0dK05635+yellow%0dK05634+yellow%0dK04565+yellow,red%0d%0aK05405+yellow%0dK04371+yellow,red%0d%0aK04375+yellow%0dK03988+y…	Neurodegenerative diseases	Human Diseases
57	Measles	KEGG PATHWAY	map05162	57/5803	339/28839	0.947292	ENSBTAT00000000557|ENSBTAT00000066996|ENSBTAT00000085409|ENSBTAT00000065045|ENSBTAT00000085012|ENSBTAT00000022145|ENSBTAT00000077790|ENSBTAT00000084422|ENSBTAT00000023277|ENSBTAT00000086249|ENSBTAT00000057062|ENSBTAT00000079353|ENSBTAT00000045545|ENSBTAT00000065970|ENSBTAT00000082939|ENSBTAT00000044986|ENSBTAT00000009420|ENSBTAT00000020859|ENSBTAT00000003401|ENSBTAT00000043743|ENSBTAT00000043742|…	http://www.genome.jp/kegg-bin/show_pathway?map=map05162&multi_query=K11224+yellow%0dK11221+tomato%0dK11220+yellow%0dK11223+yellow,red%0d%0aK02091+yellow%0dK02089+tomato,red%0d%0aK04007+yellow,red%0d%0aK11859+yellow,red%0d%0aK12400+yellow%0dK04503+yellow,red%0d%0aK04389+yellow%0dK04467+yellow,red%0d%0aK04734+yellow%0dK12648+yellow%0dK11217+yellow%0dK11218+yellow%0dK11219+yellow%0dK12646+yellow%0dK…	Infectious diseases: Viral	Human Diseases
41	Cholinergic synapse	KEGG PATHWAY	map04725	41/5803	252/28839	0.949381	ENSBTAT00000021739|ENSBTAT00000066809|ENSBTAT00000005660|ENSBTAT00000071377|ENSBTAT00000080069|MSTRG.7745.1|ENSBTAT00000071058|ENSBTAT00000022120|ENSBTAT00000042942|ENSBTAT00000063375|ENSBTAT00000065956|ENSBTAT00000053490|ENSBTAT00000074229|ENSBTAT00000003777|MSTRG.14159.1|ENSBTAT00000078395|ENSBTAT00000010682|ENSBTAT00000014594|MSTRG.4567.4|ENSBTAT00000073752|ENSBTAT00000003515|ENSBTAT0000006642…	http://www.genome.jp/kegg-bin/show_pathway?map=map04725&multi_query=K04926+yellow%0dK04927+yellow%0dK04928+yellow%0dK04929+yellow%0dK04849+yellow,red%0d%0aK04379+yellow,red%0d%0aK04371+yellow,red%0d%0aK04374+tomato%0dK14387+yellow%0dK16488+green%0dK09048+yellow%0dK09047+yellow%0dK04930+yellow%0dK05858+tomato,red%0d%0aK04344+yellow%0dK04345+yellow%0dK04347+yellow%0dK02833+yellow,red%0d%0aK04515+ye…	Nervous system	Organismal Systems
27	Intestinal immune network for IgA production	KEGG PATHWAY	map04672	27/5803	174/28839	0.950474	ENSBTAT00000046285|ENSBTAT00000018484|ENSBTAT00000020881|ENSBTAT00000077790|ENSBTAT00000078996|ENSBTAT00000009316|ENSBTAT00000026100|ENSBTAT00000065970|ENSBTAT00000034282|ENSBTAT00000034283|ENSBTAT00000084977|ENSBTAT00000082329|ENSBTAT00000078248|ENSBTAT00000067230|ENSBTAT00000083559|ENSBTAT00000072027|ENSBTAT00000076111|ENSBTAT00000079560|ENSBTAT00000016520|ENSBTAT00000072091|ENSBTAT00000054092|…	http://www.genome.jp/kegg-bin/show_pathway?map=map04672&multi_query=K10989+yellow%0dK03161+yellow%0dK03160+yellow%0dK10031+yellow,red%0d%0aK05153+yellow%0dK06779+yellow%0dK06752+yellow,red%0d%0aK05443+yellow,red%0d%0aK06483+yellow%0dK06590+yellow,red%0d%0aK05405+yellow%0dK06710+yellow%0dK06713+yellow%0dK05430+yellow%0dK06856+yellow,red%0d%0aK05074+yellow,red%0d%0aK04189+yellow%0dK12400+yellow%0dK…	Immune system	Organismal Systems
106	Ras signaling pathway	KEGG PATHWAY	map04014	106/5803	604/28839	0.95185	ENSBTAT00000072886|ENSBTAT00000027317|ENSBTAT00000014097|ENSBTAT00000023383|ENSBTAT00000002055|ENSBTAT00000027944|ENSBTAT00000075215|ENSBTAT00000003777|ENSBTAT00000068010|ENSBTAT00000074582|ENSBTAT00000061035|ENSBTAT00000018708|ENSBTAT00000007743|ENSBTAT00000071990|ENSBTAT00000020447|ENSBTAT00000027936|ENSBTAT00000081832|ENSBTAT00000080696|ENSBTAT00000064149|ENSBTAT00000015876|ENSBTAT00000019411|…	http://www.genome.jp/kegg-bin/show_pathway?map=map04014&multi_query=K14958+yellow,red%0d%0aK07860+yellow%0dK07861+yellow%0dK01116+yellow,red%0d%0aK05208+yellow%0dK05209+yellow%0dK05860+yellow,red%0d%0aK02158+yellow,red%0d%0aK05096+yellow%0dK05094+yellow%0dK18529+yellow%0dK05448+yellow,red%0d%0aK05449+yellow,red%0d%0aK16343+yellow%0dK06619+yellow%0dK01047+yellow,red%0d%0aK04371+yellow,red%0d%0aK04…	Signal transduction	Environmental Information Processing
30	Allograft rejection	KEGG PATHWAY	map05330	30/5803	192/28839	0.954025	ENSBTAT00000046285|ENSBTAT00000018484|ENSBTAT00000020881|ENSBTAT00000077790|ENSBTAT00000026794|ENSBTAT00000078996|ENSBTAT00000021451|ENSBTAT00000026100|ENSBTAT00000065970|ENSBTAT00000081596|ENSBTAT00000034283|ENSBTAT00000076769|ENSBTAT00000082329|ENSBTAT00000035815|ENSBTAT00000034282|ENSBTAT00000083559|ENSBTAT00000072027|ENSBTAT00000001336|ENSBTAT00000076111|ENSBTAT00000079560|ENSBTAT00000016520|…	http://www.genome.jp/kegg-bin/show_pathway?map=map05330&multi_query=K03156+yellow,red%0d%0aK04390+yellow,red%0d%0aK03161+yellow%0dK03160+yellow%0dK06751+tomato,red%0d%0aK06752+yellow,red%0d%0aK05443+yellow,red%0d%0aK05425+yellow%0dK05406+yellow%0dK07818+yellow,red%0d%0aK05428+yellow%0dK05429+yellow%0dK06856+yellow,red%0d%0aK04687+yellow%0dK12400+yellow%0dK01353+yellow%0dK06470+yellow%0dK04389+yel…	Immune diseases	Human Diseases
22	Glycerolipid metabolism	KEGG PATHWAY	map00561	22/5803	147/28839	0.956301	ENSBTAT00000001536|ENSBTAT00000012710|ENSBTAT00000066491|ENSBTAT00000015811|ENSBTAT00000000630|ENSBTAT00000013082|MSTRG.5627.2|MSTRG.29495.1|ENSBTAT00000024227|ENSBTAT00000069421|ENSBTAT00000075023|ENSBTAT00000027473|ENSBTAT00000078578|ENSBTAT00000078637|ENSBTAT00000082904|ENSBTAT00000076066|ENSBTAT00000007532|ENSBTAT00000087371|ENSBTAT00000076188|ENSBTAT00000080626|ENSBTAT00000087451|ENSBTAT0000…	http://www.genome.jp/kegg-bin/show_pathway?map=map00561&multi_query=K00149+yellow%0dK12298+yellow%0dK00629+yellow,red%0d%0aK00863+yellow,red%0d%0aK11160+yellow,red%0d%0aK14085+yellow,red%0d%0aK16816+yellow%0dK14452+yellow%0dK14457+yellow%0dK14456+yellow%0dK01189+tomato,red%0d%0aK09881+yellow%0dK15728+yellow%0dK01046+yellow,red%0d%0aK01080+yellow%0dK00011+yellow,red%0d%0aK13513+yellow,red%0d%0aK13…	Lipid metabolism	Metabolism
55	Gastric cancer	KEGG PATHWAY	map05226	55/5803	334/28839	0.962057	ENSBTAT00000084422|ENSBTAT00000009081|ENSBTAT00000071822|ENSBTAT00000085974|ENSBTAT00000064469|ENSBTAT00000085033|ENSBTAT00000068095|ENSBTAT00000073632|ENSBTAT00000035150|ENSBTAT00000063375|ENSBTAT00000002720|ENSBTAT00000081829|ENSBTAT00000014594|ENSBTAT00000065045|ENSBTAT00000036594|ENSBTAT00000027911|ENSBTAT00000075358|ENSBTAT00000079320|ENSBTAT00000068978|ENSBTAT00000068933|ENSBTAT00000012897|…	http://www.genome.jp/kegg-bin/show_pathway?map=map05226&multi_query=K05689+yellow,red%0d%0aK00182+yellow%0dK02159+yellow,red%0d%0aK02157+yellow,red%0d%0aK10056+yellow,red%0d%0aK14021+yellow,red%0d%0aK06618+yellow%0dK04371+yellow,red%0d%0aK11988+yellow%0dK04377+yellow%0dK04503+yellow,red%0d%0aK04500+yellow,red%0d%0aK04501+yellow,red%0d%0aK05691+tomato,red%0d%0aK08845+yellow,red%0d%0aK01357+yellow%…	Cancers: Specific types	Human Diseases
25	Prolactin signaling pathway	KEGG PATHWAY	map04917	25/5803	175/28839	0.981935	ENSBTAT00000084422|ENSBTAT00000065045|ENSBTAT00000014920|ENSBTAT00000022145|ENSBTAT00000005660|ENSBTAT00000023988|ENSBTAT00000071377|ENSBTAT00000026432|ENSBTAT00000011826|ENSBTAT00000063375|ENSBTAT00000081829|ENSBTAT00000014594|ENSBTAT00000070880|ENSBTAT00000085194|ENSBTAT00000029320|ENSBTAT00000081792|ENSBTAT00000022049|ENSBTAT00000020997|ENSBTAT00000085762|ENSBTAT00000023277|MSTRG.2294.2|ENSBTA…	http://www.genome.jp/kegg-bin/show_pathway?map=map04917&multi_query=K04696+yellow%0dK04697+yellow,red%0d%0aK04694+yellow%0dK07593+yellow%0dK04692+yellow%0dK10151+yellow,red%0d%0aK05081+yellow,red%0d%0aK04735+yellow%0dK03083+yellow,red%0d%0aK04698+yellow,red%0d%0aK04699+yellow%0dK11224+yellow%0dK04695+yellow%0dK09408+yellow,red%0d%0aK11220+yellow%0dK11223+yellow,red%0d%0aK08521+yellow%0dK08522+yel…	Endocrine system	Organismal Systems
30	Autoimmune thyroid disease	KEGG PATHWAY	map05320	30/5803	206/28839	0.984312	ENSBTAT00000046285|ENSBTAT00000018484|ENSBTAT00000020881|ENSBTAT00000077790|ENSBTAT00000026794|ENSBTAT00000078996|ENSBTAT00000021451|ENSBTAT00000026100|ENSBTAT00000065970|ENSBTAT00000081596|ENSBTAT00000034283|ENSBTAT00000076769|ENSBTAT00000082329|ENSBTAT00000034282|ENSBTAT00000083559|ENSBTAT00000069423|ENSBTAT00000001336|ENSBTAT00000076111|ENSBTAT00000079560|ENSBTAT00000016520|ENSBTAT00000080128|…	http://www.genome.jp/kegg-bin/show_pathway?map=map05320&multi_query=K04390+yellow,red%0d%0aK03161+yellow%0dK03160+yellow%0dK08522+yellow%0dK06751+tomato,red%0d%0aK06752+yellow,red%0d%0aK05443+yellow,red%0d%0aK06538+yellow%0dK07818+yellow,red%0d%0aK05428+yellow%0dK05429+yellow%0dK06856+yellow,red%0d%0aK12400+yellow%0dK05251+yellow%0dK01353+yellow%0dK10785+yellow,red%0d%0aK04389+yellow%0dK00431+yel…	Immune diseases	Human Diseases
27	Toll-like receptor signaling pathway	KEGG PATHWAY	map04620	27/5803	189/28839	0.985064	ENSBTAT00000003042|ENSBTAT00000006567|ENSBTAT00000009995|ENSBTAT00000012170|ENSBTAT00000000604|ENSBTAT00000071377|ENSBTAT00000070781|ENSBTAT00000081829|ENSBTAT00000014594|ENSBTAT00000039533|ENSBTAT00000024322|ENSBTAT00000035815|ENSBTAT00000001745|ENSBTAT00000085194|ENSBTAT00000005660|ENSBTAT00000080538|ENSBTAT00000023988|ENSBTAT00000075648|ENSBTAT00000077011|ENSBTAT00000082438|ENSBTAT00000075628|…	http://www.genome.jp/kegg-bin/show_pathway?map=map04620&multi_query=K02373+yellow,red%0d%0aK12672+yellow%0dK12671+yellow,red%0d%0aK04432+yellow%0dK04433+yellow%0dK04430+yellow%0dK04431+yellow%0dK04730+yellow%0dK04733+yellow%0dK04735+yellow%0dK03156+yellow,red%0d%0aK05408+yellow%0dK12964+yellow%0dK11220+yellow%0dK07211+yellow%0dK07210+yellow%0dK03160+yellow%0dK10170+yellow%0dK04398+yellow%0dK05400…	Immune system	Organismal Systems
4	Pantothenate and CoA biosynthesis	KEGG PATHWAY	map00770	4/5803	45/28839	0.987769	ENSBTAT00000050296|ENSBTAT00000066914|ENSBTAT00000015780|ENSBTAT00000067243	http://www.genome.jp/kegg-bin/show_pathway?map=map00770&multi_query=K01513+yellow%0dK06133+yellow,red%0d%0aK18966+yellow%0dK08069+yellow%0dK01464+yellow%0dK00826+yellow,red%0d%0aK09680+yellow,red%0d%0aK00207+yellow%0dK01431+yellow%0dK01922+yellow%0dK02318+yellow%0dK01598+yellow%0d	Metabolism of cofactors and vitamins	Metabolism
32	Insulin secretion	KEGG PATHWAY	map04911	32/5803	223/28839	0.989856	ENSBTAT00000022120|ENSBTAT00000001646|ENSBTAT00000066809|ENSBTAT00000080069|ENSBTAT00000071058|ENSBTAT00000063162|ENSBTAT00000060962|ENSBTAT00000042942|ENSBTAT00000053490|ENSBTAT00000014062|ENSBTAT00000074229|ENSBTAT00000056280|ENSBTAT00000011376|ENSBTAT00000018795|MSTRG.4567.4|ENSBTAT00000073752|ENSBTAT00000067987|ENSBTAT00000086781|ENSBTAT00000066425|ENSBTAT00000085254|ENSBTAT00000084339|ENSBTA…	http://www.genome.jp/kegg-bin/show_pathway?map=map04911&multi_query=K04515+yellow,red%0d%0aK01538+yellow%0dK07593+yellow%0dK07594+yellow%0dK08041+yellow%0dK01539+yellow,red%0d%0aK02677+yellow,red%0d%0aK04194+yellow%0dK08424+yellow%0dK07882+tomato,red%0d%0aK18211+yellow%0dK15297+yellow,red%0d%0aK08043+tomato,red%0d%0aK08042+yellow%0dK04962+yellow,red%0d%0aK04945+yellow%0dK08047+yellow,red%0d%0aK08…	Endocrine system	Organismal Systems
151	Thermogenesis	KEGG PATHWAY	map04714	151/5803	882/28839	0.990317	ENSBTAT00000013507|ENSBTAT00000023988|ENSBTAT00000068095|ENSBTAT00000032427|ENSBTAT00000006102|ENSBTAT00000023255|ENSBTAT00000003832|ENSBTAT00000021075|ENSBTAT00000065590|ENSBTAT00000025174|ENSBTAT00000043764|ENSBTAT00000002852|ENSBTAT00000085795|ENSBTAT00000054636|ENSBTAT00000006990|ENSBTAT00000012512|ENSBTAT00000043278|ENSBTAT00000009643|ENSBTAT00000008382|ENSBTAT00000046133|MSTRG.23009.2|ENSBT…	http://www.genome.jp/kegg-bin/show_pathway?map=map04714&multi_query=K02256+yellow%0dK02257+yellow,red%0d%0aK11450+yellow,red%0d%0aK02258+yellow,red%0d%0aK02259+tomato,red%0d%0aK18159+yellow,red%0d%0aK11340+tomato,red%0d%0aK15601+yellow%0dK03949+yellow,red%0d%0aK03948+yellow,red%0d%0aK03943+tomato,red%0d%0aK03942+yellow,red%0d%0aK03941+yellow,red%0d%0aK03940+yellow,red%0d%0aK03947+yellow,red%0d%0a…	Environmental adaptation	Organismal Systems
28	Complement and coagulation cascades	KEGG PATHWAY	map04610	28/5803	200/28839	0.990384	ENSBTAT00000001642|ENSBTAT00000032377|ENSBTAT00000085012|ENSBTAT00000086249|ENSBTAT00000082939|ENSBTAT00000023573|ENSBTAT00000006358|ENSBTAT00000005307|ENSBTAT00000085417|ENSBTAT00000027793|ENSBTAT00000022979|ENSBTAT00000086353|ENSBTAT00000026902|ENSBTAT00000002967|ENSBTAT00000007108|ENSBTAT00000072650|ENSBTAT00000070755|ENSBTAT00000007107|ENSBTAT00000009406|ENSBTAT00000009270|ENSBTAT00000009341|…	http://www.genome.jp/kegg-bin/show_pathway?map=map04610&multi_query=K03990+yellow,red%0d%0aK03991+yellow,red%0d%0aK03992+yellow%0dK03993+tomato%0dK03994+yellow%0dK03995+yellow%0dK03996+yellow%0dK03997+yellow%0dK03998+yellow%0dK03999+yellow%0dK03899+tomato%0dK03898+yellow%0dK01348+yellow,red%0d%0aK17252+yellow%0dK06251+yellow%0dK03908+yellow,red%0d%0aK06557+yellow%0dK04235+yellow%0dK04009+yellow%0…	Immune system	Organismal Systems
120	MAPK signaling pathway	KEGG PATHWAY	map04010	120/5803	717/28839	0.991364	ENSBTAT00000072886|ENSBTAT00000023988|ENSBTAT00000014097|ENSBTAT00000071983|ENSBTAT00000009316|ENSBTAT00000036227|ENSBTAT00000081829|ENSBTAT00000027944|ENSBTAT00000075215|ENSBTAT00000028180|ENSBTAT00000075358|ENSBTAT00000068933|ENSBTAT00000035815|ENSBTAT00000074582|ENSBTAT00000083444|ENSBTAT00000047833|ENSBTAT00000000859|ENSBTAT00000079833|ENSBTAT00000057500|ENSBTAT00000071990|ENSBTAT00000046700|…	http://www.genome.jp/kegg-bin/show_pathway?map=map04010&multi_query=K07860+yellow%0dK07861+yellow%0dK04868+yellow%0dK20216+yellow,red%0d%0aK10838+yellow%0dK18019+yellow%0dK18018+yellow%0dK04849+yellow,red%0d%0aK05448+yellow,red%0d%0aK05449+yellow,red%0d%0aK04379+yellow,red%0d%0aK16342+yellow,red%0d%0aK04730+yellow%0dK04371+yellow,red%0d%0aK04370+yellow,red%0d%0aK04373+yellow,red%0d%0aK04372+yello…	Signal transduction	Environmental Information Processing
21	Primary immunodeficiency	KEGG PATHWAY	map05340	21/5803	159/28839	0.991376	ENSBTAT00000053592|ENSBTAT00000020859|ENSBTAT00000038070|ENSBTAT00000080175|ENSBTAT00000033046|ENSBTAT00000037660|ENSBTAT00000045245|ENSBTAT00000005840|ENSBTAT00000078996|ENSBTAT00000007743|ENSBTAT00000008462|ENSBTAT00000081783|ENSBTAT00000083491|ENSBTAT00000083559|ENSBTAT00000013320|ENSBTAT00000075660|ENSBTAT00000079353|ENSBTAT00000065970|ENSBTAT00000028175|ENSBTAT00000072091|ENSBTAT00000029560	http://www.genome.jp/kegg-bin/show_pathway?map=map05340&multi_query=K10887+yellow%0dK10603+yellow%0dK10989+yellow%0dK10988+yellow%0dK16056+yellow,red%0d%0aK10628+yellow%0dK07210+yellow%0dK03161+yellow%0dK03160+yellow%0dK05150+yellow%0dK05151+yellow,red%0d%0aK06465+yellow%0dK07370+yellow%0dK07371+yellow%0dK08061+yellow%0dK08060+yellow,red%0d%0aK08063+yellow%0dK08062+tomato,red%0d%0aK03648+yellow,r…	Immune diseases	Human Diseases
17	RIG-I-like receptor signaling pathway	KEGG PATHWAY	map04622	17/5803	135/28839	0.992011	ENSBTAT00000023301|ENSBTAT00000039533|ENSBTAT00000021254|ENSBTAT00000024322|ENSBTAT00000022592|ENSBTAT00000023988|ENSBTAT00000075628|ENSBTAT00000071484|ENSBTAT00000003401|ENSBTAT00000035815|ENSBTAT00000085194|ENSBTAT00000009985|ENSBTAT00000009995|ENSBTAT00000024227|ENSBTAT00000066502|ENSBTAT00000016601|ENSBTAT00000043249	http://www.genome.jp/kegg-bin/show_pathway?map=map04622&multi_query=K02373+yellow,red%0d%0aK12671+yellow,red%0d%0aK04416+yellow%0dK12159+yellow%0dK04735+yellow%0dK03156+yellow,red%0d%0aK05410+yellow%0dK07211+yellow%0dK07210+yellow%0dK12651+yellow%0dK12650+yellow%0dK12653+yellow,red%0d%0aK12652+yellow,red%0d%0aK09578+yellow,red%0d%0aK12654+yellow,red%0d%0aK04398+yellow%0dK02861+yellow%0dK05440+tom…	Immune system	Organismal Systems
18	Malaria	KEGG PATHWAY	map05144	18/5803	146/28839	0.995189	ENSBTAT00000054092|ENSBTAT00000065583|ENSBTAT00000018902|ENSBTAT00000075358|ENSBTAT00000086833|ENSBTAT00000000344|ENSBTAT00000057323|ENSBTAT00000077790|ENSBTAT00000079560|ENSBTAT00000009612|ENSBTAT00000013608|ENSBTAT00000001745|ENSBTAT00000009348|ENSBTAT00000072027|ENSBTAT00000077896|ENSBTAT00000076111|ENSBTAT00000035815|ENSBTAT00000042695	http://www.genome.jp/kegg-bin/show_pathway?map=map05144&multi_query=K16336+yellow%0dK04659+yellow%0dK04550+yellow%0dK04519+yellow,red%0d%0aK03156+yellow,red%0d%0aK16857+yellow%0dK13823+yellow,red%0d%0aK13822+yellow%0dK03161+yellow%0dK03160+yellow%0dK10030+yellow%0dK05099+yellow%0dK05718+yellow,red%0d%0aK05443+yellow,red%0d%0aK05482+yellow,red%0d%0aK05423+yellow%0dK05406+yellow%0dK06575+yellow%0dK…	Infectious diseases: Parasitic	Human Diseases
8	Folate biosynthesis	KEGG PATHWAY	map00790	8/5803	81/28839	0.995781	ENSBTAT00000087128|ENSBTAT00000013082|ENSBTAT00000009917|ENSBTAT00000015750|ENSBTAT00000055681|ENSBTAT00000007087|ENSBTAT00000029280|ENSBTAT00000065375	http://www.genome.jp/kegg-bin/show_pathway?map=map00790&multi_query=K03635+yellow,red%0d%0aK00357+yellow,red%0d%0aK00011+yellow,red%0d%0aK01737+yellow%0dK04119+yellow%0dK01307+yellow,red%0d%0aK00287+yellow%0dK00079+yellow%0dK01077+yellow%0dK01724+yellow,red%0d%0aK20967+yellow%0dK00072+yellow,red%0d%0aK00502+yellow%0dK15376+yellow%0dK00500+yellow%0dK00501+yellow%0dK01930+yellow%0dK01495+yellow%0dK…	Metabolism of cofactors and vitamins	Metabolism
20	Arachidonic acid metabolism	KEGG PATHWAY	map00590	20/5803	163/28839	0.996997	ENSBTAT00000015876|ENSBTAT00000024329|ENSBTAT00000078629|ENSBTAT00000027317|ENSBTAT00000078985|ENSBTAT00000029240|ENSBTAT00000036384|ENSBTAT00000020065|ENSBTAT00000021833|ENSBTAT00000038144|ENSBTAT00000002262|ENSBTAT00000030056|ENSBTAT00000084640|ENSBTAT00000061035|ENSBTAT00000060554|ENSBTAT00000029279|ENSBTAT00000080370|ENSBTAT00000067227|ENSBTAT00000072162|ENSBTAT00000065533	http://www.genome.jp/kegg-bin/show_pathway?map=map00590&multi_query=K17687+yellow%0dK05309+yellow%0dK00084+yellow%0dK17726+yellow,red%0d%0aK00081+yellow%0dK04396+yellow%0dK16817+yellow,red%0d%0aK15729+yellow%0dK00079+yellow%0dK01831+yellow%0dK01830+yellow,red%0d%0aK01832+yellow,red%0d%0aK16343+yellow%0dK16342+yellow,red%0d%0aK00509+yellow,red%0d%0aK00461+yellow%0dK00460+yellow%0dK08022+yellow%0dK…	Lipid metabolism	Metabolism
22	Melanoma	KEGG PATHWAY	map05218	22/5803	176/28839	0.997126	ENSBTAT00000085033|ENSBTAT00000023277|ENSBTAT00000063375|ENSBTAT00000081829|ENSBTAT00000014594|ENSBTAT00000009420|ENSBTAT00000055845|ENSBTAT00000068933|ENSBTAT00000000549|ENSBTAT00000081792|ENSBTAT00000071377|ENSBTAT00000007477|ENSBTAT00000071240|ENSBTAT00000087488|ENSBTAT00000067659|ENSBTAT00000017739|ENSBTAT00000064149|ENSBTAT00000029006|ENSBTAT00000016610|ENSBTAT00000075087|ENSBTAT00000067269|…	http://www.genome.jp/kegg-bin/show_pathway?map=map05218&multi_query=K05689+yellow,red%0d%0aK01110+yellow%0dK02091+yellow%0dK12380+yellow%0dK02159+yellow,red%0d%0aK02158+yellow,red%0d%0aK06618+yellow%0dK05099+yellow%0dK04357+yellow%0dK14021+yellow,red%0d%0aK04359+yellow%0dK04358+yellow%0dK04368+yellow%0dK17386+yellow%0dK10838+yellow%0dK17454+yellow%0dK02833+yellow,red%0d%0aK04371+yellow,red%0d%0aK…	Cancers: Specific types	Human Diseases
8	Linoleic acid metabolism	KEGG PATHWAY	map00591	8/5803	85/28839	0.997623	ENSBTAT00000015876|ENSBTAT00000038144|ENSBTAT00000078629|ENSBTAT00000027317|ENSBTAT00000030056|ENSBTAT00000067227|ENSBTAT00000061035|ENSBTAT00000065533	http://www.genome.jp/kegg-bin/show_pathway?map=map00591&multi_query=K14621+yellow%0dK16342+yellow,red%0d%0aK07424+yellow%0dK16343+yellow%0dK04396+yellow%0dK01047+yellow,red%0d%0aK07418+yellow,red%0d%0aK07409+yellow%0dK07415+yellow%0dK16817+yellow,red%0d%0aK07413+yellow%0dK00460+yellow%0d	Lipid metabolism	Metabolism
11	Steroid hormone biosynthesis	KEGG PATHWAY	map00140	11/5803	107/28839	0.997914	ENSBTAT00000079227|ENSBTAT00000000096|ENSBTAT00000009106|ENSBTAT00000087114|ENSBTAT00000013922|ENSBTAT00000019823|ENSBTAT00000010992|ENSBTAT00000020570|ENSBTAT00000064720|ENSBTAT00000007841|ENSBTAT00000027875	http://www.genome.jp/kegg-bin/show_pathway?map=map00140&multi_query=K01016+yellow%0dK01015+yellow%0dK07413+yellow%0dK00489+yellow%0dK00497+yellow%0dK10251+yellow,red%0d%0aK00070+yellow,red%0d%0aK00071+yellow%0dK12345+yellow%0dK12344+yellow%0dK12343+yellow,red%0d%0aK13368+yellow%0dK07409+yellow%0dK00545+yellow%0dK00251+yellow%0dK07424+yellow%0dK10207+yellow%0dK07408+yellow%0dK13369+yellow%0dK15680…	Lipid metabolism	Metabolism
32	Protein digestion and absorption	KEGG PATHWAY	map04974	32/5803	241/28839	0.997934	ENSBTAT00000001646|ENSBTAT00000076567|ENSBTAT00000047906|ENSBTAT00000028617|ENSBTAT00000048730|ENSBTAT00000013440|ENSBTAT00000068399|ENSBTAT00000033863|ENSBTAT00000074048|ENSBTAT00000080845|ENSBTAT00000084075|ENSBTAT00000014756|ENSBTAT00000012574|ENSBTAT00000067987|ENSBTAT00000001189|ENSBTAT00000034655|ENSBTAT00000018795|ENSBTAT00000086781|ENSBTAT00000015668|ENSBTAT00000018452|ENSBTAT00000063162|…	http://www.genome.jp/kegg-bin/show_pathway?map=map04974&multi_query=K10838+yellow%0dK01539+yellow,red%0d%0aK01389+yellow%0dK05006+yellow%0dK13868+yellow%0dK04926+yellow%0dK06002+yellow%0dK14207+yellow%0dK13867+tomato,red%0d%0aK01285+yellow,red%0d%0aK14208+yellow%0dK05849+yellow,red%0d%0aK06519+yellow%0dK04945+yellow%0dK16628+yellow%0dK16629+tomato,red%0d%0aK05616+yellow%0dK04916+yellow,red%0d%0aK…	Digestive system	Organismal Systems
24	ABC transporters	KEGG PATHWAY	map02010	24/5803	192/28839	0.997998	ENSBTAT00000009089|ENSBTAT00000069831|ENSBTAT00000078506|ENSBTAT00000009067|ENSBTAT00000040376|ENSBTAT00000027382|ENSBTAT00000068546|ENSBTAT00000082164|ENSBTAT00000035486|ENSBTAT00000074461|ENSBTAT00000075280|ENSBTAT00000083419|ENSBTAT00000087214|ENSBTAT00000071541|ENSBTAT00000073046|ENSBTAT00000033539|ENSBTAT00000007685|ENSBTAT00000020806|ENSBTAT00000063250|ENSBTAT00000067618|ENSBTAT00000027459|…	http://www.genome.jp/kegg-bin/show_pathway?map=map02010&multi_query=K05683+yellow%0dK05680+yellow%0dK05681+yellow%0dK05684+yellow%0dK05677+yellow,red%0d%0aK05676+yellow%0dK05675+yellow,red%0d%0aK05674+yellow,red%0d%0aK05673+yellow,red%0d%0aK05672+yellow%0dK05671+yellow%0dK05670+yellow%0dK05679+yellow%0dK05678+yellow%0dK05659+yellow,red%0d%0aK05658+yellow,red%0d%0aK05655+yellow%0dK05654+yellow%0dK…	Membrane transport	Environmental Information Processing
10	Fat digestion and absorption	KEGG PATHWAY	map04975	10/5803	102/28839	0.9984	ENSBTAT00000015876|ENSBTAT00000001536|ENSBTAT00000018902|ENSBTAT00000002914|ENSBTAT00000018959|ENSBTAT00000027317|MSTRG.5627.2|ENSBTAT00000009440|ENSBTAT00000038144|ENSBTAT00000065533	http://www.genome.jp/kegg-bin/show_pathway?map=map04975&multi_query=K05683+yellow%0dK05684+yellow%0dK04396+yellow%0dK08751+yellow%0dK08750+yellow%0dK08757+yellow,red%0d%0aK11160+yellow,red%0d%0aK14452+yellow%0dK14455+yellow,red%0d%0aK14457+yellow%0dK14456+yellow%0dK01047+yellow,red%0d%0aK01080+yellow%0dK11155+tomato,red%0d%0aK09414+green,red%0d%0aK12298+yellow%0dK08760+yellow%0dK14460+yellow%0dK1…	Digestive system	Organismal Systems
1	Nitrogen metabolism	KEGG PATHWAY	map00910	1/5803	34/28839	0.999521	ENSBTAT00000023308	http://www.genome.jp/kegg-bin/show_pathway?map=map00910&multi_query=K01672+tomato,red%0d%0aK00261+yellow%0dK01948+yellow%0dK18245+yellow%0dK18246+yellow%0dK01915+yellow%0d	Energy metabolism	Metabolism
22	Taste transduction	KEGG PATHWAY	map04742	22/5803	195/28839	0.999649	MSTRG.22295.7|MSTRG.11700.1|MSTRG.22295.8|ENSBTAT00000066425|ENSBTAT00000080069|MSTRG.8347.2|ENSBTAT00000072530|MSTRG.27935.1|MSTRG.13762.5|MSTRG.21888.1|ENSBTAT00000053490|ENSBTAT00000079664|ENSBTAT00000084362|MSTRG.22538.1|MSTRG.29547.1|ENSBTAT00000031637|ENSBTAT00000014756|ENSBTAT00000084716|ENSBTAT00000077860|MSTRG.1932.4|ENSBTAT00000022907|MSTRG.26537.1	http://www.genome.jp/kegg-bin/show_pathway?map=map04742&multi_query=K04980+yellow%0dK01509+yellow%0dK04989+yellow%0dK05217+yellow%0dK04841+yellow%0dK21398+yellow%0dK19738+yellow%0dK13755+yellow%0dK04960+yellow,red%0d%0aK04828+yellow%0dK04625+yellow%0dK04624+yellow%0dK08046+yellow%0dK08044+yellow,red%0d%0aK05175+yellow%0dK08048+yellow%0dK04825+yellow%0dK04824+yellow%0dK04827+yellow%0dK10838+yellow…	Sensory system	Organismal Systems
67	Cytokine-cytokine receptor interaction	KEGG PATHWAY	map04060	67/5803	478/28839	0.999811	ENSBTAT00000066996|ENSBTAT00000033670|ENSBTAT00000001371|ENSBTAT00000020764|ENSBTAT00000005522|ENSBTAT00000072286|ENSBTAT00000013116|ENSBTAT00000020855|ENSBTAT00000004992|ENSBTAT00000013154|ENSBTAT00000016020|ENSBTAT00000022366|ENSBTAT00000076602|ENSBTAT00000066382|ENSBTAT00000039533|ENSBTAT00000040022|ENSBTAT00000082364|ENSBTAT00000078248|ENSBTAT00000016977|ENSBTAT00000000344|ENSBTAT00000067230|…	http://www.genome.jp/kegg-bin/show_pathway?map=map04060&multi_query=K04738+yellow,red%0d%0aK05444+yellow%0dK05445+yellow%0dK05446+yellow%0dK05447+yellow%0dK05440+tomato%0dK05441+yellow%0dK05442+yellow%0dK05443+yellow,red%0d%0aK05174+yellow%0dK16620+yellow%0dK05171+yellow%0dK16622+yellow%0dK05173+yellow,red%0d%0aK21083+yellow%0dK05479+yellow%0dK04177+yellow%0dK04188+yellow%0dK04189+yellow%0dK05059…	Signaling molecules and interaction	Environmental Information Processing
68	Transcriptional misregulation in cancer	KEGG PATHWAY	map05202	68/5803	490/28839	0.999885	ENSBTAT00000085851|ENSBTAT00000070043|ENSBTAT00000001642|ENSBTAT00000076320|ENSBTAT00000069877|ENSBTAT00000022145|ENSBTAT00000077790|ENSBTAT00000005076|ENSBTAT00000078996|ENSBTAT00000083013|ENSBTAT00000070766|ENSBTAT00000015734|ENSBTAT00000072745|ENSBTAT00000087179|ENSBTAT00000073299|ENSBTAT00000010497|ENSBTAT00000079000|ENSBTAT00000084098|ENSBTAT00000071822|ENSBTAT00000009126|ENSBTAT00000075317|…	http://www.genome.jp/kegg-bin/show_pathway?map=map05202&multi_query=K08854+tomato%0dK11459+yellow,red%0d%0aK02159+yellow,red%0d%0aK10051+yellow%0dK05096+yellow%0dK10053+yellow%0dK10055+yellow,red%0d%0aK10054+yellow,red%0d%0aK10056+yellow,red%0d%0aK14021+yellow,red%0d%0aK14651+yellow%0dK09278+tomato%0dK08367+yellow%0dK06590+yellow,red%0d%0aK11427+tomato,red%0d%0aK11424+yellow,red%0d%0aK04377+yello…	Cancers: Overview	Human Diseases
7	Retinol metabolism	KEGG PATHWAY	map00830	7/5803	104/28839	0.999965	ENSBTAT00000013358|ENSBTAT00000085812|MSTRG.5627.2|ENSBTAT00000002535|ENSBTAT00000021304|ENSBTAT00000075503|ENSBTAT00000016198	http://www.genome.jp/kegg-bin/show_pathway?map=map00830&multi_query=K17687+yellow%0dK17720+yellow,red%0d%0aK13980+yellow%0dK13951+yellow%0dK11146+yellow%0dK11147+yellow%0dK11149+yellow%0dK09516+tomato%0dK11154+yellow%0dK17951+yellow%0dK00157+yellow%0dK07437+yellow%0dK07408+yellow%0dK07409+yellow%0dK07420+yellow%0dK11150+yellow%0dK07424+yellow%0dK07425+yellow%0dK12664+yellow,red%0d%0aK12665+yellow…	Metabolism of cofactors and vitamins	Metabolism
2	Nicotine addiction	KEGG PATHWAY	map05033	2/5803	67/28839	0.999995	ENSBTAT00000067751|ENSBTAT00000042550	http://www.genome.jp/kegg-bin/show_pathway?map=map05033&multi_query=K05185+yellow%0dK05184+yellow%0dK05186+yellow%0dK05181+yellow%0dK05200+yellow%0dK05197+yellow%0dK05189+yellow%0dK05208+yellow%0dK05209+yellow%0dK04806+yellow%0dK15015+yellow%0dK05211+yellow%0dK04809+yellow%0dK04808+yellow%0dK05190+yellow%0dK04849+yellow,red%0d%0aK05175+yellow%0dK12302+yellow%0dK05214+yellow%0dK05192+yellow%0dK052…	Substance dependence	Human Diseases
86	Fluid shear stress and atherosclerosis	KEGG PATHWAY	map05418	86/5803	651/28839	0.999999	ENSBTAT00000023988|ENSBTAT00000022710|ENSBTAT00000084460|ENSBTAT00000002055|ENSBTAT00000083444|MSTRG.15891.2|ENSBTAT00000046700|ENSBTAT00000081832|ENSBTAT00000080696|ENSBTAT00000069776|ENSBTAT00000019411|ENSBTAT00000029028|ENSBTAT00000007026|ENSBTAT00000008419|ENSBTAT00000000016|ENSBTAT00000000017|ENSBTAT00000000014|ENSBTAT00000012170|ENSBTAT00000020709|ENSBTAT00000082026|ENSBTAT00000011257|ENSBT…	http://www.genome.jp/kegg-bin/show_pathway?map=map05418&multi_query=K16336+yellow%0dK01365+yellow,red%0d%0aK07861+yellow%0dK10456+yellow,red%0d%0aK16338+yellow%0dK09487+yellow,red%0d%0aK01403+yellow%0dK05448+yellow,red%0d%0aK04379+yellow,red%0d%0aK07860+yellow%0dK08009+yellow%0dK08008+yellow%0dK14381+tomato,red%0d%0aK04463+yellow%0dK05692+yellow,red%0d%0aK04464+tomato,red%0d%0aK04467+yellow,red%0…	Cardiovascular diseases	Human Diseases
96	Phagosome	KEGG PATHWAY	map04145	96/5803	719/28839	0.999999	ENSBTAT00000006068|ENSBTAT00000046285|ENSBTAT00000022710|ENSBTAT00000026580|ENSBTAT00000045121|ENSBTAT00000024812|ENSBTAT00000080956|ENSBTAT00000081596|ENSBTAT00000034283|ENSBTAT00000022780|ENSBTAT00000082329|ENSBTAT00000016073|ENSBTAT00000020111|ENSBTAT00000018484|ENSBTAT00000018902|ENSBTAT00000019346|ENSBTAT00000074372|ENSBTAT00000000240|ENSBTAT00000080128|ENSBTAT00000038370|ENSBTAT00000010141|…	http://www.genome.jp/kegg-bin/show_pathway?map=map04145&multi_query=K01368+yellow%0dK01365+yellow,red%0d%0aK02155+yellow%0dK02154+yellow,red%0d%0aK02153+yellow,red%0d%0aK02152+yellow,red%0d%0aK02151+yellow,red%0d%0aK02150+yellow,red%0d%0aK06751+tomato,red%0d%0aK06752+yellow,red%0d%0aK09481+yellow,red%0d%0aK06513+yellow%0dK08488+yellow,red%0d%0aK07374+tomato,red%0d%0aK07375+yellow,red%0d%0aK08009+…	Transport and catabolism	Cellular Processes
34	Jak-STAT signaling pathway	KEGG PATHWAY	map04630	34/5803	341/28839	1	ENSBTAT00000066996|ENSBTAT00000022145|ENSBTAT00000068095|ENSBTAT00000023277|ENSBTAT00000023595|ENSBTAT00000011826|ENSBTAT00000047844|ENSBTAT00000078304|ENSBTAT00000063375|ENSBTAT00000014594|ENSBTAT00000076602|ENSBTAT00000054113|ENSBTAT00000074168|ENSBTAT00000067230|ENSBTAT00000070880|ENSBTAT00000029320|ENSBTAT00000063425|MSTRG.20323.1|ENSBTAT00000075010|ENSBTAT00000064149|ENSBTAT00000081792|ENSBT…	http://www.genome.jp/kegg-bin/show_pathway?map=map04630&multi_query=K11225+tomato%0dK11224+yellow%0dK11221+tomato%0dK11220+yellow%0dK11223+yellow,red%0d%0aK11222+yellow%0dK05444+yellow%0dK05445+yellow%0dK05447+yellow%0dK05440+tomato%0dK05441+yellow%0dK05442+yellow%0dK05443+yellow,red%0d%0aK04377+yellow%0dK04503+yellow,red%0d%0aK05059+yellow%0dK05058+yellow%0dK05057+yellow%0dK05056+yellow%0dK05055…	Signal transduction	Environmental Information Processing
113	Focal adhesion	KEGG PATHWAY	map04510	113/5803	847/28839	1	ENSBTAT00000084422|ENSBTAT00000022145|ENSBTAT00000081750|ENSBTAT00000070068|ENSBTAT00000000935|ENSBTAT00000047532|ENSBTAT00000015248|ENSBTAT00000011023|ENSBTAT00000065045|ENSBTAT00000068933|ENSBTAT00000024101|ENSBTAT00000081031|ENSBTAT00000015668|ENSBTAT00000084021|ENSBTAT00000072563|ENSBTAT00000010922|ENSBTAT00000046700|ENSBTAT00000010926|ENSBTAT00000080696|ENSBTAT00000064149|ENSBTAT00000022960|…	http://www.genome.jp/kegg-bin/show_pathway?map=map04510&multi_query=K07860+yellow%0dK07861+yellow%0dK01110+yellow%0dK05096+yellow%0dK02158+yellow,red%0d%0aK16628+yellow%0dK04440+yellow,red%0d%0aK05448+yellow,red%0d%0aK05449+yellow,red%0d%0aK06591+yellow%0dK06590+yellow,red%0d%0aK04371+yellow,red%0d%0aK16349+yellow%0dK04375+yellow%0dK05699+yellow,red%0d%0aK16488+green%0dK04503+yellow,red%0d%0aK056…	Cellular community - eukaryotes	Cellular Processes
76	Apoptosis	KEGG PATHWAY	map04210	76/5803	635/28839	1	ENSBTAT00000012338|ENSBTAT00000082218|ENSBTAT00000085853|ENSBTAT00000004594|ENSBTAT00000079539|ENSBTAT00000045444|ENSBTAT00000063174|MSTRG.3731.2|ENSBTAT00000009995|ENSBTAT00000005660|ENSBTAT00000005522|ENSBTAT00000071377|ENSBTAT00000022710|ENSBTAT00000016242|ENSBTAT00000022347|ENSBTAT00000035815|ENSBTAT00000009316|ENSBTAT00000047532|ENSBTAT00000001948|ENSBTAT00000063375|ENSBTAT00000007918|ENSBTA…	http://www.genome.jp/kegg-bin/show_pathway?map=map04210&multi_query=K01368+yellow%0dK01365+yellow,red%0d%0aK01367+yellow%0dK01366+yellow%0dK01363+yellow%0dK02311+yellow%0dK02310+tomato,red%0d%0aK02159+yellow,red%0d%0aK02158+yellow,red%0d%0aK08568+yellow%0dK08569+yellow%0dK14021+yellow,red%0d%0aK16943+yellow%0dK07374+tomato,red%0d%0aK04379+yellow,red%0d%0aK16341+yellow%0dK01047+yellow%0dK04371+yel…	Cell growth and death	Cellular Processes
84	Hepatocellular carcinoma	KEGG PATHWAY	map05225	84/5803	698/28839	1	ENSBTAT00000084422|ENSBTAT00000017372|ENSBTAT00000009081|ENSBTAT00000065045|ENSBTAT00000085974|ENSBTAT00000064469|ENSBTAT00000073237|ENSBTAT00000085033|ENSBTAT00000013170|ENSBTAT00000068236|ENSBTAT00000045072|ENSBTAT00000073340|ENSBTAT00000035681|ENSBTAT00000021896|ENSBTAT00000035150|ENSBTAT00000042942|ENSBTAT00000063375|ENSBTAT00000023383|ENSBTAT00000068394|ENSBTAT00000036594|ENSBTAT00000014594|…	http://www.genome.jp/kegg-bin/show_pathway?map=map05225&multi_query=K00182+yellow%0dK01110+yellow%0dK10456+yellow,red%0d%0aK01116+yellow,red%0d%0aK02159+yellow,red%0d%0aK02158+yellow,red%0d%0aK02157+yellow,red%0d%0aK11340+tomato,red%0d%0aK14021+yellow,red%0d%0aK17454+yellow%0dK04371+yellow,red%0d%0aK04375+yellow%0dK04377+yellow%0dK04503+yellow,red%0d%0aK04500+yellow,red%0d%0aK04501+yellow,red%0d%…	Cancers: Specific types	Human Diseases
88	Oxytocin signaling pathway	KEGG PATHWAY	map04921	88/5803	728/28839	1	ENSBTAT00000071198|ENSBTAT00000081750|ENSBTAT00000029198|ENSBTAT00000071058|ENSBTAT00000065956|ENSBTAT00000002055|ENSBTAT00000010230|ENSBTAT00000061035|ENSBTAT00000026460|ENSBTAT00000081031|ENSBTAT00000000859|ENSBTAT00000046133|ENSBTAT00000014304|ENSBTAT00000081832|ENSBTAT00000064149|ENSBTAT00000080046|ENSBTAT00000019411|ENSBTAT00000070189|ENSBTAT00000084716|ENSBTAT00000065424|ENSBTAT00000010554|…	http://www.genome.jp/kegg-bin/show_pathway?map=map04921&multi_query=K18154+yellow,red%0d%0aK04379+yellow,red%0d%0aK16342+yellow,red%0d%0aK11987+yellow%0dK04371+yellow,red%0d%0aK04375+yellow%0dK04503+yellow,red%0d%0aK04463+yellow%0dK05692+yellow,red%0d%0aK04464+tomato,red%0d%0aK00907+yellow,red%0d%0aK03234+yellow,red%0d%0aK05858+tomato,red%0d%0aK04345+yellow%0dK19663+yellow,red%0d%0aK19662+yellow,…	Endocrine system	Organismal Systems
100	Tight junction	KEGG PATHWAY	map04530	100/5803	806/28839	1	ENSBTAT00000078423|ENSBTAT00000027161|ENSBTAT00000070068|ENSBTAT00000001950|ENSBTAT00000012872|ENSBTAT00000066598|ENSBTAT00000015248|ENSBTAT00000084665|ENSBTAT00000056139|ENSBTAT00000000988|ENSBTAT00000014304|ENSBTAT00000034682|ENSBTAT00000080696|ENSBTAT00000025374|ENSBTAT00000014311|ENSBTAT00000000795|ENSBTAT00000077941|ENSBTAT00000026703|ENSBTAT00000066950|ENSBTAT00000000016|ENSBTAT00000000017|…	http://www.genome.jp/kegg-bin/show_pathway?map=map04530&multi_query=K10591+yellow%0dK07374+tomato,red%0d%0aK09489+yellow,red%0d%0aK08367+yellow%0dK08007+yellow,red%0d%0aK05699+yellow,red%0d%0aK04503+yellow,red%0d%0aK21068+yellow%0dK05692+yellow,red%0d%0aK02089+tomato,red%0d%0aK04345+yellow%0dK20638+yellow,red%0d%0aK18050+yellow,red%0d%0aK10352+tomato,red%0d%0aK07200+yellow,red%0d%0aK06274+yellow,…	Cellular community - eukaryotes	Cellular Processes
81	Influenza A	KEGG PATHWAY	map05164	81/5803	689/28839	1	ENSBTAT00000066996|ENSBTAT00000004594|ENSBTAT00000046285|ENSBTAT00000065045|ENSBTAT00000005092|ENSBTAT00000084422|ENSBTAT00000018484|ENSBTAT00000082329|ENSBTAT00000020881|ENSBTAT00000016001|ENSBTAT00000071377|ENSBTAT00000073156|ENSBTAT00000086665|ENSBTAT00000029090|ENSBTAT00000026100|ENSBTAT00000007918|ENSBTAT00000027635|ENSBTAT00000017500|ENSBTAT00000081829|ENSBTAT00000014594|ENSBTAT00000034283|…	http://www.genome.jp/kegg-bin/show_pathway?map=map05164&multi_query=K09643+yellow%0dK11221+tomato%0dK11220+yellow%0dK10054+yellow,red%0d%0aK06752+yellow,red%0d%0aK12800+yellow,red%0d%0aK05842+yellow%0dK04371+yellow,red%0d%0aK04389+yellow%0dK05692+yellow,red%0d%0aK12648+yellow%0dK12812+yellow,red%0d%0aK11217+yellow%0dK11219+yellow%0dK12646+yellow%0dK12647+yellow%0dK03237+tomato,red%0d%0aK16488+gre…	Infectious diseases: Viral	Human Diseases
119	Rap1 signaling pathway	KEGG PATHWAY	map04015	119/5803	927/28839	1	ENSBTAT00000020721|ENSBTAT00000012345|ENSBTAT00000052358|ENSBTAT00000023988|ENSBTAT00000023383|ENSBTAT00000002055|ENSBTAT00000027944|ENSBTAT00000075215|ENSBTAT00000068933|ENSBTAT00000014805|ENSBTAT00000074582|ENSBTAT00000006465|ENSBTAT00000018708|ENSBTAT00000087488|ENSBTAT00000071990|ENSBTAT00000046700|ENSBTAT00000081832|ENSBTAT00000080696|ENSBTAT00000064149|ENSBTAT00000019411|ENSBTAT00000070189|…	http://www.genome.jp/kegg-bin/show_pathway?map=map04015&multi_query=K05689+yellow,red%0d%0aK07860+yellow%0dK07861+yellow%0dK01116+yellow,red%0d%0aK05208+yellow%0dK05209+yellow%0dK05860+yellow,red%0d%0aK05096+yellow%0dK05094+yellow%0dK05448+yellow,red%0d%0aK05449+yellow,red%0d%0aK04270+yellow%0dK04275+yellow%0dK04277+yellow,red%0d%0aK04371+yellow,red%0d%0aK16488+green%0dK12400+yellow%0dK05210+yell…	Signal transduction	Environmental Information Processing
65	Leukocyte transendothelial migration	KEGG PATHWAY	map04670	65/5803	597/28839	1	ENSBTAT00000073825|ENSBTAT00000002228|ENSBTAT00000021328|ENSBTAT00000012170|ENSBTAT00000023988|ENSBTAT00000070068|ENSBTAT00000063771|ENSBTAT00000026146|ENSBTAT00000042942|MSTRG.4743.1|ENSBTAT00000011803|ENSBTAT00000015248|ENSBTAT00000014594|ENSBTAT00000068531|ENSBTAT00000084977|ENSBTAT00000035086|ENSBTAT00000002717|ENSBTAT00000007819|MSTRG.3518.1|ENSBTAT00000027870|ENSBTAT00000069072|ENSBTAT00000…	http://www.genome.jp/kegg-bin/show_pathway?map=map04670&multi_query=K12754+yellow%0dK04514+yellow,red%0d%0aK12756+yellow%0dK12757+tomato,red%0d%0aK04513+yellow%0dK01403+yellow%0dK07860+yellow%0dK02677+yellow,red%0d%0aK01116+yellow,red%0d%0aK06785+yellow%0dK04393+yellow,red%0d%0aK04392+yellow,red%0d%0aK04351+yellow%0dK10031+yellow,red%0d%0aK17388+tomato,red%0d%0aK06533+yellow%0dK05718+yellow,red%0…	Immune system	Organismal Systems
101	Proteoglycans in cancer	KEGG PATHWAY	map05205	101/5803	833/28839	1	ENSBTAT00000052358|ENSBTAT00000081750|ENSBTAT00000023988|ENSBTAT00000022710|ENSBTAT00000071058|ENSBTAT00000023383|ENSBTAT00000081829|ENSBTAT00000027944|ENSBTAT00000075358|ENSBTAT00000084665|ENSBTAT00000068933|ENSBTAT00000068394|ENSBTAT00000035815|ENSBTAT00000006990|ENSBTAT00000064149|ENSBTAT00000002720|MSTRG.23009.2|ENSBTAT00000068095|ENSBTAT00000010922|ENSBTAT00000046700|ENSBTAT00000010926|ENSBT…	http://www.genome.jp/kegg-bin/show_pathway?map=map05205&multi_query=K16336+yellow%0dK05717+yellow,red%0d%0aK00182+yellow%0dK01365+yellow,red%0d%0aK01116+yellow,red%0d%0aK16338+yellow%0dK06106+yellow,red%0d%0aK05448+yellow,red%0d%0aK17457+tomato,red%0d%0aK04371+yellow,red%0d%0aK11988+yellow%0dK11989+yellow,red%0d%0aK04377+yellow%0dK04503+yellow,red%0d%0aK05692+yellow,red%0d%0aK05697+yellow,red%0d%…	Cancers: Overview	Human Diseases
68	Platelet activation	KEGG PATHWAY	map04611	68/5803	629/28839	1	ENSBTAT00000021739|ENSBTAT00000012345|ENSBTAT00000021328|ENSBTAT00000066809|ENSBTAT00000081750|ENSBTAT00000023988|ENSBTAT00000071377|ENSBTAT00000081031|ENSBTAT00000080069|MSTRG.5204.3|ENSBTAT00000028617|ENSBTAT00000077659|ENSBTAT00000016514|ENSBTAT00000037254|ENSBTAT00000022120|MSTRG.4743.1|ENSBTAT00000065956|ENSBTAT00000072162|ENSBTAT00000053490|ENSBTAT00000002717|ENSBTAT00000033863|ENSBTAT00000…	http://www.genome.jp/kegg-bin/show_pathway?map=map04611&multi_query=K07983+yellow%0dK16628+yellow%0dK07370+yellow%0dK07376+yellow%0dK04270+yellow%0dK16342+yellow,red%0d%0aK00509+yellow,red%0d%0aK04371+yellow,red%0d%0aK05215+yellow%0dK05692+yellow,red%0d%0aK00907+yellow,red%0d%0aK05855+yellow,red%0d%0aK05854+yellow%0dK07361+yellow,red%0d%0aK05859+yellow,red%0d%0aK05858+tomato,red%0d%0aK16488+green…	Immune system	Organismal Systems
106	Regulation of actin cytoskeleton	KEGG PATHWAY	map04810	106/5803	873/28839	1	ENSBTAT00000081750|ENSBTAT00000070068|ENSBTAT00000015248|ENSBTAT00000011023|ENSBTAT00000027944|ENSBTAT00000068933|ENSBTAT00000073414|ENSBTAT00000014805|ENSBTAT00000006465|ENSBTAT00000020036|ENSBTAT00000024101|ENSBTAT00000081031|ENSBTAT00000018708|ENSBTAT00000072563|ENSBTAT00000010922|ENSBTAT00000010926|ENSBTAT00000078735|ENSBTAT00000005555|ENSBTAT00000080696|ENSBTAT00000064149|ENSBTAT00000011735|…	http://www.genome.jp/kegg-bin/show_pathway?map=map04810&multi_query=K07860+yellow%0dK07861+yellow%0dK10838+yellow%0dK05086+yellow%0dK06591+yellow%0dK17457+tomato,red%0d%0aK04275+yellow%0dK06594+yellow%0dK04371+yellow,red%0d%0aK00889+yellow,red%0d%0aK05699+yellow,red%0d%0aK04189+yellow%0dK05692+yellow,red%0d%0aK04346+yellow%0dK08845+yellow,red%0d%0aK02085+yellow%0dK12329+tomato,red%0d%0aK05450+yel…	Cell motility	Cellular Processes
74	Hippo signaling pathway	KEGG PATHWAY	map04390	74/5803	682/28839	1	ENSBTAT00000084422|ENSBTAT00000083312|ENSBTAT00000009081|ENSBTAT00000067410|ENSBTAT00000085974|ENSBTAT00000078423|ENSBTAT00000084467|ENSBTAT00000022145|ENSBTAT00000000289|ENSBTAT00000044059|ENSBTAT00000022411|ENSBTAT00000023277|ENSBTAT00000070766|ENSBTAT00000047356|ENSBTAT00000078232|ENSBTAT00000016514|ENSBTAT00000000596|ENSBTAT00000036594|ENSBTAT00000002720|ENSBTAT00000078062|ENSBTAT00000065045|…	http://www.genome.jp/kegg-bin/show_pathway?map=map04390&multi_query=K05689+yellow,red%0d%0aK00182+yellow%0dK06685+yellow,red%0d%0aK02157+yellow,red%0d%0aK08791+yellow%0dK19631+yellow,red%0d%0aK16620+yellow%0dK16621+yellow%0dK16622+yellow%0dK04377+yellow%0dK04503+yellow,red%0d%0aK04500+yellow,red%0d%0aK04501+yellow,red%0d%0aK05691+tomato,red%0d%0aK05692+yellow,red%0d%0aK01357+yellow%0dK02085+yello…	Signal transduction	Environmental Information Processing
19	Olfactory transduction	KEGG PATHWAY	map04740	19/5803	1228/28839	1	ENSBTAT00000080333|ENSBTAT00000082279|ENSBTAT00000019411|ENSBTAT00000081832|ENSBTAT00000066809|ENSBTAT00000068404|ENSBTAT00000045065|ENSBTAT00000036194|ENSBTAT00000002055|MSTRG.7745.1|ENSBTAT00000071058|ENSBTAT00000083507|ENSBTAT00000074904|ENSBTAT00000000259|ENSBTAT00000027478|ENSBTAT00000026460|ENSBTAT00000000005|ENSBTAT00000050078|ENSBTAT00000018452	http://www.genome.jp/kegg-bin/show_pathway?map=map04740&multi_query=K04515+yellow,red%0d%0aK19695+yellow,red%0d%0aK04439+yellow,red%0d%0aK00910+yellow,red%0d%0aK18154+yellow,red%0d%0aK13752+yellow%0dK13755+yellow%0dK19477+yellow%0dK08043+tomato,red%0d%0aK05849+yellow,red%0d%0aK19497+yellow%0dK07376+yellow%0dK04949+yellow%0dK12321+yellow%0dK04257+tomato%0dK04536+tomato,red%0d%0aK02183+yellow,red%0…	Sensory system	Organismal Systems
14	Phototransduction - fly	KEGG PATHWAY	map04745	14/5803	421/28839	1	ENSBTAT00000082279|ENSBTAT00000020539|ENSBTAT00000074229|ENSBTAT00000008132|ENSBTAT00000036194|ENSBTAT00000036888|ENSBTAT00000071058|ENSBTAT00000078395|ENSBTAT00000083507|MSTRG.4567.4|ENSBTAT00000081832|ENSBTAT00000000005|ENSBTAT00000002055|ENSBTAT00000019411	http://www.genome.jp/kegg-bin/show_pathway?map=map04745&multi_query=K04515+yellow,red%0d%0aK04967+yellow%0dK02677+yellow,red%0d%0aK05692+yellow,red%0d%0aK04958+yellow%0dK04547+yellow%0dK00910+yellow,red%0d%0aK13807+yellow,red%0d%0aK13806+tomato%0dK08834+yellow%0dK02183+yellow,red%0d%0aK04634+yellow%0dK05858+tomato,red%0d%0a	Sensory system	Organismal Systems
40	Salmonella infection	KEGG PATHWAY	map05132	40/5803	521/28839	1	ENSBTAT00000066996|ENSBTAT00000002228|ENSBTAT00000068210|ENSBTAT00000064442|ENSBTAT00000005660|ENSBTAT00000023988|ENSBTAT00000071377|ENSBTAT00000020318|ENSBTAT00000079166|ENSBTAT00000083055|ENSBTAT00000022366|ENSBTAT00000070272|ENSBTAT00000000344|ENSBTAT00000069072|ENSBTAT00000014805|ENSBTAT00000085194|ENSBTAT00000013707|ENSBTAT00000085225|ENSBTAT00000013665|ENSBTAT00000001745|ENSBTAT00000012170|…	http://www.genome.jp/kegg-bin/show_pathway?map=map05132&multi_query=K04514+yellow,red%0d%0aK04437+yellow%0dK10415+yellow,red%0d%0aK07863+yellow%0dK04519+yellow,red%0d%0aK12964+yellow%0dK04393+yellow,red%0d%0aK04392+yellow,red%0d%0aK04391+yellow%0dK10160+yellow%0dK04448+yellow,red%0d%0aK02580+yellow%0dK10030+yellow%0dK17388+tomato,red%0d%0aK04379+yellow,red%0d%0aK05399+yellow%0dK05482+yellow,red%0…	Infectious diseases: Bacterial	Human Diseases
54	Adherens junction	KEGG PATHWAY	map04520	54/5803	566/28839	1	ENSBTAT00000021838|ENSBTAT00000009081|ENSBTAT00000087086|ENSBTAT00000064469|ENSBTAT00000012170|ENSBTAT00000071095|ENSBTAT00000070068|ENSBTAT00000073632|ENSBTAT00000069280|ENSBTAT00000002228|ENSBTAT00000013336|ENSBTAT00000057062|ENSBTAT00000036594|ENSBTAT00000078312|ENSBTAT00000072933|ENSBTAT00000068210|ENSBTAT00000075215|ENSBTAT00000085974|ENSBTAT00000020345|ENSBTAT00000079320|ENSBTAT00000069072|…	http://www.genome.jp/kegg-bin/show_pathway?map=map04520&multi_query=K05689+yellow,red%0d%0aK04513+yellow%0dK02105+yellow,red%0d%0aK07860+yellow%0dK07861+yellow%0dK04388+yellow%0dK04393+yellow,red%0d%0aK04392+yellow,red%0d%0aK05748+yellow,red%0d%0aK05704+yellow%0dK06531+yellow,red%0d%0aK05099+yellow%0dK04237+yellow,red%0d%0aK05698+yellow,red%0d%0aK02620+yellow%0dK04527+yellow,red%0d%0aK10838+yello…	Cellular community - eukaryotes	Cellular Processes
53	Viral myocarditis	KEGG PATHWAY	map05416	53/5803	589/28839	1	ENSBTAT00000004594|ENSBTAT00000046285|ENSBTAT00000083316|ENSBTAT00000077896|ENSBTAT00000018484|ENSBTAT00000020881|ENSBTAT00000077790|ENSBTAT00000026794|ENSBTAT00000078996|ENSBTAT00000021451|MSTRG.15260.1|ENSBTAT00000026100|ENSBTAT00000007918|ENSBTAT00000065970|ENSBTAT00000015385|ENSBTAT00000081596|ENSBTAT00000034283|ENSBTAT00000067441|ENSBTAT00000079980|ENSBTAT00000082329|ENSBTAT00000083948|ENSBT…	http://www.genome.jp/kegg-bin/show_pathway?map=map05416&multi_query=K07860+yellow%0dK07861+yellow%0dK06788+yellow%0dK04006+yellow%0dK21396+yellow%0dK04392+yellow,red%0d%0aK03260+yellow,red%0d%0aK03161+yellow%0dK03160+yellow%0dK04399+tomato%0dK04398+yellow%0dK06751+tomato,red%0d%0aK06752+yellow,red%0d%0aK05718+yellow,red%0d%0aK06464+yellow%0dK08738+yellow,red%0d%0aK06265+tomato,red%0d%0aK06619+yel…	Cardiovascular diseases	Human Diseases
56	Dilated cardiomyopathy (DCM)	KEGG PATHWAY	map05414	56/5803	602/28839	1	ENSBTAT00000068098|MSTRG.15260.1|ENSBTAT00000083316|ENSBTAT00000066809|ENSBTAT00000079531|ENSBTAT00000078996|MSTRG.5204.3|ENSBTAT00000080405|ENSBTAT00000022120|ENSBTAT00000047197|MSTRG.4743.1|ENSBTAT00000065970|ENSBTAT00000015385|ENSBTAT00000011023|ENSBTAT00000072971|ENSBTAT00000075358|ENSBTAT00000082026|ENSBTAT00000083948|ENSBTAT00000070884|ENSBTAT00000074163|ENSBTAT00000035815|ENSBTAT0000008355…	http://www.genome.jp/kegg-bin/show_pathway?map=map05414&multi_query=K09290+tomato,red%0d%0aK04859+yellow%0dK05865+yellow%0dK06481+yellow,red%0d%0aK07610+yellow%0dK12314+yellow%0dK06480+yellow,red%0d%0aK08044+yellow,red%0d%0aK21396+yellow%0dK12568+yellow%0dK12569+yellow,red%0d%0aK06587+yellow%0dK08043+tomato,red%0d%0aK08042+yellow%0dK08041+yellow%0dK04866+yellow%0dK08047+yellow,red%0d%0aK05719+tom…	Cardiovascular diseases	Human Diseases
44	Arrhythmogenic right ventricular cardiomyopathy (ARVC)	KEGG PATHWAY	map05412	44/5803	520/28839	1	MSTRG.15260.1|ENSBTAT00000083316|ENSBTAT00000064469|ENSBTAT00000079531|ENSBTAT00000073632|ENSBTAT00000002398|ENSBTAT00000080405|MSTRG.4743.1|ENSBTAT00000015385|ENSBTAT00000011023|ENSBTAT00000085013|ENSBTAT00000082026|ENSBTAT00000079320|ENSBTAT00000083948|ENSBTAT00000070884|ENSBTAT00000065150|ENSBTAT00000074163|ENSBTAT00000026553|ENSBTAT00000021838|ENSBTAT00000028238|ENSBTAT00000018278|ENSBTAT0000…	http://www.genome.jp/kegg-bin/show_pathway?map=map05412&multi_query=K07610+yellow%0dK07597+yellow%0dK06481+yellow,red%0d%0aK07601+yellow%0dK21073+yellow%0dK21396+yellow%0dK10056+yellow,red%0d%0aK04865+yellow%0dK06736+yellow,red%0d%0aK04962+yellow,red%0d%0aK04866+yellow%0dK04861+yellow%0dK05719+tomato,red%0d%0aK04863+yellow%0dK04862+yellow,red%0d%0aK06485+yellow,red%0d%0aK06484+yellow%0dK06487+yel…	Cardiovascular diseases	Human Diseases
54	Hypertrophic cardiomyopathy (HCM)	KEGG PATHWAY	map05410	54/5803	547/28839	1	ENSBTAT00000068098|ENSBTAT00000019129|MSTRG.15260.1|ENSBTAT00000083316|ENSBTAT00000079531|ENSBTAT00000080405|ENSBTAT00000047197|MSTRG.4743.1|ENSBTAT00000074859|ENSBTAT00000015385|ENSBTAT00000011023|ENSBTAT00000086099|ENSBTAT00000017940|ENSBTAT00000075358|ENSBTAT00000082026|ENSBTAT00000083948|ENSBTAT00000070884|ENSBTAT00000074163|ENSBTAT00000035815|ENSBTAT00000079692|ENSBTAT00000026553|ENSBTAT0000…	http://www.genome.jp/kegg-bin/show_pathway?map=map05410&multi_query=K09290+tomato,red%0d%0aK07610+yellow%0dK06481+yellow,red%0d%0aK12314+yellow%0dK06480+yellow,red%0d%0aK07198+yellow,red%0d%0aK07199+yellow,red%0d%0aK21396+yellow%0dK01283+yellow,red%0d%0aK12568+yellow%0dK12569+yellow,red%0d%0aK06587+yellow%0dK04865+yellow%0dK04864+yellow%0dK04962+yellow,red%0d%0aK04866+yellow%0dK04861+yellow%0dK05…	Cardiovascular diseases	Human Diseases
38	Vibrio cholerae infection	KEGG PATHWAY	map05110	38/5803	456/28839	1	ENSBTAT00000020094|ENSBTAT00000086103|ENSBTAT00000012175|ENSBTAT00000073116|ENSBTAT00000013035|ENSBTAT00000022120|ENSBTAT00000010159|ENSBTAT00000025144|ENSBTAT00000023383|ENSBTAT00000004482|ENSBTAT00000024812|ENSBTAT00000022782|ENSBTAT00000017968|ENSBTAT00000020878|ENSBTAT00000066809|ENSBTAT00000005588|ENSBTAT00000025985|ENSBTAT00000000240|ENSBTAT00000021699|ENSBTAT00000073752|ENSBTAT00000083552|…	http://www.genome.jp/kegg-bin/show_pathway?map=map05110&multi_query=K02677+yellow,red%0d%0aK01116+yellow,red%0d%0aK04926+yellow%0dK02155+yellow%0dK02154+yellow,red%0d%0aK02153+yellow,red%0d%0aK02152+yellow,red%0d%0aK02151+yellow,red%0d%0aK02150+yellow,red%0d%0aK08043+tomato,red%0d%0aK09481+yellow,red%0d%0aK10956+yellow,red%0d%0aK10950+yellow,red%0d%0aK10951+yellow%0dK03662+yellow,red%0d%0aK07937+…	Infectious diseases: Bacterial	Human Diseases
34	Hippo signaling pathway - fly	KEGG PATHWAY	map04391	34/5803	520/28839	1	ENSBTAT00000083312|ENSBTAT00000067410|ENSBTAT00000078423|ENSBTAT00000027161|ENSBTAT00000000289|ENSBTAT00000020418|ENSBTAT00000070766|ENSBTAT00000069280|ENSBTAT00000066950|ENSBTAT00000000596|ENSBTAT00000081809|ENSBTAT00000078062|ENSBTAT00000011015|ENSBTAT00000011016|ENSBTAT00000038885|ENSBTAT00000024320|ENSBTAT00000047356|ENSBTAT00000084467|ENSBTAT00000085194|ENSBTAT00000067627|ENSBTAT00000081552|…	http://www.genome.jp/kegg-bin/show_pathway?map=map04391&multi_query=K16197+yellow,red%0d%0aK04412+yellow,red%0d%0aK04676+yellow,red%0d%0aK08791+yellow%0dK06685+yellow,red%0d%0aK03209+yellow%0dK16507+yellow%0dK06626+yellow%0dK09236+yellow%0dK06069+yellow%0dK09448+tomato,red%0d%0aK04237+yellow,red%0d%0aK04354+yellow,red%0d%0aK16669+yellow%0dK04440+yellow,red%0d%0aK06630+yellow,red%0d%0aK03456+yello…	Signal transduction	Environmental Information Processing
33	Neuroactive ligand-receptor interaction	KEGG PATHWAY	map04080	33/5803	473/28839	1	ENSBTAT00000061359|ENSBTAT00000015567|ENSBTAT00000072471|ENSBTAT00000052796|ENSBTAT00000069280|ENSBTAT00000070880|ENSBTAT00000014661|ENSBTAT00000069494|ENSBTAT00000008730|ENSBTAT00000026902|MSTRG.14159.1|ENSBTAT00000025624|ENSBTAT00000072365|ENSBTAT00000075995|ENSBTAT00000018173|ENSBTAT00000022049|ENSBTAT00000056513|ENSBTAT00000080362|ENSBTAT00000074885|ENSBTAT00000014321|ENSBTAT00000085762|ENSBT…	http://www.genome.jp/kegg-bin/show_pathway?map=map04080&multi_query=K05206+yellow%0dK05207+yellow,red%0d%0aK05204+yellow%0dK05205+yellow,red%0d%0aK05202+yellow%0dK05203+yellow%0dK05200+yellow%0dK05201+yellow%0dK05208+yellow%0dK05209+yellow%0dK04161+yellow%0dK03914+yellow,red%0d%0aK04009+yellow%0dK05840+yellow%0dK05175+yellow%0dK05424+yellow%0dK04168+yellow%0dK04169+yellow%0dK04272+yellow%0dK04273…	Signaling molecules and interaction	Environmental Information Processing
40	Shigellosis	KEGG PATHWAY	map05131	40/5803	503/28839	1	ENSBTAT00000002228|ENSBTAT00000020312|ENSBTAT00000068210|ENSBTAT00000064442|ENSBTAT00000012170|ENSBTAT00000023988|ENSBTAT00000071377|ENSBTAT00000020318|ENSBTAT00000007443|MSTRG.4743.1|ENSBTAT00000073878|ENSBTAT00000084665|ENSBTAT00000069072|ENSBTAT00000005555|ENSBTAT00000014805|ENSBTAT00000073417|ENSBTAT00000085194|ENSBTAT00000013707|ENSBTAT00000009995|ENSBTAT00000006465|ENSBTAT00000079706|ENSBTA…	http://www.genome.jp/kegg-bin/show_pathway?map=map05131&multi_query=K04514+yellow,red%0d%0aK05700+yellow%0dK07863+yellow%0dK04735+yellow%0dK04734+yellow%0dK04438+yellow,red%0d%0aK04393+yellow,red%0d%0aK04392+yellow,red%0d%0aK07210+yellow%0dK19241+yellow,red%0d%0aK05748+yellow,red%0d%0aK10030+yellow%0dK17388+tomato,red%0d%0aK18985+yellow%0dK05719+tomato,red%0d%0aK05759+yellow,red%0d%0aK06484+yello…	Infectious diseases: Bacterial	Human Diseases
34	Pathogenic Escherichia coli infection	KEGG PATHWAY	map05130	34/5803	457/28839	1	ENSBTAT00000006068|ENSBTAT00000002228|ENSBTAT00000068210|ENSBTAT00000064442|ENSBTAT00000000604|ENSBTAT00000016242|ENSBTAT00000020318|ENSBTAT00000001948|MSTRG.4743.1|ENSBTAT00000083055|ENSBTAT00000009158|ENSBTAT00000044261|ENSBTAT00000084665|ENSBTAT00000069072|ENSBTAT00000061061|ENSBTAT00000071786|ENSBTAT00000013707|ENSBTAT00000038370|ENSBTAT00000021838|ENSBTAT00000013663|ENSBTAT00000070918|ENSBTA…	http://www.genome.jp/kegg-bin/show_pathway?map=map05130&multi_query=K04514+yellow,red%0d%0aK05689+yellow,red%0d%0aK04513+yellow%0dK12791+yellow%0dK04393+yellow,red%0d%0aK04391+yellow%0dK17388+tomato,red%0d%0aK05758+yellow,red%0d%0aK05719+tomato,red%0d%0aK06619+yellow%0dK07374+tomato,red%0d%0aK07375+yellow,red%0d%0aK06106+yellow,red%0d%0aK05400+yellow%0dK06088+yellow%0dK02677+yellow,red%0d%0aK0800…	Infectious diseases: Bacterial	Human Diseases
55	Thyroid hormone signaling pathway	KEGG PATHWAY	map04919	55/5803	594/28839	1	ENSBTAT00000084422|ENSBTAT00000073499|ENSBTAT00000001646|ENSBTAT00000085176|ENSBTAT00000071377|ENSBTAT00000068095|ENSBTAT00000023277|ENSBTAT00000004992|ENSBTAT00000006102|ENSBTAT00000015734|ENSBTAT00000050083|ENSBTAT00000042942|ENSBTAT00000063375|ENSBTAT00000023383|ENSBTAT00000081829|ENSBTAT00000014594|ENSBTAT00000027885|ENSBTAT00000077816|ENSBTAT00000002717|ENSBTAT00000082026|ENSBTAT00000009150|…	http://www.genome.jp/kegg-bin/show_pathway?map=map04919&multi_query=K01116+yellow,red%0d%0aK15159+yellow%0dK11220+yellow%0dK02158+yellow,red%0d%0aK15156+yellow%0dK08362+yellow%0dK04371+yellow,red%0d%0aK04377+yellow%0dK04503+yellow,red%0d%0aK05692+yellow,red%0d%0aK05857+yellow,red%0d%0aK05852+yellow%0dK05859+yellow,red%0d%0aK05858+tomato,red%0d%0aK16488+green%0dK04345+yellow%0dK19029+tomato%0dK062…	Endocrine system	Organismal Systems
48	Bacterial invasion of epithelial cells	KEGG PATHWAY	map05100	48/5803	559/28839	1	ENSBTAT00000082918|ENSBTAT00000000927|ENSBTAT00000002228|ENSBTAT00000068210|ENSBTAT00000064442|ENSBTAT00000012170|ENSBTAT00000026432|ENSBTAT00000020318|ENSBTAT00000007443|ENSBTAT00000079699|MSTRG.4743.1|ENSBTAT00000073878|ENSBTAT00000014594|ENSBTAT00000055956|ENSBTAT00000084665|ENSBTAT00000069072|ENSBTAT00000068737|ENSBTAT00000083729|ENSBTAT00000073417|ENSBTAT00000013707|ENSBTAT00000021838|ENSBTA…	http://www.genome.jp/kegg-bin/show_pathway?map=map05100&multi_query=K05689+yellow,red%0d%0aK04513+yellow%0dK07863+yellow%0dK04438+yellow,red%0d%0aK04393+yellow,red%0d%0aK04392+yellow,red%0d%0aK19241+yellow,red%0d%0aK05748+yellow,red%0d%0aK09593+yellow%0dK18985+yellow%0dK04645+tomato,red%0d%0aK13738+yellow%0dK04646+yellow,red%0d%0aK06484+yellow%0dK13737+yellow%0dK13736+yellow,red%0d%0aK06106+yello…	Infectious diseases: Bacterial	Human Diseases
Notes: Number: The number of transcripts enriched to this pathway.
Description: Specific description of KEGG pathway.
Ratio in study: The proportion of the total genes with KEGG annotation in the target gene set falling into the KEGG pathway; the numerator is the number of genes annotated into the KEGG pathway in the target gene set; the denominator is the total number of genes with KEGG annotation in the target gene set.
Ratio in pop: The proportion of the total genes with KEGG annotation (including the newly predicted new genes) in this species falling into the KEGG pathway, the numerator is the number of genes with KEGG annotation in this species, and the denominator is the total number of genes with KEGG annotation in this species.
P-value: Uncorrected P values, which represent whether the enriched results are statistically significant.
