# Supplementary material for: Analyzing the interactions of mRNAs, miRNAs and lncRNAs to predict ceRNA networks in bovine cystic follicular granulosa cells
Source: Front Vet Sci. 2022 Oct 13;9:1028867. doi: 10.3389/fvets.2022.1028867 (PMC9606814; doi:10.3389/fvets.2022.1028867)
Supplement: Supplementary file 1 [file Data_Sheet_1.zip › Supplementary Table 18.xlsx]

## Sheet: Sheet1
Table S18 Both GO and KEGG enrichment analysis of differentially expressed lncRNAs that related to steroid hormone biosynthesis in Cyst vs. Normal group
lncRNA id	lncRNA gene id	Type	Target gene id	Target gene name	Gene description	Regulate function	correlation	P-value
NONBTAT020930.2	ENSBTAG00000053087	known	ENSBTAG00000015478	SRD5A1	steroid 5 alpha-reductase 1 [Source:VGNC Symbol;Acc:VGNC:35271]	trans	0.880406	0.0205987
XR_003038160.1	ENSBTAG00000052752	known	ENSBTAG00000015478	SRD5A1	steroid 5 alpha-reductase 1 [Source:VGNC Symbol;Acc:VGNC:35271]	trans	-0.885714	0.0188455
NONBTAT008626.2	ENSBTAG00000020423	known	ENSBTAG00000015478	SRD5A1	steroid 5 alpha-reductase 1 [Source:VGNC Symbol;Acc:VGNC:35271]	trans	0.885714	0.0188455
ENSBTAT00000076774	ENSBTAG00000053288	known	ENSBTAG00000015478	SRD5A1	steroid 5 alpha-reductase 1 [Source:VGNC Symbol;Acc:VGNC:35271]	trans	-0.828571	0.0415627
ENSBTAT00000069275	ENSBTAG00000052369	known	ENSBTAG00000015478	SRD5A1	steroid 5 alpha-reductase 1 [Source:VGNC Symbol;Acc:VGNC:35271]	trans	-0.942857	0.00480466
ENSBTAT00000080575	ENSBTAG00000054948	known	ENSBTAG00000015478	SRD5A1	steroid 5 alpha-reductase 1 [Source:VGNC Symbol;Acc:VGNC:35271]	trans	-0.828571	0.0415627
NONBTAT011308.2	ENSBTAG00000032021	known	ENSBTAG00000015478	SRD5A1	steroid 5 alpha-reductase 1 [Source:VGNC Symbol;Acc:VGNC:35271]	trans	0.885714	0.0188455
ENSBTAT00000072224	ENSBTAG00000052091	known	ENSBTAG00000015478	SRD5A1	steroid 5 alpha-reductase 1 [Source:VGNC Symbol;Acc:VGNC:35271]	trans	-0.885714	0.0188455
XR_003032459.1	ENSBTAG00000054127	known	ENSBTAG00000015478	SRD5A1	steroid 5 alpha-reductase 1 [Source:VGNC Symbol;Acc:VGNC:35271]	trans	0.927634	0.00766584
NONBTAT017974.2	ENSBTAG00000001942	known	ENSBTAG00000015478	SRD5A1	steroid 5 alpha-reductase 1 [Source:VGNC Symbol;Acc:VGNC:35271]	trans	0.942857	0.00480466
ENSBTAT00000078377	ENSBTAG00000049657	known	ENSBTAG00000015478	SRD5A1	steroid 5 alpha-reductase 1 [Source:VGNC Symbol;Acc:VGNC:35271]	trans	-0.828571	0.0415627
ENSBTAT00000082784	ENSBTAG00000049003	known	ENSBTAG00000015478	SRD5A1	steroid 5 alpha-reductase 1 [Source:VGNC Symbol;Acc:VGNC:35271]	trans	-0.942857	0.00480466
ENSBTAT00000080402	ENSBTAG00000050125	known	ENSBTAG00000015478	SRD5A1	steroid 5 alpha-reductase 1 [Source:VGNC Symbol;Acc:VGNC:35271]	trans	-0.828571	0.0415627
ENSBTAT00000087440	ENSBTAG00000049296	known	ENSBTAG00000015478	SRD5A1	steroid 5 alpha-reductase 1 [Source:VGNC Symbol;Acc:VGNC:35271]	trans	-0.828571	0.0415627
ENSBTAT00000066959	ENSBTAG00000049835	known	ENSBTAG00000015478	SRD5A1	steroid 5 alpha-reductase 1 [Source:VGNC Symbol;Acc:VGNC:35271]	trans	-0.885714	0.0188455
ENSBTAT00000067218	ENSBTAG00000052187	known	ENSBTAG00000015478	SRD5A1	steroid 5 alpha-reductase 1 [Source:VGNC Symbol;Acc:VGNC:35271]	trans	-0.885714	0.0188455
NONBTAT004759.2	ENSBTAG00000020412	known	ENSBTAG00000015478	SRD5A1	steroid 5 alpha-reductase 1 [Source:VGNC Symbol;Acc:VGNC:35271]	trans	0.880406	0.0205987
ENSBTAT00000084779	ENSBTAG00000052724	known	ENSBTAG00000015478	SRD5A1	steroid 5 alpha-reductase 1 [Source:VGNC Symbol;Acc:VGNC:35271]	trans	0.885714	0.0188455
XR_239611.4	ENSBTAG00000054889	known	ENSBTAG00000015478	SRD5A1	steroid 5 alpha-reductase 1 [Source:VGNC Symbol;Acc:VGNC:35271]	trans	1	0
NONBTAT027373.1	ENSBTAG00000049133	known	ENSBTAG00000015478	SRD5A1	steroid 5 alpha-reductase 1 [Source:VGNC Symbol;Acc:VGNC:35271]	trans	1	0
NONBTAT012338.2	ENSBTAG00000003329	known	ENSBTAG00000015478	SRD5A1	steroid 5 alpha-reductase 1 [Source:VGNC Symbol;Acc:VGNC:35271]	trans	0.885714	0.0188455
NONBTAT024798.2	ENSBTAG00000046549	known	ENSBTAG00000015478	SRD5A1	steroid 5 alpha-reductase 1 [Source:VGNC Symbol;Acc:VGNC:35271]	trans	0.885714	0.0188455
ENSBTAT00000084904	ENSBTAG00000049905	known	ENSBTAG00000015478	SRD5A1	steroid 5 alpha-reductase 1 [Source:VGNC Symbol;Acc:VGNC:35271]	trans	-0.828571	0.0415627
XR_001500410.2	ENSBTAG00000054494	known	ENSBTAG00000015478	SRD5A1	steroid 5 alpha-reductase 1 [Source:VGNC Symbol;Acc:VGNC:35271]	trans	0.927634	0.00766584
XR_816916.3	ENSBTAG00000051239	known	ENSBTAG00000015478	SRD5A1	steroid 5 alpha-reductase 1 [Source:VGNC Symbol;Acc:VGNC:35271]	trans	-0.942857	0.00480466
ENSBTAT00000067290	ENSBTAG00000048959	known	ENSBTAG00000015478	SRD5A1	steroid 5 alpha-reductase 1 [Source:VGNC Symbol;Acc:VGNC:35271]	trans	-0.898645	0.0148886
XR_810083.3	ENSBTAG00000052127	known	ENSBTAG00000015478	SRD5A1	steroid 5 alpha-reductase 1 [Source:VGNC Symbol;Acc:VGNC:35271]	trans	0.880406	0.0205987
ENSBTAT00000068429	ENSBTAG00000049204	known	ENSBTAG00000015478	SRD5A1	steroid 5 alpha-reductase 1 [Source:VGNC Symbol;Acc:VGNC:35271]	trans	-0.828571	0.0415627
ENSBTAT00000081048	ENSBTAG00000049059	known	ENSBTAG00000015478	SRD5A1	steroid 5 alpha-reductase 1 [Source:VGNC Symbol;Acc:VGNC:35271]	trans	-0.898645	0.0148886
ENSBTAT00000078396	ENSBTAG00000049321	known	ENSBTAG00000015478	SRD5A1	steroid 5 alpha-reductase 1 [Source:VGNC Symbol;Acc:VGNC:35271]	trans	-0.885714	0.0188455
XR_001494486.2	ENSBTAG00000052290	known	ENSBTAG00000015478	SRD5A1	steroid 5 alpha-reductase 1 [Source:VGNC Symbol;Acc:VGNC:35271]	trans	0.885714	0.0188455
ENSBTAT00000086852	ENSBTAG00000053705	known	ENSBTAG00000015478	SRD5A1	steroid 5 alpha-reductase 1 [Source:VGNC Symbol;Acc:VGNC:35271]	trans	-0.811679	0.0498576
ENSBTAT00000078464	ENSBTAG00000049287	known	ENSBTAG00000015478	SRD5A1	steroid 5 alpha-reductase 1 [Source:VGNC Symbol;Acc:VGNC:35271]	trans	0.885714	0.0188455
ENSBTAT00000077726	ENSBTAG00000052882	known	ENSBTAG00000015478	SRD5A1	steroid 5 alpha-reductase 1 [Source:VGNC Symbol;Acc:VGNC:35271]	trans	0.885714	0.0188455
XR_807271.3	ENSBTAG00000054335	known	ENSBTAG00000015478	SRD5A1	steroid 5 alpha-reductase 1 [Source:VGNC Symbol;Acc:VGNC:35271]	trans	-0.885714	0.0188455
NONBTAT005701.2	ENSBTAG00000005733	known	ENSBTAG00000015478	SRD5A1	steroid 5 alpha-reductase 1 [Source:VGNC Symbol;Acc:VGNC:35271]	trans	0.880406	0.0205987
ENSBTAT00000083894	ENSBTAG00000048896	known	ENSBTAG00000015478	SRD5A1	steroid 5 alpha-reductase 1 [Source:VGNC Symbol;Acc:VGNC:35271]	trans	-0.885714	0.0188455
ENSBTAT00000080411	ENSBTAG00000050297	known	ENSBTAG00000015478	SRD5A1	steroid 5 alpha-reductase 1 [Source:VGNC Symbol;Acc:VGNC:35271]	trans	-0.828571	0.0415627
ENSBTAT00000075954	ENSBTAG00000052654	known	ENSBTAG00000015478	SRD5A1	steroid 5 alpha-reductase 1 [Source:VGNC Symbol;Acc:VGNC:35271]	trans	-0.828571	0.0415627
ENSBTAT00000070055	ENSBTAG00000051001	known	ENSBTAG00000015478	SRD5A1	steroid 5 alpha-reductase 1 [Source:VGNC Symbol;Acc:VGNC:35271]	trans	-0.828571	0.0415627
ENSBTAT00000083033	ENSBTAG00000051730	known	ENSBTAG00000015478	SRD5A1	steroid 5 alpha-reductase 1 [Source:VGNC Symbol;Acc:VGNC:35271]	trans	-0.942857	0.00480466
NONBTAT028630.1	ENSBTAG00000001656	known	ENSBTAG00000015478	SRD5A1	steroid 5 alpha-reductase 1 [Source:VGNC Symbol;Acc:VGNC:35271]	trans	0.885714	0.0188455
MSTRG.10308.2	MSTRG.10308	novel	ENSBTAG00000015478	SRD5A1	steroid 5 alpha-reductase 1 [Source:VGNC Symbol;Acc:VGNC:35271]	trans	-0.828571	0.0415627
MSTRG.4019.1	MSTRG.4019	novel	ENSBTAG00000015478	SRD5A1	steroid 5 alpha-reductase 1 [Source:VGNC Symbol;Acc:VGNC:35271]	trans	-1	0
MSTRG.18410.2	MSTRG.18410	novel	ENSBTAG00000015478	SRD5A1	steroid 5 alpha-reductase 1 [Source:VGNC Symbol;Acc:VGNC:35271]	trans	-0.942857	0.00480466
MSTRG.12521.2	MSTRG.12521	novel	ENSBTAG00000015478	SRD5A1	steroid 5 alpha-reductase 1 [Source:VGNC Symbol;Acc:VGNC:35271]	trans	-0.828571	0.0415627
MSTRG.28658.2	MSTRG.28658	novel	ENSBTAG00000015478	SRD5A1	steroid 5 alpha-reductase 1 [Source:VGNC Symbol;Acc:VGNC:35271]	trans	-0.840668	0.0360576
MSTRG.18076.1	MSTRG.18076	novel	ENSBTAG00000015478	SRD5A1	steroid 5 alpha-reductase 1 [Source:VGNC Symbol;Acc:VGNC:35271]	trans	-0.828571	0.0415627
MSTRG.29536.1	MSTRG.29536	novel	ENSBTAG00000015478	SRD5A1	steroid 5 alpha-reductase 1 [Source:VGNC Symbol;Acc:VGNC:35271]	trans	-0.828571	0.0415627
MSTRG.28444.4	MSTRG.28444	novel	ENSBTAG00000015478	SRD5A1	steroid 5 alpha-reductase 1 [Source:VGNC Symbol;Acc:VGNC:35271]	trans	-0.942857	0.00480466
MSTRG.21409.1	MSTRG.21409	novel	ENSBTAG00000015478	SRD5A1	steroid 5 alpha-reductase 1 [Source:VGNC Symbol;Acc:VGNC:35271]	trans	-0.828571	0.0415627
MSTRG.30091.1	MSTRG.30091	novel	ENSBTAG00000015478	SRD5A1	steroid 5 alpha-reductase 1 [Source:VGNC Symbol;Acc:VGNC:35271]	trans	-0.828571	0.0415627
MSTRG.28384.8	MSTRG.28384	novel	ENSBTAG00000015478	SRD5A1	steroid 5 alpha-reductase 1 [Source:VGNC Symbol;Acc:VGNC:35271]	trans	-0.942857	0.00480466
MSTRG.28384.10	MSTRG.28384	novel	ENSBTAG00000015478	SRD5A1	steroid 5 alpha-reductase 1 [Source:VGNC Symbol;Acc:VGNC:35271]	trans	-0.942857	0.00480466
MSTRG.3287.1	MSTRG.3287	novel	ENSBTAG00000015478	SRD5A1	steroid 5 alpha-reductase 1 [Source:VGNC Symbol;Acc:VGNC:35271]	trans	-0.828571	0.0415627
MSTRG.28384.11	MSTRG.28384	novel	ENSBTAG00000015478	SRD5A1	steroid 5 alpha-reductase 1 [Source:VGNC Symbol;Acc:VGNC:35271]	trans	-0.942857	0.00480466
MSTRG.28808.2	MSTRG.28808	novel	ENSBTAG00000015478	SRD5A1	steroid 5 alpha-reductase 1 [Source:VGNC Symbol;Acc:VGNC:35271]	trans	-0.885714	0.0188455
MSTRG.28242.3	MSTRG.28242	novel	ENSBTAG00000015478	SRD5A1	steroid 5 alpha-reductase 1 [Source:VGNC Symbol;Acc:VGNC:35271]	trans	-0.985611	0.000309086
MSTRG.24828.1	MSTRG.24828	novel	ENSBTAG00000015478	SRD5A1	steroid 5 alpha-reductase 1 [Source:VGNC Symbol;Acc:VGNC:35271]	trans	-0.885714	0.0188455
MSTRG.10307.2	MSTRG.10307	novel	ENSBTAG00000015478	SRD5A1	steroid 5 alpha-reductase 1 [Source:VGNC Symbol;Acc:VGNC:35271]	trans	-1	0
MSTRG.28578.1	MSTRG.28578	novel	ENSBTAG00000015478	SRD5A1	steroid 5 alpha-reductase 1 [Source:VGNC Symbol;Acc:VGNC:35271]	trans	-0.942857	0.00480466
MSTRG.18409.1	MSTRG.18409	novel	ENSBTAG00000015478	SRD5A1	steroid 5 alpha-reductase 1 [Source:VGNC Symbol;Acc:VGNC:35271]	trans	-0.828571	0.0415627
MSTRG.10663.1	MSTRG.10663	novel	ENSBTAG00000015478	SRD5A1	steroid 5 alpha-reductase 1 [Source:VGNC Symbol;Acc:VGNC:35271]	trans	-0.885714	0.0188455
MSTRG.20213.5	MSTRG.20213	novel	ENSBTAG00000015478	SRD5A1	steroid 5 alpha-reductase 1 [Source:VGNC Symbol;Acc:VGNC:35271]	trans	0.880406	0.0205987
MSTRG.24321.1	MSTRG.24321	novel	ENSBTAG00000015478	SRD5A1	steroid 5 alpha-reductase 1 [Source:VGNC Symbol;Acc:VGNC:35271]	trans	-0.942857	0.00480466
MSTRG.26025.1	MSTRG.26025	novel	ENSBTAG00000015478	SRD5A1	steroid 5 alpha-reductase 1 [Source:VGNC Symbol;Acc:VGNC:35271]	trans	-0.828571	0.0415627
MSTRG.20076.1	MSTRG.20076	novel	ENSBTAG00000015478	SRD5A1	steroid 5 alpha-reductase 1 [Source:VGNC Symbol;Acc:VGNC:35271]	trans	-0.828571	0.0415627
MSTRG.16068.9	MSTRG.16068	novel	ENSBTAG00000015478	SRD5A1	steroid 5 alpha-reductase 1 [Source:VGNC Symbol;Acc:VGNC:35271]	trans	-0.885714	0.0188455
MSTRG.21513.2	MSTRG.21513	novel	ENSBTAG00000015478	SRD5A1	steroid 5 alpha-reductase 1 [Source:VGNC Symbol;Acc:VGNC:35271]	trans	0.885714	0.0188455
MSTRG.13059.4	MSTRG.13059	novel	ENSBTAG00000015478	SRD5A1	steroid 5 alpha-reductase 1 [Source:VGNC Symbol;Acc:VGNC:35271]	trans	-0.942857	0.00480466
MSTRG.28947.1	MSTRG.28947	novel	ENSBTAG00000015478	SRD5A1	steroid 5 alpha-reductase 1 [Source:VGNC Symbol;Acc:VGNC:35271]	trans	-0.885714	0.0188455
MSTRG.16951.3	MSTRG.16951	novel	ENSBTAG00000015478	SRD5A1	steroid 5 alpha-reductase 1 [Source:VGNC Symbol;Acc:VGNC:35271]	trans	-1	0
MSTRG.28235.3	MSTRG.28235	novel	ENSBTAG00000015478	SRD5A1	steroid 5 alpha-reductase 1 [Source:VGNC Symbol;Acc:VGNC:35271]	trans	-0.942857	0.00480466
MSTRG.28242.6	MSTRG.28242	novel	ENSBTAG00000015478	SRD5A1	steroid 5 alpha-reductase 1 [Source:VGNC Symbol;Acc:VGNC:35271]	trans	-0.985611	0.000309086
MSTRG.28242.4	MSTRG.28242	novel	ENSBTAG00000015478	SRD5A1	steroid 5 alpha-reductase 1 [Source:VGNC Symbol;Acc:VGNC:35271]	trans	-0.985611	0.000309086
MSTRG.28303.1	MSTRG.28303	novel	ENSBTAG00000015478	SRD5A1	steroid 5 alpha-reductase 1 [Source:VGNC Symbol;Acc:VGNC:35271]	trans	-0.840668	0.0360576
MSTRG.5352.6	MSTRG.5352	novel	ENSBTAG00000015478	SRD5A1	steroid 5 alpha-reductase 1 [Source:VGNC Symbol;Acc:VGNC:35271]	trans	-0.828571	0.0415627
NONBTAT008753.2	ENSBTAG00000019757	known	ENSBTAG00000020927	HSD17B8	hydroxysteroid 17-beta dehydrogenase 8 [Source:VGNC Symbol;Acc:VGNC:29977]	trans	0.840668	0.0360576
ENSBTAT00000068008	ENSBTAG00000054442	known	ENSBTAG00000020927	HSD17B8	hydroxysteroid 17-beta dehydrogenase 8 [Source:VGNC Symbol;Acc:VGNC:29977]	trans	-0.828571	0.0415627
NONBTAT017899.2	ENSBTAG00000001548	known	ENSBTAG00000020927	HSD17B8	hydroxysteroid 17-beta dehydrogenase 8 [Source:VGNC Symbol;Acc:VGNC:29977]	trans	0.880406	0.0205987
ENSBTAT00000086536	ENSBTAG00000055219	known	ENSBTAG00000020927	HSD17B8	hydroxysteroid 17-beta dehydrogenase 8 [Source:VGNC Symbol;Acc:VGNC:29977]	trans	-0.885714	0.0188455
NONBTAT020930.2	ENSBTAG00000053087	known	ENSBTAG00000020927	HSD17B8	hydroxysteroid 17-beta dehydrogenase 8 [Source:VGNC Symbol;Acc:VGNC:29977]	trans	0.941124	0.00509754
XR_003038160.1	ENSBTAG00000052752	known	ENSBTAG00000020927	HSD17B8	hydroxysteroid 17-beta dehydrogenase 8 [Source:VGNC Symbol;Acc:VGNC:29977]	trans	-0.942857	0.00480466
ENSBTAT00000076990	ENSBTAG00000053483	known	ENSBTAG00000020927	HSD17B8	hydroxysteroid 17-beta dehydrogenase 8 [Source:VGNC Symbol;Acc:VGNC:29977]	trans	-0.885714	0.0188455
ENSBTAT00000073082	ENSBTAG00000049218	known	ENSBTAG00000020927	HSD17B8	hydroxysteroid 17-beta dehydrogenase 8 [Source:VGNC Symbol;Acc:VGNC:29977]	trans	-0.885714	0.0188455
ENSBTAT00000076774	ENSBTAG00000053288	known	ENSBTAG00000020927	HSD17B8	hydroxysteroid 17-beta dehydrogenase 8 [Source:VGNC Symbol;Acc:VGNC:29977]	trans	-0.942857	0.00480466
ENSBTAT00000076473	ENSBTAG00000052985	known	ENSBTAG00000020927	HSD17B8	hydroxysteroid 17-beta dehydrogenase 8 [Source:VGNC Symbol;Acc:VGNC:29977]	trans	-0.885714	0.0188455
ENSBTAT00000069190	ENSBTAG00000053070	known	ENSBTAG00000020927	HSD17B8	hydroxysteroid 17-beta dehydrogenase 8 [Source:VGNC Symbol;Acc:VGNC:29977]	trans	-0.942857	0.00480466
NONBTAT012338.2	ENSBTAG00000003329	known	ENSBTAG00000020927	HSD17B8	hydroxysteroid 17-beta dehydrogenase 8 [Source:VGNC Symbol;Acc:VGNC:29977]	trans	0.942857	0.00480466
ENSBTAT00000079330	ENSBTAG00000049835	known	ENSBTAG00000020927	HSD17B8	hydroxysteroid 17-beta dehydrogenase 8 [Source:VGNC Symbol;Acc:VGNC:29977]	trans	-1	0
ENSBTAT00000085371	ENSBTAG00000052741	known	ENSBTAG00000020927	HSD17B8	hydroxysteroid 17-beta dehydrogenase 8 [Source:VGNC Symbol;Acc:VGNC:29977]	trans	-0.828571	0.0415627
ENSBTAT00000083622	ENSBTAG00000052982	known	ENSBTAG00000020927	HSD17B8	hydroxysteroid 17-beta dehydrogenase 8 [Source:VGNC Symbol;Acc:VGNC:29977]	trans	-1	0
ENSBTAT00000080479	ENSBTAG00000050807	known	ENSBTAG00000020927	HSD17B8	hydroxysteroid 17-beta dehydrogenase 8 [Source:VGNC Symbol;Acc:VGNC:29977]	trans	-0.885714	0.0188455
ENSBTAT00000069275	ENSBTAG00000052369	known	ENSBTAG00000020927	HSD17B8	hydroxysteroid 17-beta dehydrogenase 8 [Source:VGNC Symbol;Acc:VGNC:29977]	trans	-0.828571	0.0415627
ENSBTAT00000069979	ENSBTAG00000052127	known	ENSBTAG00000020927	HSD17B8	hydroxysteroid 17-beta dehydrogenase 8 [Source:VGNC Symbol;Acc:VGNC:29977]	trans	-0.942857	0.00480466
ENSBTAT00000086769	ENSBTAG00000050048	known	ENSBTAG00000020927	HSD17B8	hydroxysteroid 17-beta dehydrogenase 8 [Source:VGNC Symbol;Acc:VGNC:29977]	trans	-0.885714	0.0188455
XR_003032459.1	ENSBTAG00000054127	known	ENSBTAG00000020927	HSD17B8	hydroxysteroid 17-beta dehydrogenase 8 [Source:VGNC Symbol;Acc:VGNC:29977]	trans	0.811679	0.0498576
ENSBTAT00000076295	ENSBTAG00000055271	known	ENSBTAG00000020927	HSD17B8	hydroxysteroid 17-beta dehydrogenase 8 [Source:VGNC Symbol;Acc:VGNC:29977]	trans	-0.828571	0.0415627
NONBTAT019218.2	ENSBTAG00000053735	known	ENSBTAG00000020927	HSD17B8	hydroxysteroid 17-beta dehydrogenase 8 [Source:VGNC Symbol;Acc:VGNC:29977]	trans	0.942857	0.00480466
NONBTAT017974.2	ENSBTAG00000001942	known	ENSBTAG00000020927	HSD17B8	hydroxysteroid 17-beta dehydrogenase 8 [Source:VGNC Symbol;Acc:VGNC:29977]	trans	0.885714	0.0188455
ENSBTAT00000086927	ENSBTAG00000055097	known	ENSBTAG00000020927	HSD17B8	hydroxysteroid 17-beta dehydrogenase 8 [Source:VGNC Symbol;Acc:VGNC:29977]	trans	-0.885714	0.0188455
ENSBTAT00000068299	ENSBTAG00000051708	known	ENSBTAG00000020927	HSD17B8	hydroxysteroid 17-beta dehydrogenase 8 [Source:VGNC Symbol;Acc:VGNC:29977]	trans	-0.885714	0.0188455
ENSBTAT00000071422	ENSBTAG00000052091	known	ENSBTAG00000020927	HSD17B8	hydroxysteroid 17-beta dehydrogenase 8 [Source:VGNC Symbol;Acc:VGNC:29977]	trans	-0.942857	0.00480466
ENSBTAT00000068221	ENSBTAG00000053457	known	ENSBTAG00000020927	HSD17B8	hydroxysteroid 17-beta dehydrogenase 8 [Source:VGNC Symbol;Acc:VGNC:29977]	trans	-0.942857	0.00480466
ENSBTAT00000082784	ENSBTAG00000049003	known	ENSBTAG00000020927	HSD17B8	hydroxysteroid 17-beta dehydrogenase 8 [Source:VGNC Symbol;Acc:VGNC:29977]	trans	-0.828571	0.0415627
ENSBTAT00000071424	ENSBTAG00000050867	known	ENSBTAG00000020927	HSD17B8	hydroxysteroid 17-beta dehydrogenase 8 [Source:VGNC Symbol;Acc:VGNC:29977]	trans	-0.885714	0.0188455
ENSBTAT00000081721	ENSBTAG00000054651	known	ENSBTAG00000020927	HSD17B8	hydroxysteroid 17-beta dehydrogenase 8 [Source:VGNC Symbol;Acc:VGNC:29977]	trans	-0.885714	0.0188455
ENSBTAT00000066707	ENSBTAG00000054889	known	ENSBTAG00000020927	HSD17B8	hydroxysteroid 17-beta dehydrogenase 8 [Source:VGNC Symbol;Acc:VGNC:29977]	trans	0.942857	0.00480466
ENSBTAT00000074748	ENSBTAG00000055175	known	ENSBTAG00000020927	HSD17B8	hydroxysteroid 17-beta dehydrogenase 8 [Source:VGNC Symbol;Acc:VGNC:29977]	trans	-0.885714	0.0188455
XR_003029418.1	ENSBTAG00000051520	known	ENSBTAG00000020927	HSD17B8	hydroxysteroid 17-beta dehydrogenase 8 [Source:VGNC Symbol;Acc:VGNC:29977]	trans	-0.828571	0.0415627
ENSBTAT00000081982	ENSBTAG00000049337	known	ENSBTAG00000020927	HSD17B8	hydroxysteroid 17-beta dehydrogenase 8 [Source:VGNC Symbol;Acc:VGNC:29977]	trans	-0.828571	0.0415627
XR_816450.3	ENSBTAG00000051277	known	ENSBTAG00000020927	HSD17B8	hydroxysteroid 17-beta dehydrogenase 8 [Source:VGNC Symbol;Acc:VGNC:29977]	trans	-0.885714	0.0188455
ENSBTAT00000073731	ENSBTAG00000052915	known	ENSBTAG00000020927	HSD17B8	hydroxysteroid 17-beta dehydrogenase 8 [Source:VGNC Symbol;Acc:VGNC:29977]	trans	-0.885714	0.0188455
XR_001495197.2	ENSBTAG00000052084	known	ENSBTAG00000020927	HSD17B8	hydroxysteroid 17-beta dehydrogenase 8 [Source:VGNC Symbol;Acc:VGNC:29977]	trans	-0.885714	0.0188455
ENSBTAT00000085002	ENSBTAG00000052772	known	ENSBTAG00000020927	HSD17B8	hydroxysteroid 17-beta dehydrogenase 8 [Source:VGNC Symbol;Acc:VGNC:29977]	trans	-0.885714	0.0188455
ENSBTAT00000066959	ENSBTAG00000049835	known	ENSBTAG00000020927	HSD17B8	hydroxysteroid 17-beta dehydrogenase 8 [Source:VGNC Symbol;Acc:VGNC:29977]	trans	-0.942857	0.00480466
ENSBTAT00000070133	ENSBTAG00000054537	known	ENSBTAG00000020927	HSD17B8	hydroxysteroid 17-beta dehydrogenase 8 [Source:VGNC Symbol;Acc:VGNC:29977]	trans	-0.885714	0.0188455
ENSBTAT00000084459	ENSBTAG00000052322	known	ENSBTAG00000020927	HSD17B8	hydroxysteroid 17-beta dehydrogenase 8 [Source:VGNC Symbol;Acc:VGNC:29977]	trans	-0.828571	0.0415627
ENSBTAT00000069981	ENSBTAG00000053883	known	ENSBTAG00000020927	HSD17B8	hydroxysteroid 17-beta dehydrogenase 8 [Source:VGNC Symbol;Acc:VGNC:29977]	trans	-1	0
ENSBTAT00000072549	ENSBTAG00000051857	known	ENSBTAG00000020927	HSD17B8	hydroxysteroid 17-beta dehydrogenase 8 [Source:VGNC Symbol;Acc:VGNC:29977]	trans	-1	0
ENSBTAT00000067218	ENSBTAG00000052187	known	ENSBTAG00000020927	HSD17B8	hydroxysteroid 17-beta dehydrogenase 8 [Source:VGNC Symbol;Acc:VGNC:29977]	trans	-0.942857	0.00480466
ENSBTAT00000082860	ENSBTAG00000050524	known	ENSBTAG00000020927	HSD17B8	hydroxysteroid 17-beta dehydrogenase 8 [Source:VGNC Symbol;Acc:VGNC:29977]	trans	-0.885714	0.0188455
NONBTAT004759.2	ENSBTAG00000020412	known	ENSBTAG00000020927	HSD17B8	hydroxysteroid 17-beta dehydrogenase 8 [Source:VGNC Symbol;Acc:VGNC:29977]	trans	0.941124	0.00509754
ENSBTAT00000072326	ENSBTAG00000055043	known	ENSBTAG00000020927	HSD17B8	hydroxysteroid 17-beta dehydrogenase 8 [Source:VGNC Symbol;Acc:VGNC:29977]	trans	-0.828571	0.0415627
XR_003036459.1	ENSBTAG00000048759	known	ENSBTAG00000020927	HSD17B8	hydroxysteroid 17-beta dehydrogenase 8 [Source:VGNC Symbol;Acc:VGNC:29977]	trans	-0.885714	0.0188455
ENSBTAT00000078220	ENSBTAG00000048632	known	ENSBTAG00000020927	HSD17B8	hydroxysteroid 17-beta dehydrogenase 8 [Source:VGNC Symbol;Acc:VGNC:29977]	trans	-0.885714	0.0188455
XR_815821.3	ENSBTAG00000049849	known	ENSBTAG00000020927	HSD17B8	hydroxysteroid 17-beta dehydrogenase 8 [Source:VGNC Symbol;Acc:VGNC:29977]	trans	-0.885714	0.0188455
NONBTAT012579.2	ENSBTAG00000048565	known	ENSBTAG00000020927	HSD17B8	hydroxysteroid 17-beta dehydrogenase 8 [Source:VGNC Symbol;Acc:VGNC:29977]	trans	-0.885714	0.0188455
ENSBTAT00000087118	ENSBTAG00000048805	known	ENSBTAG00000020927	HSD17B8	hydroxysteroid 17-beta dehydrogenase 8 [Source:VGNC Symbol;Acc:VGNC:29977]	trans	-0.885714	0.0188455
ENSBTAT00000076735	ENSBTAG00000051242	known	ENSBTAG00000020927	HSD17B8	hydroxysteroid 17-beta dehydrogenase 8 [Source:VGNC Symbol;Acc:VGNC:29977]	trans	-0.942857	0.00480466
ENSBTAT00000075230	ENSBTAG00000048781	known	ENSBTAG00000020927	HSD17B8	hydroxysteroid 17-beta dehydrogenase 8 [Source:VGNC Symbol;Acc:VGNC:29977]	trans	-0.885714	0.0188455
ENSBTAT00000075237	ENSBTAG00000054817	known	ENSBTAG00000020927	HSD17B8	hydroxysteroid 17-beta dehydrogenase 8 [Source:VGNC Symbol;Acc:VGNC:29977]	trans	-0.885714	0.0188455
XR_001500977.2	ENSBTAG00000049840	known	ENSBTAG00000020927	HSD17B8	hydroxysteroid 17-beta dehydrogenase 8 [Source:VGNC Symbol;Acc:VGNC:29977]	trans	-0.885714	0.0188455
ENSBTAT00000078566	ENSBTAG00000053158	known	ENSBTAG00000020927	HSD17B8	hydroxysteroid 17-beta dehydrogenase 8 [Source:VGNC Symbol;Acc:VGNC:29977]	trans	-0.885714	0.0188455
XR_003032256.1	ENSBTAG00000053846	known	ENSBTAG00000020927	HSD17B8	hydroxysteroid 17-beta dehydrogenase 8 [Source:VGNC Symbol;Acc:VGNC:29977]	trans	-0.885714	0.0188455
ENSBTAT00000080780	ENSBTAG00000051018	known	ENSBTAG00000020927	HSD17B8	hydroxysteroid 17-beta dehydrogenase 8 [Source:VGNC Symbol;Acc:VGNC:29977]	trans	-0.885714	0.0188455
ENSBTAT00000079604	ENSBTAG00000055098	known	ENSBTAG00000020927	HSD17B8	hydroxysteroid 17-beta dehydrogenase 8 [Source:VGNC Symbol;Acc:VGNC:29977]	trans	-0.885714	0.0188455
ENSBTAT00000020417	ENSBTAG00000015363	known	ENSBTAG00000020927	HSD17B8	hydroxysteroid 17-beta dehydrogenase 8 [Source:VGNC Symbol;Acc:VGNC:29977]	trans	0.828571	0.0415627
ENSBTAT00000081037	ENSBTAG00000052424	known	ENSBTAG00000020927	HSD17B8	hydroxysteroid 17-beta dehydrogenase 8 [Source:VGNC Symbol;Acc:VGNC:29977]	trans	-0.885714	0.0188455
ENSBTAT00000079823	ENSBTAG00000049242	known	ENSBTAG00000020927	HSD17B8	hydroxysteroid 17-beta dehydrogenase 8 [Source:VGNC Symbol;Acc:VGNC:29977]	trans	-0.885714	0.0188455
ENSBTAT00000082425	ENSBTAG00000054405	known	ENSBTAG00000020927	HSD17B8	hydroxysteroid 17-beta dehydrogenase 8 [Source:VGNC Symbol;Acc:VGNC:29977]	trans	-0.885714	0.0188455
ENSBTAT00000084902	ENSBTAG00000053931	known	ENSBTAG00000020927	HSD17B8	hydroxysteroid 17-beta dehydrogenase 8 [Source:VGNC Symbol;Acc:VGNC:29977]	trans	-0.927634	0.00766584
ENSBTAT00000074345	ENSBTAG00000054716	known	ENSBTAG00000020927	HSD17B8	hydroxysteroid 17-beta dehydrogenase 8 [Source:VGNC Symbol;Acc:VGNC:29977]	trans	-0.828571	0.0415627
ENSBTAT00000072176	ENSBTAG00000053343	known	ENSBTAG00000020927	HSD17B8	hydroxysteroid 17-beta dehydrogenase 8 [Source:VGNC Symbol;Acc:VGNC:29977]	trans	-0.885714	0.0188455
XR_001500410.2	ENSBTAG00000054494	known	ENSBTAG00000020927	HSD17B8	hydroxysteroid 17-beta dehydrogenase 8 [Source:VGNC Symbol;Acc:VGNC:29977]	trans	0.811679	0.0498576
XR_816916.3	ENSBTAG00000051239	known	ENSBTAG00000020927	HSD17B8	hydroxysteroid 17-beta dehydrogenase 8 [Source:VGNC Symbol;Acc:VGNC:29977]	trans	-0.828571	0.0415627
ENSBTAT00000067290	ENSBTAG00000048959	known	ENSBTAG00000020927	HSD17B8	hydroxysteroid 17-beta dehydrogenase 8 [Source:VGNC Symbol;Acc:VGNC:29977]	trans	-0.811679	0.0498576
ENSBTAT00000075173	ENSBTAG00000053123	known	ENSBTAG00000020927	HSD17B8	hydroxysteroid 17-beta dehydrogenase 8 [Source:VGNC Symbol;Acc:VGNC:29977]	trans	-0.885714	0.0188455
XR_001501141.2	ENSBTAG00000050739	known	ENSBTAG00000020927	HSD17B8	hydroxysteroid 17-beta dehydrogenase 8 [Source:VGNC Symbol;Acc:VGNC:29977]	trans	-0.885714	0.0188455
ENSBTAT00000078163	ENSBTAG00000053478	known	ENSBTAG00000020927	HSD17B8	hydroxysteroid 17-beta dehydrogenase 8 [Source:VGNC Symbol;Acc:VGNC:29977]	trans	-0.885714	0.0188455
ENSBTAT00000080804	ENSBTAG00000051408	known	ENSBTAG00000020927	HSD17B8	hydroxysteroid 17-beta dehydrogenase 8 [Source:VGNC Symbol;Acc:VGNC:29977]	trans	1	0
XR_810083.3	ENSBTAG00000052127	known	ENSBTAG00000020927	HSD17B8	hydroxysteroid 17-beta dehydrogenase 8 [Source:VGNC Symbol;Acc:VGNC:29977]	trans	0.941124	0.00509754
NONBTAT030234.1	ENSBTAG00000052091	known	ENSBTAG00000020927	HSD17B8	hydroxysteroid 17-beta dehydrogenase 8 [Source:VGNC Symbol;Acc:VGNC:29977]	trans	-0.885714	0.0188455
ENSBTAT00000068835	ENSBTAG00000053331	known	ENSBTAG00000020927	HSD17B8	hydroxysteroid 17-beta dehydrogenase 8 [Source:VGNC Symbol;Acc:VGNC:29977]	trans	-0.885714	0.0188455
ENSBTAT00000081048	ENSBTAG00000049059	known	ENSBTAG00000020927	HSD17B8	hydroxysteroid 17-beta dehydrogenase 8 [Source:VGNC Symbol;Acc:VGNC:29977]	trans	-0.811679	0.0498576
ENSBTAT00000074316	ENSBTAG00000053305	known	ENSBTAG00000020927	HSD17B8	hydroxysteroid 17-beta dehydrogenase 8 [Source:VGNC Symbol;Acc:VGNC:29977]	trans	-0.885714	0.0188455
ENSBTAT00000074572	ENSBTAG00000048982	known	ENSBTAG00000020927	HSD17B8	hydroxysteroid 17-beta dehydrogenase 8 [Source:VGNC Symbol;Acc:VGNC:29977]	trans	-0.885714	0.0188455
ENSBTAT00000074085	ENSBTAG00000051561	known	ENSBTAG00000020927	HSD17B8	hydroxysteroid 17-beta dehydrogenase 8 [Source:VGNC Symbol;Acc:VGNC:29977]	trans	-0.885714	0.0188455
XR_003035459.1	ENSBTAG00000049459	known	ENSBTAG00000020927	HSD17B8	hydroxysteroid 17-beta dehydrogenase 8 [Source:VGNC Symbol;Acc:VGNC:29977]	trans	-0.885714	0.0188455
XR_001494486.2	ENSBTAG00000052290	known	ENSBTAG00000020927	HSD17B8	hydroxysteroid 17-beta dehydrogenase 8 [Source:VGNC Symbol;Acc:VGNC:29977]	trans	0.942857	0.00480466
ENSBTAT00000085594	ENSBTAG00000053383	known	ENSBTAG00000020927	HSD17B8	hydroxysteroid 17-beta dehydrogenase 8 [Source:VGNC Symbol;Acc:VGNC:29977]	trans	-0.885714	0.0188455
ENSBTAT00000079966	ENSBTAG00000048498	known	ENSBTAG00000020927	HSD17B8	hydroxysteroid 17-beta dehydrogenase 8 [Source:VGNC Symbol;Acc:VGNC:29977]	trans	-0.885714	0.0188455
NONBTAT026654.2	ENSBTAG00000051239	known	ENSBTAG00000020927	HSD17B8	hydroxysteroid 17-beta dehydrogenase 8 [Source:VGNC Symbol;Acc:VGNC:29977]	trans	-0.885714	0.0188455
ENSBTAT00000077726	ENSBTAG00000052882	known	ENSBTAG00000020927	HSD17B8	hydroxysteroid 17-beta dehydrogenase 8 [Source:VGNC Symbol;Acc:VGNC:29977]	trans	0.942857	0.00480466
ENSBTAT00000068054	ENSBTAG00000054373	known	ENSBTAG00000020927	HSD17B8	hydroxysteroid 17-beta dehydrogenase 8 [Source:VGNC Symbol;Acc:VGNC:29977]	trans	-0.885714	0.0188455
ENSBTAT00000067790	ENSBTAG00000049314	known	ENSBTAG00000020927	HSD17B8	hydroxysteroid 17-beta dehydrogenase 8 [Source:VGNC Symbol;Acc:VGNC:29977]	trans	-0.885714	0.0188455
NONBTAT011846.2	ENSBTAG00000018067	known	ENSBTAG00000020927	HSD17B8	hydroxysteroid 17-beta dehydrogenase 8 [Source:VGNC Symbol;Acc:VGNC:29977]	trans	0.885714	0.0188455
ENSBTAT00000087475	ENSBTAG00000052409	known	ENSBTAG00000020927	HSD17B8	hydroxysteroid 17-beta dehydrogenase 8 [Source:VGNC Symbol;Acc:VGNC:29977]	trans	-0.885714	0.0188455
ENSBTAT00000077289	ENSBTAG00000052150	known	ENSBTAG00000020927	HSD17B8	hydroxysteroid 17-beta dehydrogenase 8 [Source:VGNC Symbol;Acc:VGNC:29977]	trans	-0.828571	0.0415627
ENSBTAT00000080200	ENSBTAG00000053328	known	ENSBTAG00000020927	HSD17B8	hydroxysteroid 17-beta dehydrogenase 8 [Source:VGNC Symbol;Acc:VGNC:29977]	trans	-0.885714	0.0188455
ENSBTAT00000073331	ENSBTAG00000052091	known	ENSBTAG00000020927	HSD17B8	hydroxysteroid 17-beta dehydrogenase 8 [Source:VGNC Symbol;Acc:VGNC:29977]	trans	-0.942857	0.00480466
ENSBTAT00000070876	ENSBTAG00000048748	known	ENSBTAG00000020927	HSD17B8	hydroxysteroid 17-beta dehydrogenase 8 [Source:VGNC Symbol;Acc:VGNC:29977]	trans	-0.828571	0.0415627
ENSBTAT00000080692	ENSBTAG00000055238	known	ENSBTAG00000020927	HSD17B8	hydroxysteroid 17-beta dehydrogenase 8 [Source:VGNC Symbol;Acc:VGNC:29977]	trans	-0.885714	0.0188455
ENSBTAT00000079404	ENSBTAG00000048367	known	ENSBTAG00000020927	HSD17B8	hydroxysteroid 17-beta dehydrogenase 8 [Source:VGNC Symbol;Acc:VGNC:29977]	trans	-0.885714	0.0188455
ENSBTAT00000072675	ENSBTAG00000051832	known	ENSBTAG00000020927	HSD17B8	hydroxysteroid 17-beta dehydrogenase 8 [Source:VGNC Symbol;Acc:VGNC:29977]	trans	-0.828571	0.0415627
ENSBTAT00000084851	ENSBTAG00000050486	known	ENSBTAG00000020927	HSD17B8	hydroxysteroid 17-beta dehydrogenase 8 [Source:VGNC Symbol;Acc:VGNC:29977]	trans	-0.942857	0.00480466
ENSBTAT00000084703	ENSBTAG00000054498	known	ENSBTAG00000020927	HSD17B8	hydroxysteroid 17-beta dehydrogenase 8 [Source:VGNC Symbol;Acc:VGNC:29977]	trans	-0.885714	0.0188455
ENSBTAT00000083033	ENSBTAG00000051730	known	ENSBTAG00000020927	HSD17B8	hydroxysteroid 17-beta dehydrogenase 8 [Source:VGNC Symbol;Acc:VGNC:29977]	trans	-0.828571	0.0415627
XR_003036450.1	ENSBTAG00000053559	known	ENSBTAG00000020927	HSD17B8	hydroxysteroid 17-beta dehydrogenase 8 [Source:VGNC Symbol;Acc:VGNC:29977]	trans	-0.880406	0.0205987
ENSBTAT00000080741	ENSBTAG00000048719	known	ENSBTAG00000020927	HSD17B8	hydroxysteroid 17-beta dehydrogenase 8 [Source:VGNC Symbol;Acc:VGNC:29977]	trans	-0.828571	0.0415627
MSTRG.3350.1	MSTRG.3350	novel	ENSBTAG00000020927	HSD17B8	hydroxysteroid 17-beta dehydrogenase 8 [Source:VGNC Symbol;Acc:VGNC:29977]	trans	-0.828571	0.0415627
MSTRG.28813.2	MSTRG.28813	novel	ENSBTAG00000020927	HSD17B8	hydroxysteroid 17-beta dehydrogenase 8 [Source:VGNC Symbol;Acc:VGNC:29977]	trans	-0.828571	0.0415627
MSTRG.9766.1	MSTRG.9766	novel	ENSBTAG00000020927	HSD17B8	hydroxysteroid 17-beta dehydrogenase 8 [Source:VGNC Symbol;Acc:VGNC:29977]	trans	-0.885714	0.0188455
MSTRG.16754.1	MSTRG.16754	novel	ENSBTAG00000020927	HSD17B8	hydroxysteroid 17-beta dehydrogenase 8 [Source:VGNC Symbol;Acc:VGNC:29977]	trans	-0.942857	0.00480466
MSTRG.2823.1	MSTRG.2823	novel	ENSBTAG00000020927	HSD17B8	hydroxysteroid 17-beta dehydrogenase 8 [Source:VGNC Symbol;Acc:VGNC:29977]	trans	-0.885714	0.0188455
MSTRG.28434.3	MSTRG.28434	novel	ENSBTAG00000020927	HSD17B8	hydroxysteroid 17-beta dehydrogenase 8 [Source:VGNC Symbol;Acc:VGNC:29977]	trans	-0.828571	0.0415627
MSTRG.25499.4	MSTRG.25499	novel	ENSBTAG00000020927	HSD17B8	hydroxysteroid 17-beta dehydrogenase 8 [Source:VGNC Symbol;Acc:VGNC:29977]	trans	0.942857	0.00480466
MSTRG.27502.3	MSTRG.27502	novel	ENSBTAG00000020927	HSD17B8	hydroxysteroid 17-beta dehydrogenase 8 [Source:VGNC Symbol;Acc:VGNC:29977]	trans	-0.942857	0.00480466
MSTRG.12956.8	MSTRG.12956	novel	ENSBTAG00000020927	HSD17B8	hydroxysteroid 17-beta dehydrogenase 8 [Source:VGNC Symbol;Acc:VGNC:29977]	trans	-0.942857	0.00480466
MSTRG.1882.10	MSTRG.1882	novel	ENSBTAG00000020927	HSD17B8	hydroxysteroid 17-beta dehydrogenase 8 [Source:VGNC Symbol;Acc:VGNC:29977]	trans	-0.828571	0.0415627
MSTRG.11122.2	MSTRG.11122	novel	ENSBTAG00000020927	HSD17B8	hydroxysteroid 17-beta dehydrogenase 8 [Source:VGNC Symbol;Acc:VGNC:29977]	trans	-0.885714	0.0188455
MSTRG.13776.3	MSTRG.13776	novel	ENSBTAG00000020927	HSD17B8	hydroxysteroid 17-beta dehydrogenase 8 [Source:VGNC Symbol;Acc:VGNC:29977]	trans	-0.885714	0.0188455
MSTRG.20087.1	MSTRG.20087	novel	ENSBTAG00000020927	HSD17B8	hydroxysteroid 17-beta dehydrogenase 8 [Source:VGNC Symbol;Acc:VGNC:29977]	trans	-0.885714	0.0188455
MSTRG.18410.2	MSTRG.18410	novel	ENSBTAG00000020927	HSD17B8	hydroxysteroid 17-beta dehydrogenase 8 [Source:VGNC Symbol;Acc:VGNC:29977]	trans	-0.828571	0.0415627
MSTRG.25365.2	MSTRG.25365	novel	ENSBTAG00000020927	HSD17B8	hydroxysteroid 17-beta dehydrogenase 8 [Source:VGNC Symbol;Acc:VGNC:29977]	trans	1	0
MSTRG.28996.5	MSTRG.28996	novel	ENSBTAG00000020927	HSD17B8	hydroxysteroid 17-beta dehydrogenase 8 [Source:VGNC Symbol;Acc:VGNC:29977]	trans	-0.828571	0.0415627
MSTRG.12536.1	MSTRG.12536	novel	ENSBTAG00000020927	HSD17B8	hydroxysteroid 17-beta dehydrogenase 8 [Source:VGNC Symbol;Acc:VGNC:29977]	trans	-1	0
MSTRG.4762.1	MSTRG.4762	novel	ENSBTAG00000020927	HSD17B8	hydroxysteroid 17-beta dehydrogenase 8 [Source:VGNC Symbol;Acc:VGNC:29977]	trans	-0.885714	0.0188455
MSTRG.28658.2	MSTRG.28658	novel	ENSBTAG00000020927	HSD17B8	hydroxysteroid 17-beta dehydrogenase 8 [Source:VGNC Symbol;Acc:VGNC:29977]	trans	-0.927634	0.00766584
MSTRG.26487.2	MSTRG.26487	novel	ENSBTAG00000020927	HSD17B8	hydroxysteroid 17-beta dehydrogenase 8 [Source:VGNC Symbol;Acc:VGNC:29977]	trans	-0.811679	0.0498576
MSTRG.1894.2	MSTRG.1894	novel	ENSBTAG00000020927	HSD17B8	hydroxysteroid 17-beta dehydrogenase 8 [Source:VGNC Symbol;Acc:VGNC:29977]	trans	-0.828571	0.0415627
MSTRG.1882.3	MSTRG.1882	novel	ENSBTAG00000020927	HSD17B8	hydroxysteroid 17-beta dehydrogenase 8 [Source:VGNC Symbol;Acc:VGNC:29977]	trans	-0.885714	0.0188455
MSTRG.28444.4	MSTRG.28444	novel	ENSBTAG00000020927	HSD17B8	hydroxysteroid 17-beta dehydrogenase 8 [Source:VGNC Symbol;Acc:VGNC:29977]	trans	-0.828571	0.0415627
MSTRG.28095.6	MSTRG.28095	novel	ENSBTAG00000020927	HSD17B8	hydroxysteroid 17-beta dehydrogenase 8 [Source:VGNC Symbol;Acc:VGNC:29977]	trans	-0.885714	0.0188455
MSTRG.29804.1	MSTRG.29804	novel	ENSBTAG00000020927	HSD17B8	hydroxysteroid 17-beta dehydrogenase 8 [Source:VGNC Symbol;Acc:VGNC:29977]	trans	-0.885714	0.0188455
MSTRG.27458.2	MSTRG.27458	novel	ENSBTAG00000020927	HSD17B8	hydroxysteroid 17-beta dehydrogenase 8 [Source:VGNC Symbol;Acc:VGNC:29977]	trans	-0.885714	0.0188455
MSTRG.29721.1	MSTRG.29721	novel	ENSBTAG00000020927	HSD17B8	hydroxysteroid 17-beta dehydrogenase 8 [Source:VGNC Symbol;Acc:VGNC:29977]	trans	-0.828571	0.0415627
MSTRG.808.1	MSTRG.808	novel	ENSBTAG00000020927	HSD17B8	hydroxysteroid 17-beta dehydrogenase 8 [Source:VGNC Symbol;Acc:VGNC:29977]	trans	-0.885714	0.0188455
MSTRG.28434.8	MSTRG.28434	novel	ENSBTAG00000020927	HSD17B8	hydroxysteroid 17-beta dehydrogenase 8 [Source:VGNC Symbol;Acc:VGNC:29977]	trans	-0.828571	0.0415627
MSTRG.8938.3	MSTRG.8938	novel	ENSBTAG00000020927	HSD17B8	hydroxysteroid 17-beta dehydrogenase 8 [Source:VGNC Symbol;Acc:VGNC:29977]	trans	-0.941124	0.00509754
MSTRG.14064.1	MSTRG.14064	novel	ENSBTAG00000020927	HSD17B8	hydroxysteroid 17-beta dehydrogenase 8 [Source:VGNC Symbol;Acc:VGNC:29977]	trans	-0.828571	0.0415627
MSTRG.6332.1	MSTRG.6332	novel	ENSBTAG00000020927	HSD17B8	hydroxysteroid 17-beta dehydrogenase 8 [Source:VGNC Symbol;Acc:VGNC:29977]	trans	-0.885714	0.0188455
MSTRG.28384.8	MSTRG.28384	novel	ENSBTAG00000020927	HSD17B8	hydroxysteroid 17-beta dehydrogenase 8 [Source:VGNC Symbol;Acc:VGNC:29977]	trans	-0.828571	0.0415627
MSTRG.27896.3	MSTRG.27896	novel	ENSBTAG00000020927	HSD17B8	hydroxysteroid 17-beta dehydrogenase 8 [Source:VGNC Symbol;Acc:VGNC:29977]	trans	-0.885714	0.0188455
MSTRG.956.1	MSTRG.956	novel	ENSBTAG00000020927	HSD17B8	hydroxysteroid 17-beta dehydrogenase 8 [Source:VGNC Symbol;Acc:VGNC:29977]	trans	-0.885714	0.0188455
MSTRG.28384.10	MSTRG.28384	novel	ENSBTAG00000020927	HSD17B8	hydroxysteroid 17-beta dehydrogenase 8 [Source:VGNC Symbol;Acc:VGNC:29977]	trans	-0.828571	0.0415627
MSTRG.28582.1	MSTRG.28582	novel	ENSBTAG00000020927	HSD17B8	hydroxysteroid 17-beta dehydrogenase 8 [Source:VGNC Symbol;Acc:VGNC:29977]	trans	-1	0
MSTRG.28824.1	MSTRG.28824	novel	ENSBTAG00000020927	HSD17B8	hydroxysteroid 17-beta dehydrogenase 8 [Source:VGNC Symbol;Acc:VGNC:29977]	trans	-0.828571	0.0415627
MSTRG.24699.1	MSTRG.24699	novel	ENSBTAG00000020927	HSD17B8	hydroxysteroid 17-beta dehydrogenase 8 [Source:VGNC Symbol;Acc:VGNC:29977]	trans	-0.885714	0.0188455
MSTRG.3002.3	MSTRG.3002	novel	ENSBTAG00000020927	HSD17B8	hydroxysteroid 17-beta dehydrogenase 8 [Source:VGNC Symbol;Acc:VGNC:29977]	trans	-0.885714	0.0188455
MSTRG.3214.1	MSTRG.3214	novel	ENSBTAG00000020927	HSD17B8	hydroxysteroid 17-beta dehydrogenase 8 [Source:VGNC Symbol;Acc:VGNC:29977]	trans	-0.885714	0.0188455
MSTRG.29695.1	MSTRG.29695	novel	ENSBTAG00000020927	HSD17B8	hydroxysteroid 17-beta dehydrogenase 8 [Source:VGNC Symbol;Acc:VGNC:29977]	trans	-0.885714	0.0188455
MSTRG.20684.1	MSTRG.20684	novel	ENSBTAG00000020927	HSD17B8	hydroxysteroid 17-beta dehydrogenase 8 [Source:VGNC Symbol;Acc:VGNC:29977]	trans	-0.885714	0.0188455
MSTRG.24828.1	MSTRG.24828	novel	ENSBTAG00000020927	HSD17B8	hydroxysteroid 17-beta dehydrogenase 8 [Source:VGNC Symbol;Acc:VGNC:29977]	trans	-0.942857	0.00480466
MSTRG.15811.1	MSTRG.15811	novel	ENSBTAG00000020927	HSD17B8	hydroxysteroid 17-beta dehydrogenase 8 [Source:VGNC Symbol;Acc:VGNC:29977]	trans	-0.942857	0.00480466
MSTRG.14618.2	MSTRG.14618	novel	ENSBTAG00000020927	HSD17B8	hydroxysteroid 17-beta dehydrogenase 8 [Source:VGNC Symbol;Acc:VGNC:29977]	trans	-0.828571	0.0415627
MSTRG.14318.1	MSTRG.14318	novel	ENSBTAG00000020927	HSD17B8	hydroxysteroid 17-beta dehydrogenase 8 [Source:VGNC Symbol;Acc:VGNC:29977]	trans	-0.885714	0.0188455
MSTRG.28578.1	MSTRG.28578	novel	ENSBTAG00000020927	HSD17B8	hydroxysteroid 17-beta dehydrogenase 8 [Source:VGNC Symbol;Acc:VGNC:29977]	trans	-0.828571	0.0415627
MSTRG.13747.2	MSTRG.13747	novel	ENSBTAG00000020927	HSD17B8	hydroxysteroid 17-beta dehydrogenase 8 [Source:VGNC Symbol;Acc:VGNC:29977]	trans	-0.885714	0.0188455
MSTRG.17582.5	MSTRG.17582	novel	ENSBTAG00000020927	HSD17B8	hydroxysteroid 17-beta dehydrogenase 8 [Source:VGNC Symbol;Acc:VGNC:29977]	trans	-0.885714	0.0188455
MSTRG.19263.1	MSTRG.19263	novel	ENSBTAG00000020927	HSD17B8	hydroxysteroid 17-beta dehydrogenase 8 [Source:VGNC Symbol;Acc:VGNC:29977]	trans	-0.942857	0.00480466
MSTRG.28413.3	MSTRG.28413	novel	ENSBTAG00000020927	HSD17B8	hydroxysteroid 17-beta dehydrogenase 8 [Source:VGNC Symbol;Acc:VGNC:29977]	trans	-0.828571	0.0415627
MSTRG.28413.2	MSTRG.28413	novel	ENSBTAG00000020927	HSD17B8	hydroxysteroid 17-beta dehydrogenase 8 [Source:VGNC Symbol;Acc:VGNC:29977]	trans	-0.828571	0.0415627
MSTRG.20374.2	MSTRG.20374	novel	ENSBTAG00000020927	HSD17B8	hydroxysteroid 17-beta dehydrogenase 8 [Source:VGNC Symbol;Acc:VGNC:29977]	trans	-0.885714	0.0188455
MSTRG.28413.1	MSTRG.28413	novel	ENSBTAG00000020927	HSD17B8	hydroxysteroid 17-beta dehydrogenase 8 [Source:VGNC Symbol;Acc:VGNC:29977]	trans	-0.828571	0.0415627
MSTRG.22609.1	MSTRG.22609	novel	ENSBTAG00000020927	HSD17B8	hydroxysteroid 17-beta dehydrogenase 8 [Source:VGNC Symbol;Acc:VGNC:29977]	trans	-0.828571	0.0415627
MSTRG.5512.2	MSTRG.5512	novel	ENSBTAG00000020927	HSD17B8	hydroxysteroid 17-beta dehydrogenase 8 [Source:VGNC Symbol;Acc:VGNC:29977]	trans	-0.885714	0.0188455
MSTRG.24321.1	MSTRG.24321	novel	ENSBTAG00000020927	HSD17B8	hydroxysteroid 17-beta dehydrogenase 8 [Source:VGNC Symbol;Acc:VGNC:29977]	trans	-0.828571	0.0415627
MSTRG.20213.5	MSTRG.20213	novel	ENSBTAG00000020927	HSD17B8	hydroxysteroid 17-beta dehydrogenase 8 [Source:VGNC Symbol;Acc:VGNC:29977]	trans	0.941124	0.00509754
MSTRG.10663.1	MSTRG.10663	novel	ENSBTAG00000020927	HSD17B8	hydroxysteroid 17-beta dehydrogenase 8 [Source:VGNC Symbol;Acc:VGNC:29977]	trans	-0.942857	0.00480466
MSTRG.12293.1	MSTRG.12293	novel	ENSBTAG00000020927	HSD17B8	hydroxysteroid 17-beta dehydrogenase 8 [Source:VGNC Symbol;Acc:VGNC:29977]	trans	-0.942857	0.00480466
MSTRG.196.1	MSTRG.196	novel	ENSBTAG00000020927	HSD17B8	hydroxysteroid 17-beta dehydrogenase 8 [Source:VGNC Symbol;Acc:VGNC:29977]	trans	-0.885714	0.0188455
MSTRG.22017.3	MSTRG.22017	novel	ENSBTAG00000020927	HSD17B8	hydroxysteroid 17-beta dehydrogenase 8 [Source:VGNC Symbol;Acc:VGNC:29977]	trans	0.985611	0.000309086
MSTRG.21224.4	MSTRG.21224	novel	ENSBTAG00000020927	HSD17B8	hydroxysteroid 17-beta dehydrogenase 8 [Source:VGNC Symbol;Acc:VGNC:29977]	trans	-0.885714	0.0188455
MSTRG.16068.9	MSTRG.16068	novel	ENSBTAG00000020927	HSD17B8	hydroxysteroid 17-beta dehydrogenase 8 [Source:VGNC Symbol;Acc:VGNC:29977]	trans	-0.942857	0.00480466
MSTRG.16181.1	MSTRG.16181	novel	ENSBTAG00000020927	HSD17B8	hydroxysteroid 17-beta dehydrogenase 8 [Source:VGNC Symbol;Acc:VGNC:29977]	trans	0.898645	0.0148886
MSTRG.28059.1	MSTRG.28059	novel	ENSBTAG00000020927	HSD17B8	hydroxysteroid 17-beta dehydrogenase 8 [Source:VGNC Symbol;Acc:VGNC:29977]	trans	-1	0
MSTRG.28234.2	MSTRG.28234	novel	ENSBTAG00000020927	HSD17B8	hydroxysteroid 17-beta dehydrogenase 8 [Source:VGNC Symbol;Acc:VGNC:29977]	trans	-0.828571	0.0415627
MSTRG.21615.1	MSTRG.21615	novel	ENSBTAG00000020927	HSD17B8	hydroxysteroid 17-beta dehydrogenase 8 [Source:VGNC Symbol;Acc:VGNC:29977]	trans	-0.828571	0.0415627
MSTRG.13059.4	MSTRG.13059	novel	ENSBTAG00000020927	HSD17B8	hydroxysteroid 17-beta dehydrogenase 8 [Source:VGNC Symbol;Acc:VGNC:29977]	trans	-0.828571	0.0415627
MSTRG.28947.1	MSTRG.28947	novel	ENSBTAG00000020927	HSD17B8	hydroxysteroid 17-beta dehydrogenase 8 [Source:VGNC Symbol;Acc:VGNC:29977]	trans	-0.942857	0.00480466
MSTRG.28953.1	MSTRG.28953	novel	ENSBTAG00000020927	HSD17B8	hydroxysteroid 17-beta dehydrogenase 8 [Source:VGNC Symbol;Acc:VGNC:29977]	trans	-0.828571	0.0415627
MSTRG.25643.2	MSTRG.25643	novel	ENSBTAG00000020927	HSD17B8	hydroxysteroid 17-beta dehydrogenase 8 [Source:VGNC Symbol;Acc:VGNC:29977]	trans	-0.885714	0.0188455
MSTRG.2919.2	MSTRG.2919	novel	ENSBTAG00000020927	HSD17B8	hydroxysteroid 17-beta dehydrogenase 8 [Source:VGNC Symbol;Acc:VGNC:29977]	trans	-0.885714	0.0188455
MSTRG.28671.1	MSTRG.28671	novel	ENSBTAG00000020927	HSD17B8	hydroxysteroid 17-beta dehydrogenase 8 [Source:VGNC Symbol;Acc:VGNC:29977]	trans	-0.885714	0.0188455
MSTRG.17780.2	MSTRG.17780	novel	ENSBTAG00000020927	HSD17B8	hydroxysteroid 17-beta dehydrogenase 8 [Source:VGNC Symbol;Acc:VGNC:29977]	trans	-0.885714	0.0188455
MSTRG.21502.1	MSTRG.21502	novel	ENSBTAG00000020927	HSD17B8	hydroxysteroid 17-beta dehydrogenase 8 [Source:VGNC Symbol;Acc:VGNC:29977]	trans	-0.828571	0.0415627
MSTRG.28235.3	MSTRG.28235	novel	ENSBTAG00000020927	HSD17B8	hydroxysteroid 17-beta dehydrogenase 8 [Source:VGNC Symbol;Acc:VGNC:29977]	trans	-0.828571	0.0415627
MSTRG.15538.1	MSTRG.15538	novel	ENSBTAG00000020927	HSD17B8	hydroxysteroid 17-beta dehydrogenase 8 [Source:VGNC Symbol;Acc:VGNC:29977]	trans	-0.885714	0.0188455
MSTRG.15837.1	MSTRG.15837	novel	ENSBTAG00000020927	HSD17B8	hydroxysteroid 17-beta dehydrogenase 8 [Source:VGNC Symbol;Acc:VGNC:29977]	trans	-0.885714	0.0188455
MSTRG.20638.1	MSTRG.20638	novel	ENSBTAG00000020927	HSD17B8	hydroxysteroid 17-beta dehydrogenase 8 [Source:VGNC Symbol;Acc:VGNC:29977]	trans	0.828571	0.0415627
MSTRG.26524.2	MSTRG.26524	novel	ENSBTAG00000020927	HSD17B8	hydroxysteroid 17-beta dehydrogenase 8 [Source:VGNC Symbol;Acc:VGNC:29977]	trans	-0.885714	0.0188455
MSTRG.14953.2	MSTRG.14953	novel	ENSBTAG00000020927	HSD17B8	hydroxysteroid 17-beta dehydrogenase 8 [Source:VGNC Symbol;Acc:VGNC:29977]	trans	-0.885714	0.0188455
MSTRG.28233.1	MSTRG.28233	novel	ENSBTAG00000020927	HSD17B8	hydroxysteroid 17-beta dehydrogenase 8 [Source:VGNC Symbol;Acc:VGNC:29977]	trans	-0.828571	0.0415627
MSTRG.28532.2	MSTRG.28532	novel	ENSBTAG00000020927	HSD17B8	hydroxysteroid 17-beta dehydrogenase 8 [Source:VGNC Symbol;Acc:VGNC:29977]	trans	-0.885714	0.0188455
MSTRG.28303.1	MSTRG.28303	novel	ENSBTAG00000020927	HSD17B8	hydroxysteroid 17-beta dehydrogenase 8 [Source:VGNC Symbol;Acc:VGNC:29977]	trans	-0.927634	0.00766584
MSTRG.22295.10	MSTRG.22295	novel	ENSBTAG00000020927	HSD17B8	hydroxysteroid 17-beta dehydrogenase 8 [Source:VGNC Symbol;Acc:VGNC:29977]	trans	-0.885714	0.0188455
NONBTAT017899.2	ENSBTAG00000001548	known	ENSBTAG00000047604	HSD17B1	hydroxysteroid 17-beta dehydrogenase 1 [Source:VGNC Symbol;Acc:VGNC:29968]	trans	0.880406	0.0205987
NONBTAT020930.2	ENSBTAG00000053087	known	ENSBTAG00000047604	HSD17B1	hydroxysteroid 17-beta dehydrogenase 1 [Source:VGNC Symbol;Acc:VGNC:29968]	trans	0.941124	0.00509754
ENSBTAT00000083398	ENSBTAG00000054886	known	ENSBTAG00000047604	HSD17B1	hydroxysteroid 17-beta dehydrogenase 1 [Source:VGNC Symbol;Acc:VGNC:29968]	trans	-0.885714	0.0188455
XR_003038160.1	ENSBTAG00000052752	known	ENSBTAG00000047604	HSD17B1	hydroxysteroid 17-beta dehydrogenase 1 [Source:VGNC Symbol;Acc:VGNC:29968]	trans	-0.942857	0.00480466
ENSBTAT00000079330	ENSBTAG00000049835	known	ENSBTAG00000047604	HSD17B1	hydroxysteroid 17-beta dehydrogenase 1 [Source:VGNC Symbol;Acc:VGNC:29968]	trans	-0.828571	0.0415627
NONBTAT012338.2	ENSBTAG00000003329	known	ENSBTAG00000047604	HSD17B1	hydroxysteroid 17-beta dehydrogenase 1 [Source:VGNC Symbol;Acc:VGNC:29968]	trans	0.942857	0.00480466
ENSBTAT00000085371	ENSBTAG00000052741	known	ENSBTAG00000047604	HSD17B1	hydroxysteroid 17-beta dehydrogenase 1 [Source:VGNC Symbol;Acc:VGNC:29968]	trans	-0.828571	0.0415627
ENSBTAT00000069275	ENSBTAG00000052369	known	ENSBTAG00000047604	HSD17B1	hydroxysteroid 17-beta dehydrogenase 1 [Source:VGNC Symbol;Acc:VGNC:29968]	trans	-1	0
ENSBTAT00000083622	ENSBTAG00000052982	known	ENSBTAG00000047604	HSD17B1	hydroxysteroid 17-beta dehydrogenase 1 [Source:VGNC Symbol;Acc:VGNC:29968]	trans	-0.828571	0.0415627
ENSBTAT00000080575	ENSBTAG00000054948	known	ENSBTAG00000047604	HSD17B1	hydroxysteroid 17-beta dehydrogenase 1 [Source:VGNC Symbol;Acc:VGNC:29968]	trans	-0.942857	0.00480466
ENSBTAT00000072224	ENSBTAG00000052091	known	ENSBTAG00000047604	HSD17B1	hydroxysteroid 17-beta dehydrogenase 1 [Source:VGNC Symbol;Acc:VGNC:29968]	trans	-0.942857	0.00480466
XR_003032459.1	ENSBTAG00000054127	known	ENSBTAG00000047604	HSD17B1	hydroxysteroid 17-beta dehydrogenase 1 [Source:VGNC Symbol;Acc:VGNC:29968]	trans	0.985611	0.000309086
ENSBTAT00000076295	ENSBTAG00000055271	known	ENSBTAG00000047604	HSD17B1	hydroxysteroid 17-beta dehydrogenase 1 [Source:VGNC Symbol;Acc:VGNC:29968]	trans	-0.828571	0.0415627
NONBTAT017974.2	ENSBTAG00000001942	known	ENSBTAG00000047604	HSD17B1	hydroxysteroid 17-beta dehydrogenase 1 [Source:VGNC Symbol;Acc:VGNC:29968]	trans	0.885714	0.0188455
ENSBTAT00000082784	ENSBTAG00000049003	known	ENSBTAG00000047604	HSD17B1	hydroxysteroid 17-beta dehydrogenase 1 [Source:VGNC Symbol;Acc:VGNC:29968]	trans	-1	0
ENSBTAT00000081721	ENSBTAG00000054651	known	ENSBTAG00000047604	HSD17B1	hydroxysteroid 17-beta dehydrogenase 1 [Source:VGNC Symbol;Acc:VGNC:29968]	trans	-0.828571	0.0415627
ENSBTAT00000081982	ENSBTAG00000049337	known	ENSBTAG00000047604	HSD17B1	hydroxysteroid 17-beta dehydrogenase 1 [Source:VGNC Symbol;Acc:VGNC:29968]	trans	-0.828571	0.0415627
ENSBTAT00000080402	ENSBTAG00000050125	known	ENSBTAG00000047604	HSD17B1	hydroxysteroid 17-beta dehydrogenase 1 [Source:VGNC Symbol;Acc:VGNC:29968]	trans	-0.942857	0.00480466
ENSBTAT00000087440	ENSBTAG00000049296	known	ENSBTAG00000047604	HSD17B1	hydroxysteroid 17-beta dehydrogenase 1 [Source:VGNC Symbol;Acc:VGNC:29968]	trans	-0.942857	0.00480466
ENSBTAT00000066959	ENSBTAG00000049835	known	ENSBTAG00000047604	HSD17B1	hydroxysteroid 17-beta dehydrogenase 1 [Source:VGNC Symbol;Acc:VGNC:29968]	trans	-0.942857	0.00480466
ENSBTAT00000084459	ENSBTAG00000052322	known	ENSBTAG00000047604	HSD17B1	hydroxysteroid 17-beta dehydrogenase 1 [Source:VGNC Symbol;Acc:VGNC:29968]	trans	-0.828571	0.0415627
ENSBTAT00000069981	ENSBTAG00000053883	known	ENSBTAG00000047604	HSD17B1	hydroxysteroid 17-beta dehydrogenase 1 [Source:VGNC Symbol;Acc:VGNC:29968]	trans	-0.828571	0.0415627
ENSBTAT00000072549	ENSBTAG00000051857	known	ENSBTAG00000047604	HSD17B1	hydroxysteroid 17-beta dehydrogenase 1 [Source:VGNC Symbol;Acc:VGNC:29968]	trans	-0.828571	0.0415627
ENSBTAT00000067218	ENSBTAG00000052187	known	ENSBTAG00000047604	HSD17B1	hydroxysteroid 17-beta dehydrogenase 1 [Source:VGNC Symbol;Acc:VGNC:29968]	trans	-0.942857	0.00480466
NONBTAT004759.2	ENSBTAG00000020412	known	ENSBTAG00000047604	HSD17B1	hydroxysteroid 17-beta dehydrogenase 1 [Source:VGNC Symbol;Acc:VGNC:29968]	trans	0.941124	0.00509754
ENSBTAT00000084779	ENSBTAG00000052724	known	ENSBTAG00000047604	HSD17B1	hydroxysteroid 17-beta dehydrogenase 1 [Source:VGNC Symbol;Acc:VGNC:29968]	trans	0.942857	0.00480466
NONBTAT012579.2	ENSBTAG00000048565	known	ENSBTAG00000047604	HSD17B1	hydroxysteroid 17-beta dehydrogenase 1 [Source:VGNC Symbol;Acc:VGNC:29968]	trans	-0.828571	0.0415627
XR_239611.4	ENSBTAG00000054889	known	ENSBTAG00000047604	HSD17B1	hydroxysteroid 17-beta dehydrogenase 1 [Source:VGNC Symbol;Acc:VGNC:29968]	trans	0.942857	0.00480466
ENSBTAT00000072326	ENSBTAG00000055043	known	ENSBTAG00000047604	HSD17B1	hydroxysteroid 17-beta dehydrogenase 1 [Source:VGNC Symbol;Acc:VGNC:29968]	trans	-0.828571	0.0415627
NONBTAT027373.1	ENSBTAG00000049133	known	ENSBTAG00000047604	HSD17B1	hydroxysteroid 17-beta dehydrogenase 1 [Source:VGNC Symbol;Acc:VGNC:29968]	trans	0.942857	0.00480466
ENSBTAT00000075186	ENSBTAG00000050108	known	ENSBTAG00000047604	HSD17B1	hydroxysteroid 17-beta dehydrogenase 1 [Source:VGNC Symbol;Acc:VGNC:29968]	trans	-0.885714	0.0188455
ENSBTAT00000020417	ENSBTAG00000015363	known	ENSBTAG00000047604	HSD17B1	hydroxysteroid 17-beta dehydrogenase 1 [Source:VGNC Symbol;Acc:VGNC:29968]	trans	0.828571	0.0415627
ENSBTAT00000074345	ENSBTAG00000054716	known	ENSBTAG00000047604	HSD17B1	hydroxysteroid 17-beta dehydrogenase 1 [Source:VGNC Symbol;Acc:VGNC:29968]	trans	-0.828571	0.0415627
ENSBTAT00000084904	ENSBTAG00000049905	known	ENSBTAG00000047604	HSD17B1	hydroxysteroid 17-beta dehydrogenase 1 [Source:VGNC Symbol;Acc:VGNC:29968]	trans	-0.942857	0.00480466
XR_001500410.2	ENSBTAG00000054494	known	ENSBTAG00000047604	HSD17B1	hydroxysteroid 17-beta dehydrogenase 1 [Source:VGNC Symbol;Acc:VGNC:29968]	trans	0.985611	0.000309086
XR_816916.3	ENSBTAG00000051239	known	ENSBTAG00000047604	HSD17B1	hydroxysteroid 17-beta dehydrogenase 1 [Source:VGNC Symbol;Acc:VGNC:29968]	trans	-1	0
ENSBTAT00000067290	ENSBTAG00000048959	known	ENSBTAG00000047604	HSD17B1	hydroxysteroid 17-beta dehydrogenase 1 [Source:VGNC Symbol;Acc:VGNC:29968]	trans	-0.985611	0.000309086
ENSBTAT00000080804	ENSBTAG00000051408	known	ENSBTAG00000047604	HSD17B1	hydroxysteroid 17-beta dehydrogenase 1 [Source:VGNC Symbol;Acc:VGNC:29968]	trans	0.828571	0.0415627
ENSBTAT00000074572	ENSBTAG00000048982	known	ENSBTAG00000047604	HSD17B1	hydroxysteroid 17-beta dehydrogenase 1 [Source:VGNC Symbol;Acc:VGNC:29968]	trans	-0.885714	0.0188455
XR_810083.3	ENSBTAG00000052127	known	ENSBTAG00000047604	HSD17B1	hydroxysteroid 17-beta dehydrogenase 1 [Source:VGNC Symbol;Acc:VGNC:29968]	trans	0.941124	0.00509754
ENSBTAT00000081048	ENSBTAG00000049059	known	ENSBTAG00000047604	HSD17B1	hydroxysteroid 17-beta dehydrogenase 1 [Source:VGNC Symbol;Acc:VGNC:29968]	trans	-0.985611	0.000309086
XR_001494486.2	ENSBTAG00000052290	known	ENSBTAG00000047604	HSD17B1	hydroxysteroid 17-beta dehydrogenase 1 [Source:VGNC Symbol;Acc:VGNC:29968]	trans	0.942857	0.00480466
NONBTAT026654.2	ENSBTAG00000051239	known	ENSBTAG00000047604	HSD17B1	hydroxysteroid 17-beta dehydrogenase 1 [Source:VGNC Symbol;Acc:VGNC:29968]	trans	-0.885714	0.0188455
ENSBTAT00000077726	ENSBTAG00000052882	known	ENSBTAG00000047604	HSD17B1	hydroxysteroid 17-beta dehydrogenase 1 [Source:VGNC Symbol;Acc:VGNC:29968]	trans	0.942857	0.00480466
ENSBTAT00000077289	ENSBTAG00000052150	known	ENSBTAG00000047604	HSD17B1	hydroxysteroid 17-beta dehydrogenase 1 [Source:VGNC Symbol;Acc:VGNC:29968]	trans	-0.828571	0.0415627
ENSBTAT00000080411	ENSBTAG00000050297	known	ENSBTAG00000047604	HSD17B1	hydroxysteroid 17-beta dehydrogenase 1 [Source:VGNC Symbol;Acc:VGNC:29968]	trans	-0.942857	0.00480466
ENSBTAT00000070876	ENSBTAG00000048748	known	ENSBTAG00000047604	HSD17B1	hydroxysteroid 17-beta dehydrogenase 1 [Source:VGNC Symbol;Acc:VGNC:29968]	trans	-0.828571	0.0415627
ENSBTAT00000075954	ENSBTAG00000052654	known	ENSBTAG00000047604	HSD17B1	hydroxysteroid 17-beta dehydrogenase 1 [Source:VGNC Symbol;Acc:VGNC:29968]	trans	-0.942857	0.00480466
ENSBTAT00000072675	ENSBTAG00000051832	known	ENSBTAG00000047604	HSD17B1	hydroxysteroid 17-beta dehydrogenase 1 [Source:VGNC Symbol;Acc:VGNC:29968]	trans	-0.828571	0.0415627
ENSBTAT00000084703	ENSBTAG00000054498	known	ENSBTAG00000047604	HSD17B1	hydroxysteroid 17-beta dehydrogenase 1 [Source:VGNC Symbol;Acc:VGNC:29968]	trans	-0.885714	0.0188455
ENSBTAT00000083033	ENSBTAG00000051730	known	ENSBTAG00000047604	HSD17B1	hydroxysteroid 17-beta dehydrogenase 1 [Source:VGNC Symbol;Acc:VGNC:29968]	trans	-1	0
NONBTAT028630.1	ENSBTAG00000001656	known	ENSBTAG00000047604	HSD17B1	hydroxysteroid 17-beta dehydrogenase 1 [Source:VGNC Symbol;Acc:VGNC:29968]	trans	0.942857	0.00480466
ENSBTAT00000067034	ENSBTAG00000052048	known	ENSBTAG00000047604	HSD17B1	hydroxysteroid 17-beta dehydrogenase 1 [Source:VGNC Symbol;Acc:VGNC:29968]	trans	-0.885714	0.0188455
ENSBTAT00000070055	ENSBTAG00000051001	known	ENSBTAG00000047604	HSD17B1	hydroxysteroid 17-beta dehydrogenase 1 [Source:VGNC Symbol;Acc:VGNC:29968]	trans	-0.942857	0.00480466
ENSBTAT00000080741	ENSBTAG00000048719	known	ENSBTAG00000047604	HSD17B1	hydroxysteroid 17-beta dehydrogenase 1 [Source:VGNC Symbol;Acc:VGNC:29968]	trans	-0.828571	0.0415627
MSTRG.3350.1	MSTRG.3350	novel	ENSBTAG00000047604	HSD17B1	hydroxysteroid 17-beta dehydrogenase 1 [Source:VGNC Symbol;Acc:VGNC:29968]	trans	-0.828571	0.0415627
MSTRG.28813.2	MSTRG.28813	novel	ENSBTAG00000047604	HSD17B1	hydroxysteroid 17-beta dehydrogenase 1 [Source:VGNC Symbol;Acc:VGNC:29968]	trans	-0.828571	0.0415627
MSTRG.2823.1	MSTRG.2823	novel	ENSBTAG00000047604	HSD17B1	hydroxysteroid 17-beta dehydrogenase 1 [Source:VGNC Symbol;Acc:VGNC:29968]	trans	-0.885714	0.0188455
MSTRG.28434.3	MSTRG.28434	novel	ENSBTAG00000047604	HSD17B1	hydroxysteroid 17-beta dehydrogenase 1 [Source:VGNC Symbol;Acc:VGNC:29968]	trans	-0.828571	0.0415627
MSTRG.11122.2	MSTRG.11122	novel	ENSBTAG00000047604	HSD17B1	hydroxysteroid 17-beta dehydrogenase 1 [Source:VGNC Symbol;Acc:VGNC:29968]	trans	-0.885714	0.0188455
MSTRG.20087.1	MSTRG.20087	novel	ENSBTAG00000047604	HSD17B1	hydroxysteroid 17-beta dehydrogenase 1 [Source:VGNC Symbol;Acc:VGNC:29968]	trans	-0.885714	0.0188455
MSTRG.4019.1	MSTRG.4019	novel	ENSBTAG00000047604	HSD17B1	hydroxysteroid 17-beta dehydrogenase 1 [Source:VGNC Symbol;Acc:VGNC:29968]	trans	-0.942857	0.00480466
MSTRG.18410.2	MSTRG.18410	novel	ENSBTAG00000047604	HSD17B1	hydroxysteroid 17-beta dehydrogenase 1 [Source:VGNC Symbol;Acc:VGNC:29968]	trans	-1	0
MSTRG.12521.2	MSTRG.12521	novel	ENSBTAG00000047604	HSD17B1	hydroxysteroid 17-beta dehydrogenase 1 [Source:VGNC Symbol;Acc:VGNC:29968]	trans	-0.942857	0.00480466
MSTRG.25365.2	MSTRG.25365	novel	ENSBTAG00000047604	HSD17B1	hydroxysteroid 17-beta dehydrogenase 1 [Source:VGNC Symbol;Acc:VGNC:29968]	trans	0.828571	0.0415627
MSTRG.26487.2	MSTRG.26487	novel	ENSBTAG00000047604	HSD17B1	hydroxysteroid 17-beta dehydrogenase 1 [Source:VGNC Symbol;Acc:VGNC:29968]	trans	-0.811679	0.0498576
MSTRG.28996.5	MSTRG.28996	novel	ENSBTAG00000047604	HSD17B1	hydroxysteroid 17-beta dehydrogenase 1 [Source:VGNC Symbol;Acc:VGNC:29968]	trans	-0.828571	0.0415627
MSTRG.12536.1	MSTRG.12536	novel	ENSBTAG00000047604	HSD17B1	hydroxysteroid 17-beta dehydrogenase 1 [Source:VGNC Symbol;Acc:VGNC:29968]	trans	-0.828571	0.0415627
MSTRG.4980.1	MSTRG.4980	novel	ENSBTAG00000047604	HSD17B1	hydroxysteroid 17-beta dehydrogenase 1 [Source:VGNC Symbol;Acc:VGNC:29968]	trans	-0.828571	0.0415627
MSTRG.28658.2	MSTRG.28658	novel	ENSBTAG00000047604	HSD17B1	hydroxysteroid 17-beta dehydrogenase 1 [Source:VGNC Symbol;Acc:VGNC:29968]	trans	-0.927634	0.00766584
MSTRG.18076.1	MSTRG.18076	novel	ENSBTAG00000047604	HSD17B1	hydroxysteroid 17-beta dehydrogenase 1 [Source:VGNC Symbol;Acc:VGNC:29968]	trans	-0.942857	0.00480466
MSTRG.29536.1	MSTRG.29536	novel	ENSBTAG00000047604	HSD17B1	hydroxysteroid 17-beta dehydrogenase 1 [Source:VGNC Symbol;Acc:VGNC:29968]	trans	-0.942857	0.00480466
MSTRG.1894.2	MSTRG.1894	novel	ENSBTAG00000047604	HSD17B1	hydroxysteroid 17-beta dehydrogenase 1 [Source:VGNC Symbol;Acc:VGNC:29968]	trans	-0.828571	0.0415627
MSTRG.28316.1	MSTRG.28316	novel	ENSBTAG00000047604	HSD17B1	hydroxysteroid 17-beta dehydrogenase 1 [Source:VGNC Symbol;Acc:VGNC:29968]	trans	-0.885714	0.0188455
MSTRG.28444.4	MSTRG.28444	novel	ENSBTAG00000047604	HSD17B1	hydroxysteroid 17-beta dehydrogenase 1 [Source:VGNC Symbol;Acc:VGNC:29968]	trans	-1	0
MSTRG.29721.1	MSTRG.29721	novel	ENSBTAG00000047604	HSD17B1	hydroxysteroid 17-beta dehydrogenase 1 [Source:VGNC Symbol;Acc:VGNC:29968]	trans	-0.828571	0.0415627
MSTRG.28434.8	MSTRG.28434	novel	ENSBTAG00000047604	HSD17B1	hydroxysteroid 17-beta dehydrogenase 1 [Source:VGNC Symbol;Acc:VGNC:29968]	trans	-0.828571	0.0415627
MSTRG.14064.1	MSTRG.14064	novel	ENSBTAG00000047604	HSD17B1	hydroxysteroid 17-beta dehydrogenase 1 [Source:VGNC Symbol;Acc:VGNC:29968]	trans	-0.828571	0.0415627
MSTRG.30091.1	MSTRG.30091	novel	ENSBTAG00000047604	HSD17B1	hydroxysteroid 17-beta dehydrogenase 1 [Source:VGNC Symbol;Acc:VGNC:29968]	trans	-0.942857	0.00480466
MSTRG.6332.1	MSTRG.6332	novel	ENSBTAG00000047604	HSD17B1	hydroxysteroid 17-beta dehydrogenase 1 [Source:VGNC Symbol;Acc:VGNC:29968]	trans	-0.885714	0.0188455
MSTRG.28384.8	MSTRG.28384	novel	ENSBTAG00000047604	HSD17B1	hydroxysteroid 17-beta dehydrogenase 1 [Source:VGNC Symbol;Acc:VGNC:29968]	trans	-1	0
MSTRG.28384.10	MSTRG.28384	novel	ENSBTAG00000047604	HSD17B1	hydroxysteroid 17-beta dehydrogenase 1 [Source:VGNC Symbol;Acc:VGNC:29968]	trans	-1	0
MSTRG.3287.1	MSTRG.3287	novel	ENSBTAG00000047604	HSD17B1	hydroxysteroid 17-beta dehydrogenase 1 [Source:VGNC Symbol;Acc:VGNC:29968]	trans	-0.942857	0.00480466
MSTRG.28582.1	MSTRG.28582	novel	ENSBTAG00000047604	HSD17B1	hydroxysteroid 17-beta dehydrogenase 1 [Source:VGNC Symbol;Acc:VGNC:29968]	trans	-0.828571	0.0415627
MSTRG.22623.1	MSTRG.22623	novel	ENSBTAG00000047604	HSD17B1	hydroxysteroid 17-beta dehydrogenase 1 [Source:VGNC Symbol;Acc:VGNC:29968]	trans	-0.828571	0.0415627
MSTRG.28384.11	MSTRG.28384	novel	ENSBTAG00000047604	HSD17B1	hydroxysteroid 17-beta dehydrogenase 1 [Source:VGNC Symbol;Acc:VGNC:29968]	trans	-0.885714	0.0188455
MSTRG.28808.2	MSTRG.28808	novel	ENSBTAG00000047604	HSD17B1	hydroxysteroid 17-beta dehydrogenase 1 [Source:VGNC Symbol;Acc:VGNC:29968]	trans	-0.942857	0.00480466
MSTRG.28242.3	MSTRG.28242	novel	ENSBTAG00000047604	HSD17B1	hydroxysteroid 17-beta dehydrogenase 1 [Source:VGNC Symbol;Acc:VGNC:29968]	trans	-0.898645	0.0148886
MSTRG.28242.6	MSTRG.28242	novel	ENSBTAG00000047604	HSD17B1	hydroxysteroid 17-beta dehydrogenase 1 [Source:VGNC Symbol;Acc:VGNC:29968]	trans	-0.898645	0.0148886
MSTRG.24828.1	MSTRG.24828	novel	ENSBTAG00000047604	HSD17B1	hydroxysteroid 17-beta dehydrogenase 1 [Source:VGNC Symbol;Acc:VGNC:29968]	trans	-0.942857	0.00480466
MSTRG.28578.1	MSTRG.28578	novel	ENSBTAG00000047604	HSD17B1	hydroxysteroid 17-beta dehydrogenase 1 [Source:VGNC Symbol;Acc:VGNC:29968]	trans	-1	0
MSTRG.10307.2	MSTRG.10307	novel	ENSBTAG00000047604	HSD17B1	hydroxysteroid 17-beta dehydrogenase 1 [Source:VGNC Symbol;Acc:VGNC:29968]	trans	-0.942857	0.00480466
MSTRG.20374.2	MSTRG.20374	novel	ENSBTAG00000047604	HSD17B1	hydroxysteroid 17-beta dehydrogenase 1 [Source:VGNC Symbol;Acc:VGNC:29968]	trans	-0.885714	0.0188455
MSTRG.24321.1	MSTRG.24321	novel	ENSBTAG00000047604	HSD17B1	hydroxysteroid 17-beta dehydrogenase 1 [Source:VGNC Symbol;Acc:VGNC:29968]	trans	-1	0
MSTRG.20213.5	MSTRG.20213	novel	ENSBTAG00000047604	HSD17B1	hydroxysteroid 17-beta dehydrogenase 1 [Source:VGNC Symbol;Acc:VGNC:29968]	trans	0.941124	0.00509754
MSTRG.4412.2	MSTRG.4412	novel	ENSBTAG00000047604	HSD17B1	hydroxysteroid 17-beta dehydrogenase 1 [Source:VGNC Symbol;Acc:VGNC:29968]	trans	-0.828571	0.0415627
MSTRG.10663.1	MSTRG.10663	novel	ENSBTAG00000047604	HSD17B1	hydroxysteroid 17-beta dehydrogenase 1 [Source:VGNC Symbol;Acc:VGNC:29968]	trans	-0.942857	0.00480466
MSTRG.196.1	MSTRG.196	novel	ENSBTAG00000047604	HSD17B1	hydroxysteroid 17-beta dehydrogenase 1 [Source:VGNC Symbol;Acc:VGNC:29968]	trans	-0.885714	0.0188455
MSTRG.22017.3	MSTRG.22017	novel	ENSBTAG00000047604	HSD17B1	hydroxysteroid 17-beta dehydrogenase 1 [Source:VGNC Symbol;Acc:VGNC:29968]	trans	0.811679	0.0498576
MSTRG.26025.1	MSTRG.26025	novel	ENSBTAG00000047604	HSD17B1	hydroxysteroid 17-beta dehydrogenase 1 [Source:VGNC Symbol;Acc:VGNC:29968]	trans	-0.942857	0.00480466
MSTRG.17913.1	MSTRG.17913	novel	ENSBTAG00000047604	HSD17B1	hydroxysteroid 17-beta dehydrogenase 1 [Source:VGNC Symbol;Acc:VGNC:29968]	trans	0.885714	0.0188455
MSTRG.20076.1	MSTRG.20076	novel	ENSBTAG00000047604	HSD17B1	hydroxysteroid 17-beta dehydrogenase 1 [Source:VGNC Symbol;Acc:VGNC:29968]	trans	-0.942857	0.00480466
MSTRG.16068.9	MSTRG.16068	novel	ENSBTAG00000047604	HSD17B1	hydroxysteroid 17-beta dehydrogenase 1 [Source:VGNC Symbol;Acc:VGNC:29968]	trans	-0.942857	0.00480466
MSTRG.16181.1	MSTRG.16181	novel	ENSBTAG00000047604	HSD17B1	hydroxysteroid 17-beta dehydrogenase 1 [Source:VGNC Symbol;Acc:VGNC:29968]	trans	0.811679	0.0498576
MSTRG.28059.1	MSTRG.28059	novel	ENSBTAG00000047604	HSD17B1	hydroxysteroid 17-beta dehydrogenase 1 [Source:VGNC Symbol;Acc:VGNC:29968]	trans	-0.828571	0.0415627
MSTRG.28234.2	MSTRG.28234	novel	ENSBTAG00000047604	HSD17B1	hydroxysteroid 17-beta dehydrogenase 1 [Source:VGNC Symbol;Acc:VGNC:29968]	trans	-0.828571	0.0415627
MSTRG.21513.2	MSTRG.21513	novel	ENSBTAG00000047604	HSD17B1	hydroxysteroid 17-beta dehydrogenase 1 [Source:VGNC Symbol;Acc:VGNC:29968]	trans	0.942857	0.00480466
MSTRG.13059.4	MSTRG.13059	novel	ENSBTAG00000047604	HSD17B1	hydroxysteroid 17-beta dehydrogenase 1 [Source:VGNC Symbol;Acc:VGNC:29968]	trans	-1	0
MSTRG.21615.1	MSTRG.21615	novel	ENSBTAG00000047604	HSD17B1	hydroxysteroid 17-beta dehydrogenase 1 [Source:VGNC Symbol;Acc:VGNC:29968]	trans	-0.828571	0.0415627
MSTRG.28947.1	MSTRG.28947	novel	ENSBTAG00000047604	HSD17B1	hydroxysteroid 17-beta dehydrogenase 1 [Source:VGNC Symbol;Acc:VGNC:29968]	trans	-0.942857	0.00480466
MSTRG.28953.1	MSTRG.28953	novel	ENSBTAG00000047604	HSD17B1	hydroxysteroid 17-beta dehydrogenase 1 [Source:VGNC Symbol;Acc:VGNC:29968]	trans	-0.828571	0.0415627
MSTRG.28671.1	MSTRG.28671	novel	ENSBTAG00000047604	HSD17B1	hydroxysteroid 17-beta dehydrogenase 1 [Source:VGNC Symbol;Acc:VGNC:29968]	trans	-0.828571	0.0415627
MSTRG.21502.1	MSTRG.21502	novel	ENSBTAG00000047604	HSD17B1	hydroxysteroid 17-beta dehydrogenase 1 [Source:VGNC Symbol;Acc:VGNC:29968]	trans	-0.828571	0.0415627
MSTRG.16951.3	MSTRG.16951	novel	ENSBTAG00000047604	HSD17B1	hydroxysteroid 17-beta dehydrogenase 1 [Source:VGNC Symbol;Acc:VGNC:29968]	trans	-0.942857	0.00480466
MSTRG.28303.1	MSTRG.28303	novel	ENSBTAG00000047604	HSD17B1	hydroxysteroid 17-beta dehydrogenase 1 [Source:VGNC Symbol;Acc:VGNC:29968]	trans	-0.927634	0.00766584
MSTRG.28242.4	MSTRG.28242	novel	ENSBTAG00000047604	HSD17B1	hydroxysteroid 17-beta dehydrogenase 1 [Source:VGNC Symbol;Acc:VGNC:29968]	trans	-0.898645	0.0148886
MSTRG.15837.1	MSTRG.15837	novel	ENSBTAG00000047604	HSD17B1	hydroxysteroid 17-beta dehydrogenase 1 [Source:VGNC Symbol;Acc:VGNC:29968]	trans	-0.885714	0.0188455
MSTRG.28235.3	MSTRG.28235	novel	ENSBTAG00000047604	HSD17B1	hydroxysteroid 17-beta dehydrogenase 1 [Source:VGNC Symbol;Acc:VGNC:29968]	trans	-1	0
MSTRG.26524.2	MSTRG.26524	novel	ENSBTAG00000047604	HSD17B1	hydroxysteroid 17-beta dehydrogenase 1 [Source:VGNC Symbol;Acc:VGNC:29968]	trans	-0.885714	0.0188455
MSTRG.28233.1	MSTRG.28233	novel	ENSBTAG00000047604	HSD17B1	hydroxysteroid 17-beta dehydrogenase 1 [Source:VGNC Symbol;Acc:VGNC:29968]	trans	-0.828571	0.0415627
MSTRG.28532.2	MSTRG.28532	novel	ENSBTAG00000047604	HSD17B1	hydroxysteroid 17-beta dehydrogenase 1 [Source:VGNC Symbol;Acc:VGNC:29968]	trans	-0.885714	0.0188455
MSTRG.5352.6	MSTRG.5352	novel	ENSBTAG00000047604	HSD17B1	hydroxysteroid 17-beta dehydrogenase 1 [Source:VGNC Symbol;Acc:VGNC:29968]	trans	-0.942857	0.00480466
MSTRG.22295.10	MSTRG.22295	novel	ENSBTAG00000047604	HSD17B1	hydroxysteroid 17-beta dehydrogenase 1 [Source:VGNC Symbol;Acc:VGNC:29968]	trans	-0.885714	0.0188455
NONBTAT027373.1	ENSBTAG00000049133	known	ENSBTAG00000005976	HSD17B7	hydroxysteroid 17-beta dehydrogenase 7 [Source:VGNC Symbol;Acc:VGNC:29976]	trans	0.828571	0.0415627
NONBTAT008753.2	ENSBTAG00000019757	known	ENSBTAG00000005976	HSD17B7	hydroxysteroid 17-beta dehydrogenase 7 [Source:VGNC Symbol;Acc:VGNC:29976]	trans	0.898645	0.0148886
NONBTAT020930.2	ENSBTAG00000053087	known	ENSBTAG00000005976	HSD17B7	hydroxysteroid 17-beta dehydrogenase 7 [Source:VGNC Symbol;Acc:VGNC:29976]	trans	0.880406	0.0205987
NONBTAT017899.2	ENSBTAG00000001548	known	ENSBTAG00000005976	HSD17B7	hydroxysteroid 17-beta dehydrogenase 7 [Source:VGNC Symbol;Acc:VGNC:29976]	trans	0.941124	0.00509754
ENSBTAT00000086536	ENSBTAG00000055219	known	ENSBTAG00000005976	HSD17B7	hydroxysteroid 17-beta dehydrogenase 7 [Source:VGNC Symbol;Acc:VGNC:29976]	trans	-0.942857	0.00480466
ENSBTAT00000067053	ENSBTAG00000049658	known	ENSBTAG00000005976	HSD17B7	hydroxysteroid 17-beta dehydrogenase 7 [Source:VGNC Symbol;Acc:VGNC:29976]	trans	-0.828571	0.0415627
ENSBTAT00000075216	ENSBTAG00000050776	known	ENSBTAG00000005976	HSD17B7	hydroxysteroid 17-beta dehydrogenase 7 [Source:VGNC Symbol;Acc:VGNC:29976]	trans	-0.828571	0.0415627
ENSBTAT00000079791	ENSBTAG00000049779	known	ENSBTAG00000005976	HSD17B7	hydroxysteroid 17-beta dehydrogenase 7 [Source:VGNC Symbol;Acc:VGNC:29976]	trans	-0.828571	0.0415627
XR_003038160.1	ENSBTAG00000052752	known	ENSBTAG00000005976	HSD17B7	hydroxysteroid 17-beta dehydrogenase 7 [Source:VGNC Symbol;Acc:VGNC:29976]	trans	-0.885714	0.0188455
ENSBTAT00000076990	ENSBTAG00000053483	known	ENSBTAG00000005976	HSD17B7	hydroxysteroid 17-beta dehydrogenase 7 [Source:VGNC Symbol;Acc:VGNC:29976]	trans	-0.942857	0.00480466
ENSBTAT00000076845	ENSBTAG00000049321	known	ENSBTAG00000005976	HSD17B7	hydroxysteroid 17-beta dehydrogenase 7 [Source:VGNC Symbol;Acc:VGNC:29976]	trans	-0.828571	0.0415627
ENSBTAT00000073082	ENSBTAG00000049218	known	ENSBTAG00000005976	HSD17B7	hydroxysteroid 17-beta dehydrogenase 7 [Source:VGNC Symbol;Acc:VGNC:29976]	trans	-0.942857	0.00480466
ENSBTAT00000076774	ENSBTAG00000053288	known	ENSBTAG00000005976	HSD17B7	hydroxysteroid 17-beta dehydrogenase 7 [Source:VGNC Symbol;Acc:VGNC:29976]	trans	-0.828571	0.0415627
ENSBTAT00000079330	ENSBTAG00000049835	known	ENSBTAG00000005976	HSD17B7	hydroxysteroid 17-beta dehydrogenase 7 [Source:VGNC Symbol;Acc:VGNC:29976]	trans	-0.942857	0.00480466
ENSBTAT00000076473	ENSBTAG00000052985	known	ENSBTAG00000005976	HSD17B7	hydroxysteroid 17-beta dehydrogenase 7 [Source:VGNC Symbol;Acc:VGNC:29976]	trans	-0.942857	0.00480466
ENSBTAT00000069753	ENSBTAG00000048320	known	ENSBTAG00000005976	HSD17B7	hydroxysteroid 17-beta dehydrogenase 7 [Source:VGNC Symbol;Acc:VGNC:29976]	trans	-0.828571	0.0415627
NONBTAT012338.2	ENSBTAG00000003329	known	ENSBTAG00000005976	HSD17B7	hydroxysteroid 17-beta dehydrogenase 7 [Source:VGNC Symbol;Acc:VGNC:29976]	trans	0.885714	0.0188455
ENSBTAT00000069190	ENSBTAG00000053070	known	ENSBTAG00000005976	HSD17B7	hydroxysteroid 17-beta dehydrogenase 7 [Source:VGNC Symbol;Acc:VGNC:29976]	trans	-0.885714	0.0188455
ENSBTAT00000080479	ENSBTAG00000050807	known	ENSBTAG00000005976	HSD17B7	hydroxysteroid 17-beta dehydrogenase 7 [Source:VGNC Symbol;Acc:VGNC:29976]	trans	-0.942857	0.00480466
ENSBTAT00000083622	ENSBTAG00000052982	known	ENSBTAG00000005976	HSD17B7	hydroxysteroid 17-beta dehydrogenase 7 [Source:VGNC Symbol;Acc:VGNC:29976]	trans	-0.942857	0.00480466
ENSBTAT00000074667	ENSBTAG00000054262	known	ENSBTAG00000005976	HSD17B7	hydroxysteroid 17-beta dehydrogenase 7 [Source:VGNC Symbol;Acc:VGNC:29976]	trans	-0.828571	0.0415627
ENSBTAT00000069979	ENSBTAG00000052127	known	ENSBTAG00000005976	HSD17B7	hydroxysteroid 17-beta dehydrogenase 7 [Source:VGNC Symbol;Acc:VGNC:29976]	trans	-0.885714	0.0188455
ENSBTAT00000080575	ENSBTAG00000054948	known	ENSBTAG00000005976	HSD17B7	hydroxysteroid 17-beta dehydrogenase 7 [Source:VGNC Symbol;Acc:VGNC:29976]	trans	-0.828571	0.0415627
XR_003037767.1	ENSBTAG00000053259	known	ENSBTAG00000005976	HSD17B7	hydroxysteroid 17-beta dehydrogenase 7 [Source:VGNC Symbol;Acc:VGNC:29976]	trans	-0.828571	0.0415627
ENSBTAT00000086769	ENSBTAG00000050048	known	ENSBTAG00000005976	HSD17B7	hydroxysteroid 17-beta dehydrogenase 7 [Source:VGNC Symbol;Acc:VGNC:29976]	trans	-0.942857	0.00480466
ENSBTAT00000083166	ENSBTAG00000053791	known	ENSBTAG00000005976	HSD17B7	hydroxysteroid 17-beta dehydrogenase 7 [Source:VGNC Symbol;Acc:VGNC:29976]	trans	-0.828571	0.0415627
NONBTAT017880.2	ENSBTAG00000052866	known	ENSBTAG00000005976	HSD17B7	hydroxysteroid 17-beta dehydrogenase 7 [Source:VGNC Symbol;Acc:VGNC:29976]	trans	-0.885714	0.0188455
ENSBTAT00000080701	ENSBTAG00000052647	known	ENSBTAG00000005976	HSD17B7	hydroxysteroid 17-beta dehydrogenase 7 [Source:VGNC Symbol;Acc:VGNC:29976]	trans	-0.828571	0.0415627
ENSBTAT00000075917	ENSBTAG00000050003	known	ENSBTAG00000005976	HSD17B7	hydroxysteroid 17-beta dehydrogenase 7 [Source:VGNC Symbol;Acc:VGNC:29976]	trans	-0.828571	0.0415627
ENSBTAT00000086927	ENSBTAG00000055097	known	ENSBTAG00000005976	HSD17B7	hydroxysteroid 17-beta dehydrogenase 7 [Source:VGNC Symbol;Acc:VGNC:29976]	trans	-0.942857	0.00480466
ENSBTAT00000081052	ENSBTAG00000048590	known	ENSBTAG00000005976	HSD17B7	hydroxysteroid 17-beta dehydrogenase 7 [Source:VGNC Symbol;Acc:VGNC:29976]	trans	-0.828571	0.0415627
XR_815407.3	ENSBTAG00000054747	known	ENSBTAG00000005976	HSD17B7	hydroxysteroid 17-beta dehydrogenase 7 [Source:VGNC Symbol;Acc:VGNC:29976]	trans	-0.828571	0.0415627
ENSBTAT00000068299	ENSBTAG00000051708	known	ENSBTAG00000005976	HSD17B7	hydroxysteroid 17-beta dehydrogenase 7 [Source:VGNC Symbol;Acc:VGNC:29976]	trans	-0.942857	0.00480466
ENSBTAT00000071422	ENSBTAG00000052091	known	ENSBTAG00000005976	HSD17B7	hydroxysteroid 17-beta dehydrogenase 7 [Source:VGNC Symbol;Acc:VGNC:29976]	trans	-0.885714	0.0188455
ENSBTAT00000068221	ENSBTAG00000053457	known	ENSBTAG00000005976	HSD17B7	hydroxysteroid 17-beta dehydrogenase 7 [Source:VGNC Symbol;Acc:VGNC:29976]	trans	-0.885714	0.0188455
ENSBTAT00000079374	ENSBTAG00000051048	known	ENSBTAG00000005976	HSD17B7	hydroxysteroid 17-beta dehydrogenase 7 [Source:VGNC Symbol;Acc:VGNC:29976]	trans	-0.828571	0.0415627
ENSBTAT00000080878	ENSBTAG00000053525	known	ENSBTAG00000005976	HSD17B7	hydroxysteroid 17-beta dehydrogenase 7 [Source:VGNC Symbol;Acc:VGNC:29976]	trans	-0.828571	0.0415627
XR_003031237.1	ENSBTAG00000051954	known	ENSBTAG00000005976	HSD17B7	hydroxysteroid 17-beta dehydrogenase 7 [Source:VGNC Symbol;Acc:VGNC:29976]	trans	-0.828571	0.0415627
ENSBTAT00000071424	ENSBTAG00000050867	known	ENSBTAG00000005976	HSD17B7	hydroxysteroid 17-beta dehydrogenase 7 [Source:VGNC Symbol;Acc:VGNC:29976]	trans	-0.942857	0.00480466
ENSBTAT00000081721	ENSBTAG00000054651	known	ENSBTAG00000005976	HSD17B7	hydroxysteroid 17-beta dehydrogenase 7 [Source:VGNC Symbol;Acc:VGNC:29976]	trans	-0.828571	0.0415627
ENSBTAT00000066707	ENSBTAG00000054889	known	ENSBTAG00000005976	HSD17B7	hydroxysteroid 17-beta dehydrogenase 7 [Source:VGNC Symbol;Acc:VGNC:29976]	trans	1	0
ENSBTAT00000074748	ENSBTAG00000055175	known	ENSBTAG00000005976	HSD17B7	hydroxysteroid 17-beta dehydrogenase 7 [Source:VGNC Symbol;Acc:VGNC:29976]	trans	-0.942857	0.00480466
ENSBTAT00000073731	ENSBTAG00000052915	known	ENSBTAG00000005976	HSD17B7	hydroxysteroid 17-beta dehydrogenase 7 [Source:VGNC Symbol;Acc:VGNC:29976]	trans	-0.942857	0.00480466
XR_816450.3	ENSBTAG00000051277	known	ENSBTAG00000005976	HSD17B7	hydroxysteroid 17-beta dehydrogenase 7 [Source:VGNC Symbol;Acc:VGNC:29976]	trans	-0.942857	0.00480466
XR_001494401.2	ENSBTAG00000054141	known	ENSBTAG00000005976	HSD17B7	hydroxysteroid 17-beta dehydrogenase 7 [Source:VGNC Symbol;Acc:VGNC:29976]	trans	-0.828571	0.0415627
ENSBTAT00000080402	ENSBTAG00000050125	known	ENSBTAG00000005976	HSD17B7	hydroxysteroid 17-beta dehydrogenase 7 [Source:VGNC Symbol;Acc:VGNC:29976]	trans	-0.828571	0.0415627
ENSBTAT00000087440	ENSBTAG00000049296	known	ENSBTAG00000005976	HSD17B7	hydroxysteroid 17-beta dehydrogenase 7 [Source:VGNC Symbol;Acc:VGNC:29976]	trans	-0.828571	0.0415627
ENSBTAT00000086499	ENSBTAG00000048764	known	ENSBTAG00000005976	HSD17B7	hydroxysteroid 17-beta dehydrogenase 7 [Source:VGNC Symbol;Acc:VGNC:29976]	trans	-0.828571	0.0415627
ENSBTAT00000069981	ENSBTAG00000053883	known	ENSBTAG00000005976	HSD17B7	hydroxysteroid 17-beta dehydrogenase 7 [Source:VGNC Symbol;Acc:VGNC:29976]	trans	-0.942857	0.00480466
ENSBTAT00000066959	ENSBTAG00000049835	known	ENSBTAG00000005976	HSD17B7	hydroxysteroid 17-beta dehydrogenase 7 [Source:VGNC Symbol;Acc:VGNC:29976]	trans	-0.885714	0.0188455
XR_001495197.2	ENSBTAG00000052084	known	ENSBTAG00000005976	HSD17B7	hydroxysteroid 17-beta dehydrogenase 7 [Source:VGNC Symbol;Acc:VGNC:29976]	trans	-0.942857	0.00480466
ENSBTAT00000070133	ENSBTAG00000054537	known	ENSBTAG00000005976	HSD17B7	hydroxysteroid 17-beta dehydrogenase 7 [Source:VGNC Symbol;Acc:VGNC:29976]	trans	-0.942857	0.00480466
ENSBTAT00000084596	ENSBTAG00000053603	known	ENSBTAG00000005976	HSD17B7	hydroxysteroid 17-beta dehydrogenase 7 [Source:VGNC Symbol;Acc:VGNC:29976]	trans	-0.885714	0.0188455
ENSBTAT00000085800	ENSBTAG00000052941	known	ENSBTAG00000005976	HSD17B7	hydroxysteroid 17-beta dehydrogenase 7 [Source:VGNC Symbol;Acc:VGNC:29976]	trans	-0.828571	0.0415627
ENSBTAT00000082860	ENSBTAG00000050524	known	ENSBTAG00000005976	HSD17B7	hydroxysteroid 17-beta dehydrogenase 7 [Source:VGNC Symbol;Acc:VGNC:29976]	trans	-0.942857	0.00480466
ENSBTAT00000067218	ENSBTAG00000052187	known	ENSBTAG00000005976	HSD17B7	hydroxysteroid 17-beta dehydrogenase 7 [Source:VGNC Symbol;Acc:VGNC:29976]	trans	-0.885714	0.0188455
XR_234812.4	ENSBTAG00000054562	known	ENSBTAG00000005976	HSD17B7	hydroxysteroid 17-beta dehydrogenase 7 [Source:VGNC Symbol;Acc:VGNC:29976]	trans	-0.828571	0.0415627
ENSBTAT00000075983	ENSBTAG00000053362	known	ENSBTAG00000005976	HSD17B7	hydroxysteroid 17-beta dehydrogenase 7 [Source:VGNC Symbol;Acc:VGNC:29976]	trans	-0.828571	0.0415627
ENSBTAT00000085002	ENSBTAG00000052772	known	ENSBTAG00000005976	HSD17B7	hydroxysteroid 17-beta dehydrogenase 7 [Source:VGNC Symbol;Acc:VGNC:29976]	trans	-0.942857	0.00480466
ENSBTAT00000085242	ENSBTAG00000054714	known	ENSBTAG00000005976	HSD17B7	hydroxysteroid 17-beta dehydrogenase 7 [Source:VGNC Symbol;Acc:VGNC:29976]	trans	-0.828571	0.0415627
NONBTAT004759.2	ENSBTAG00000020412	known	ENSBTAG00000005976	HSD17B7	hydroxysteroid 17-beta dehydrogenase 7 [Source:VGNC Symbol;Acc:VGNC:29976]	trans	0.880406	0.0205987
ENSBTAT00000078220	ENSBTAG00000048632	known	ENSBTAG00000005976	HSD17B7	hydroxysteroid 17-beta dehydrogenase 7 [Source:VGNC Symbol;Acc:VGNC:29976]	trans	-0.942857	0.00480466
ENSBTAT00000080643	ENSBTAG00000054053	known	ENSBTAG00000005976	HSD17B7	hydroxysteroid 17-beta dehydrogenase 7 [Source:VGNC Symbol;Acc:VGNC:29976]	trans	-0.828571	0.0415627
XR_003036459.1	ENSBTAG00000048759	known	ENSBTAG00000005976	HSD17B7	hydroxysteroid 17-beta dehydrogenase 7 [Source:VGNC Symbol;Acc:VGNC:29976]	trans	-0.942857	0.00480466
NONBTAT012579.2	ENSBTAG00000048565	known	ENSBTAG00000005976	HSD17B7	hydroxysteroid 17-beta dehydrogenase 7 [Source:VGNC Symbol;Acc:VGNC:29976]	trans	-0.828571	0.0415627
XR_815821.3	ENSBTAG00000049849	known	ENSBTAG00000005976	HSD17B7	hydroxysteroid 17-beta dehydrogenase 7 [Source:VGNC Symbol;Acc:VGNC:29976]	trans	-0.942857	0.00480466
ENSBTAT00000082178	ENSBTAG00000050487	known	ENSBTAG00000005976	HSD17B7	hydroxysteroid 17-beta dehydrogenase 7 [Source:VGNC Symbol;Acc:VGNC:29976]	trans	-0.828571	0.0415627
ENSBTAT00000087118	ENSBTAG00000048805	known	ENSBTAG00000005976	HSD17B7	hydroxysteroid 17-beta dehydrogenase 7 [Source:VGNC Symbol;Acc:VGNC:29976]	trans	-0.942857	0.00480466
ENSBTAT00000076735	ENSBTAG00000051242	known	ENSBTAG00000005976	HSD17B7	hydroxysteroid 17-beta dehydrogenase 7 [Source:VGNC Symbol;Acc:VGNC:29976]	trans	-0.885714	0.0188455
ENSBTAT00000079689	ENSBTAG00000051271	known	ENSBTAG00000005976	HSD17B7	hydroxysteroid 17-beta dehydrogenase 7 [Source:VGNC Symbol;Acc:VGNC:29976]	trans	-0.828571	0.0415627
ENSBTAT00000075230	ENSBTAG00000048781	known	ENSBTAG00000005976	HSD17B7	hydroxysteroid 17-beta dehydrogenase 7 [Source:VGNC Symbol;Acc:VGNC:29976]	trans	-0.942857	0.00480466
ENSBTAT00000075237	ENSBTAG00000054817	known	ENSBTAG00000005976	HSD17B7	hydroxysteroid 17-beta dehydrogenase 7 [Source:VGNC Symbol;Acc:VGNC:29976]	trans	-0.942857	0.00480466
ENSBTAT00000083443	ENSBTAG00000052927	known	ENSBTAG00000005976	HSD17B7	hydroxysteroid 17-beta dehydrogenase 7 [Source:VGNC Symbol;Acc:VGNC:29976]	trans	-0.828571	0.0415627
ENSBTAT00000078566	ENSBTAG00000053158	known	ENSBTAG00000005976	HSD17B7	hydroxysteroid 17-beta dehydrogenase 7 [Source:VGNC Symbol;Acc:VGNC:29976]	trans	-0.942857	0.00480466
XR_001500977.2	ENSBTAG00000049840	known	ENSBTAG00000005976	HSD17B7	hydroxysteroid 17-beta dehydrogenase 7 [Source:VGNC Symbol;Acc:VGNC:29976]	trans	-0.942857	0.00480466
XR_235867.4	ENSBTAG00000050319	known	ENSBTAG00000005976	HSD17B7	hydroxysteroid 17-beta dehydrogenase 7 [Source:VGNC Symbol;Acc:VGNC:29976]	trans	0.828571	0.0415627
XR_003032256.1	ENSBTAG00000053846	known	ENSBTAG00000005976	HSD17B7	hydroxysteroid 17-beta dehydrogenase 7 [Source:VGNC Symbol;Acc:VGNC:29976]	trans	-0.942857	0.00480466
ENSBTAT00000080780	ENSBTAG00000051018	known	ENSBTAG00000005976	HSD17B7	hydroxysteroid 17-beta dehydrogenase 7 [Source:VGNC Symbol;Acc:VGNC:29976]	trans	-0.942857	0.00480466
XR_003036372.1	ENSBTAG00000048783	known	ENSBTAG00000005976	HSD17B7	hydroxysteroid 17-beta dehydrogenase 7 [Source:VGNC Symbol;Acc:VGNC:29976]	trans	-0.828571	0.0415627
ENSBTAT00000086935	ENSBTAG00000052126	known	ENSBTAG00000005976	HSD17B7	hydroxysteroid 17-beta dehydrogenase 7 [Source:VGNC Symbol;Acc:VGNC:29976]	trans	-0.828571	0.0415627
ENSBTAT00000079604	ENSBTAG00000055098	known	ENSBTAG00000005976	HSD17B7	hydroxysteroid 17-beta dehydrogenase 7 [Source:VGNC Symbol;Acc:VGNC:29976]	trans	-0.942857	0.00480466
ENSBTAT00000080812	ENSBTAG00000048867	known	ENSBTAG00000005976	HSD17B7	hydroxysteroid 17-beta dehydrogenase 7 [Source:VGNC Symbol;Acc:VGNC:29976]	trans	-0.828571	0.0415627
ENSBTAT00000077772	ENSBTAG00000052742	known	ENSBTAG00000005976	HSD17B7	hydroxysteroid 17-beta dehydrogenase 7 [Source:VGNC Symbol;Acc:VGNC:29976]	trans	-0.840668	0.0360576
ENSBTAT00000083525	ENSBTAG00000052897	known	ENSBTAG00000005976	HSD17B7	hydroxysteroid 17-beta dehydrogenase 7 [Source:VGNC Symbol;Acc:VGNC:29976]	trans	-0.828571	0.0415627
ENSBTAT00000076851	ENSBTAG00000053457	known	ENSBTAG00000005976	HSD17B7	hydroxysteroid 17-beta dehydrogenase 7 [Source:VGNC Symbol;Acc:VGNC:29976]	trans	-0.828571	0.0415627
ENSBTAT00000072549	ENSBTAG00000051857	known	ENSBTAG00000005976	HSD17B7	hydroxysteroid 17-beta dehydrogenase 7 [Source:VGNC Symbol;Acc:VGNC:29976]	trans	-0.942857	0.00480466
ENSBTAT00000082425	ENSBTAG00000054405	known	ENSBTAG00000005976	HSD17B7	hydroxysteroid 17-beta dehydrogenase 7 [Source:VGNC Symbol;Acc:VGNC:29976]	trans	-0.942857	0.00480466
ENSBTAT00000079823	ENSBTAG00000049242	known	ENSBTAG00000005976	HSD17B7	hydroxysteroid 17-beta dehydrogenase 7 [Source:VGNC Symbol;Acc:VGNC:29976]	trans	-0.942857	0.00480466
ENSBTAT00000084902	ENSBTAG00000053931	known	ENSBTAG00000005976	HSD17B7	hydroxysteroid 17-beta dehydrogenase 7 [Source:VGNC Symbol;Acc:VGNC:29976]	trans	-0.927634	0.00766584
ENSBTAT00000084904	ENSBTAG00000049905	known	ENSBTAG00000005976	HSD17B7	hydroxysteroid 17-beta dehydrogenase 7 [Source:VGNC Symbol;Acc:VGNC:29976]	trans	-0.828571	0.0415627
ENSBTAT00000084429	ENSBTAG00000049199	known	ENSBTAG00000005976	HSD17B7	hydroxysteroid 17-beta dehydrogenase 7 [Source:VGNC Symbol;Acc:VGNC:29976]	trans	-0.828571	0.0415627
ENSBTAT00000072176	ENSBTAG00000053343	known	ENSBTAG00000005976	HSD17B7	hydroxysteroid 17-beta dehydrogenase 7 [Source:VGNC Symbol;Acc:VGNC:29976]	trans	-0.942857	0.00480466
ENSBTAT00000081037	ENSBTAG00000052424	known	ENSBTAG00000005976	HSD17B7	hydroxysteroid 17-beta dehydrogenase 7 [Source:VGNC Symbol;Acc:VGNC:29976]	trans	-0.942857	0.00480466
XR_001494527.2	ENSBTAG00000049981	known	ENSBTAG00000005976	HSD17B7	hydroxysteroid 17-beta dehydrogenase 7 [Source:VGNC Symbol;Acc:VGNC:29976]	trans	-0.882735	0.0198204
ENSBTAT00000080804	ENSBTAG00000051408	known	ENSBTAG00000005976	HSD17B7	hydroxysteroid 17-beta dehydrogenase 7 [Source:VGNC Symbol;Acc:VGNC:29976]	trans	0.942857	0.00480466
XR_001501141.2	ENSBTAG00000050739	known	ENSBTAG00000005976	HSD17B7	hydroxysteroid 17-beta dehydrogenase 7 [Source:VGNC Symbol;Acc:VGNC:29976]	trans	-0.942857	0.00480466
ENSBTAT00000074316	ENSBTAG00000053305	known	ENSBTAG00000005976	HSD17B7	hydroxysteroid 17-beta dehydrogenase 7 [Source:VGNC Symbol;Acc:VGNC:29976]	trans	-0.942857	0.00480466
ENSBTAT00000075173	ENSBTAG00000053123	known	ENSBTAG00000005976	HSD17B7	hydroxysteroid 17-beta dehydrogenase 7 [Source:VGNC Symbol;Acc:VGNC:29976]	trans	-0.942857	0.00480466
ENSBTAT00000078163	ENSBTAG00000053478	known	ENSBTAG00000005976	HSD17B7	hydroxysteroid 17-beta dehydrogenase 7 [Source:VGNC Symbol;Acc:VGNC:29976]	trans	-0.942857	0.00480466
ENSBTAT00000077650	ENSBTAG00000051239	known	ENSBTAG00000005976	HSD17B7	hydroxysteroid 17-beta dehydrogenase 7 [Source:VGNC Symbol;Acc:VGNC:29976]	trans	-0.828571	0.0415627
ENSBTAT00000082413	ENSBTAG00000052276	known	ENSBTAG00000005976	HSD17B7	hydroxysteroid 17-beta dehydrogenase 7 [Source:VGNC Symbol;Acc:VGNC:29976]	trans	-0.828571	0.0415627
ENSBTAT00000077651	ENSBTAG00000049529	known	ENSBTAG00000005976	HSD17B7	hydroxysteroid 17-beta dehydrogenase 7 [Source:VGNC Symbol;Acc:VGNC:29976]	trans	-0.828571	0.0415627
ENSBTAT00000070053	ENSBTAG00000048770	known	ENSBTAG00000005976	HSD17B7	hydroxysteroid 17-beta dehydrogenase 7 [Source:VGNC Symbol;Acc:VGNC:29976]	trans	-0.828571	0.0415627
ENSBTAT00000082668	ENSBTAG00000050280	known	ENSBTAG00000005976	HSD17B7	hydroxysteroid 17-beta dehydrogenase 7 [Source:VGNC Symbol;Acc:VGNC:29976]	trans	-0.828571	0.0415627
XR_003031232.1	ENSBTAG00000049279	known	ENSBTAG00000005976	HSD17B7	hydroxysteroid 17-beta dehydrogenase 7 [Source:VGNC Symbol;Acc:VGNC:29976]	trans	-0.828571	0.0415627
ENSBTAT00000071505	ENSBTAG00000053729	known	ENSBTAG00000005976	HSD17B7	hydroxysteroid 17-beta dehydrogenase 7 [Source:VGNC Symbol;Acc:VGNC:29976]	trans	-0.828571	0.0415627
ENSBTAT00000074572	ENSBTAG00000048982	known	ENSBTAG00000005976	HSD17B7	hydroxysteroid 17-beta dehydrogenase 7 [Source:VGNC Symbol;Acc:VGNC:29976]	trans	-0.942857	0.00480466
XR_810083.3	ENSBTAG00000052127	known	ENSBTAG00000005976	HSD17B7	hydroxysteroid 17-beta dehydrogenase 7 [Source:VGNC Symbol;Acc:VGNC:29976]	trans	0.880406	0.0205987
NONBTAT030234.1	ENSBTAG00000052091	known	ENSBTAG00000005976	HSD17B7	hydroxysteroid 17-beta dehydrogenase 7 [Source:VGNC Symbol;Acc:VGNC:29976]	trans	-0.942857	0.00480466
ENSBTAT00000068835	ENSBTAG00000053331	known	ENSBTAG00000005976	HSD17B7	hydroxysteroid 17-beta dehydrogenase 7 [Source:VGNC Symbol;Acc:VGNC:29976]	trans	-0.942857	0.00480466
ENSBTAT00000067290	ENSBTAG00000048959	known	ENSBTAG00000005976	HSD17B7	hydroxysteroid 17-beta dehydrogenase 7 [Source:VGNC Symbol;Acc:VGNC:29976]	trans	-0.811679	0.0498576
ENSBTAT00000075615	ENSBTAG00000051146	known	ENSBTAG00000005976	HSD17B7	hydroxysteroid 17-beta dehydrogenase 7 [Source:VGNC Symbol;Acc:VGNC:29976]	trans	-0.828571	0.0415627
ENSBTAT00000081048	ENSBTAG00000049059	known	ENSBTAG00000005976	HSD17B7	hydroxysteroid 17-beta dehydrogenase 7 [Source:VGNC Symbol;Acc:VGNC:29976]	trans	-0.811679	0.0498576
ENSBTAT00000069785	ENSBTAG00000051420	known	ENSBTAG00000005976	HSD17B7	hydroxysteroid 17-beta dehydrogenase 7 [Source:VGNC Symbol;Acc:VGNC:29976]	trans	-0.828571	0.0415627
ENSBTAT00000074085	ENSBTAG00000051561	known	ENSBTAG00000005976	HSD17B7	hydroxysteroid 17-beta dehydrogenase 7 [Source:VGNC Symbol;Acc:VGNC:29976]	trans	-0.942857	0.00480466
ENSBTAT00000085594	ENSBTAG00000053383	known	ENSBTAG00000005976	HSD17B7	hydroxysteroid 17-beta dehydrogenase 7 [Source:VGNC Symbol;Acc:VGNC:29976]	trans	-0.942857	0.00480466
XR_001494486.2	ENSBTAG00000052290	known	ENSBTAG00000005976	HSD17B7	hydroxysteroid 17-beta dehydrogenase 7 [Source:VGNC Symbol;Acc:VGNC:29976]	trans	0.885714	0.0188455
XR_003035459.1	ENSBTAG00000049459	known	ENSBTAG00000005976	HSD17B7	hydroxysteroid 17-beta dehydrogenase 7 [Source:VGNC Symbol;Acc:VGNC:29976]	trans	-0.942857	0.00480466
XR_816906.3	ENSBTAG00000051239	known	ENSBTAG00000005976	HSD17B7	hydroxysteroid 17-beta dehydrogenase 7 [Source:VGNC Symbol;Acc:VGNC:29976]	trans	-0.885714	0.0188455
ENSBTAT00000079966	ENSBTAG00000048498	known	ENSBTAG00000005976	HSD17B7	hydroxysteroid 17-beta dehydrogenase 7 [Source:VGNC Symbol;Acc:VGNC:29976]	trans	-0.942857	0.00480466
ENSBTAT00000075904	ENSBTAG00000050772	known	ENSBTAG00000005976	HSD17B7	hydroxysteroid 17-beta dehydrogenase 7 [Source:VGNC Symbol;Acc:VGNC:29976]	trans	-0.828571	0.0415627
ENSBTAT00000068054	ENSBTAG00000054373	known	ENSBTAG00000005976	HSD17B7	hydroxysteroid 17-beta dehydrogenase 7 [Source:VGNC Symbol;Acc:VGNC:29976]	trans	-0.942857	0.00480466
ENSBTAT00000077726	ENSBTAG00000052882	known	ENSBTAG00000005976	HSD17B7	hydroxysteroid 17-beta dehydrogenase 7 [Source:VGNC Symbol;Acc:VGNC:29976]	trans	0.885714	0.0188455
NONBTAT026654.2	ENSBTAG00000051239	known	ENSBTAG00000005976	HSD17B7	hydroxysteroid 17-beta dehydrogenase 7 [Source:VGNC Symbol;Acc:VGNC:29976]	trans	-0.942857	0.00480466
ENSBTAT00000067274	ENSBTAG00000052856	known	ENSBTAG00000005976	HSD17B7	hydroxysteroid 17-beta dehydrogenase 7 [Source:VGNC Symbol;Acc:VGNC:29976]	trans	-0.828571	0.0415627
ENSBTAT00000067790	ENSBTAG00000049314	known	ENSBTAG00000005976	HSD17B7	hydroxysteroid 17-beta dehydrogenase 7 [Source:VGNC Symbol;Acc:VGNC:29976]	trans	-0.942857	0.00480466
ENSBTAT00000087475	ENSBTAG00000052409	known	ENSBTAG00000005976	HSD17B7	hydroxysteroid 17-beta dehydrogenase 7 [Source:VGNC Symbol;Acc:VGNC:29976]	trans	-0.942857	0.00480466
ENSBTAT00000080200	ENSBTAG00000053328	known	ENSBTAG00000005976	HSD17B7	hydroxysteroid 17-beta dehydrogenase 7 [Source:VGNC Symbol;Acc:VGNC:29976]	trans	-0.942857	0.00480466
ENSBTAT00000073331	ENSBTAG00000052091	known	ENSBTAG00000005976	HSD17B7	hydroxysteroid 17-beta dehydrogenase 7 [Source:VGNC Symbol;Acc:VGNC:29976]	trans	-0.885714	0.0188455
ENSBTAT00000080411	ENSBTAG00000050297	known	ENSBTAG00000005976	HSD17B7	hydroxysteroid 17-beta dehydrogenase 7 [Source:VGNC Symbol;Acc:VGNC:29976]	trans	-0.828571	0.0415627
ENSBTAT00000084851	ENSBTAG00000050486	known	ENSBTAG00000005976	HSD17B7	hydroxysteroid 17-beta dehydrogenase 7 [Source:VGNC Symbol;Acc:VGNC:29976]	trans	-0.885714	0.0188455
ENSBTAT00000072445	ENSBTAG00000051720	known	ENSBTAG00000005976	HSD17B7	hydroxysteroid 17-beta dehydrogenase 7 [Source:VGNC Symbol;Acc:VGNC:29976]	trans	-0.828571	0.0415627
ENSBTAT00000080692	ENSBTAG00000055238	known	ENSBTAG00000005976	HSD17B7	hydroxysteroid 17-beta dehydrogenase 7 [Source:VGNC Symbol;Acc:VGNC:29976]	trans	-0.942857	0.00480466
XR_001494971.2	ENSBTAG00000051304	known	ENSBTAG00000005976	HSD17B7	hydroxysteroid 17-beta dehydrogenase 7 [Source:VGNC Symbol;Acc:VGNC:29976]	trans	-0.828571	0.0415627
ENSBTAT00000075954	ENSBTAG00000052654	known	ENSBTAG00000005976	HSD17B7	hydroxysteroid 17-beta dehydrogenase 7 [Source:VGNC Symbol;Acc:VGNC:29976]	trans	-0.828571	0.0415627
ENSBTAT00000079404	ENSBTAG00000048367	known	ENSBTAG00000005976	HSD17B7	hydroxysteroid 17-beta dehydrogenase 7 [Source:VGNC Symbol;Acc:VGNC:29976]	trans	-0.942857	0.00480466
ENSBTAT00000084703	ENSBTAG00000054498	known	ENSBTAG00000005976	HSD17B7	hydroxysteroid 17-beta dehydrogenase 7 [Source:VGNC Symbol;Acc:VGNC:29976]	trans	-0.942857	0.00480466
NONBTAT019218.2	ENSBTAG00000053735	known	ENSBTAG00000005976	HSD17B7	hydroxysteroid 17-beta dehydrogenase 7 [Source:VGNC Symbol;Acc:VGNC:29976]	trans	0.885714	0.0188455
XR_003036450.1	ENSBTAG00000053559	known	ENSBTAG00000005976	HSD17B7	hydroxysteroid 17-beta dehydrogenase 7 [Source:VGNC Symbol;Acc:VGNC:29976]	trans	-0.880406	0.0205987
ENSBTAT00000070055	ENSBTAG00000051001	known	ENSBTAG00000005976	HSD17B7	hydroxysteroid 17-beta dehydrogenase 7 [Source:VGNC Symbol;Acc:VGNC:29976]	trans	-0.828571	0.0415627
ENSBTAT00000074368	ENSBTAG00000052180	known	ENSBTAG00000005976	HSD17B7	hydroxysteroid 17-beta dehydrogenase 7 [Source:VGNC Symbol;Acc:VGNC:29976]	trans	-0.828571	0.0415627
ENSBTAT00000071593	ENSBTAG00000048349	known	ENSBTAG00000005976	HSD17B7	hydroxysteroid 17-beta dehydrogenase 7 [Source:VGNC Symbol;Acc:VGNC:29976]	trans	-0.885714	0.0188455
ENSBTAT00000085715	ENSBTAG00000048842	known	ENSBTAG00000005976	HSD17B7	hydroxysteroid 17-beta dehydrogenase 7 [Source:VGNC Symbol;Acc:VGNC:29976]	trans	0.828571	0.0415627
NONBTAT027380.1	ENSBTAG00000001468	known	ENSBTAG00000005976	HSD17B7	hydroxysteroid 17-beta dehydrogenase 7 [Source:VGNC Symbol;Acc:VGNC:29976]	trans	-0.840668	0.0360576
ENSBTAT00000082333	ENSBTAG00000049824	known	ENSBTAG00000005976	HSD17B7	hydroxysteroid 17-beta dehydrogenase 7 [Source:VGNC Symbol;Acc:VGNC:29976]	trans	-0.828571	0.0415627
MSTRG.720.1	MSTRG.720	novel	ENSBTAG00000005976	HSD17B7	hydroxysteroid 17-beta dehydrogenase 7 [Source:VGNC Symbol;Acc:VGNC:29976]	trans	-0.828571	0.0415627
MSTRG.945.1	MSTRG.945	novel	ENSBTAG00000005976	HSD17B7	hydroxysteroid 17-beta dehydrogenase 7 [Source:VGNC Symbol;Acc:VGNC:29976]	trans	-0.828571	0.0415627
MSTRG.16754.1	MSTRG.16754	novel	ENSBTAG00000005976	HSD17B7	hydroxysteroid 17-beta dehydrogenase 7 [Source:VGNC Symbol;Acc:VGNC:29976]	trans	-0.885714	0.0188455
MSTRG.22686.1	MSTRG.22686	novel	ENSBTAG00000005976	HSD17B7	hydroxysteroid 17-beta dehydrogenase 7 [Source:VGNC Symbol;Acc:VGNC:29976]	trans	-0.828571	0.0415627
MSTRG.2823.1	MSTRG.2823	novel	ENSBTAG00000005976	HSD17B7	hydroxysteroid 17-beta dehydrogenase 7 [Source:VGNC Symbol;Acc:VGNC:29976]	trans	-0.942857	0.00480466
MSTRG.25508.1	MSTRG.25508	novel	ENSBTAG00000005976	HSD17B7	hydroxysteroid 17-beta dehydrogenase 7 [Source:VGNC Symbol;Acc:VGNC:29976]	trans	-0.828571	0.0415627
MSTRG.9636.2	MSTRG.9636	novel	ENSBTAG00000005976	HSD17B7	hydroxysteroid 17-beta dehydrogenase 7 [Source:VGNC Symbol;Acc:VGNC:29976]	trans	-0.828571	0.0415627
MSTRG.24712.1	MSTRG.24712	novel	ENSBTAG00000005976	HSD17B7	hydroxysteroid 17-beta dehydrogenase 7 [Source:VGNC Symbol;Acc:VGNC:29976]	trans	-0.828571	0.0415627
MSTRG.1093.1	MSTRG.1093	novel	ENSBTAG00000005976	HSD17B7	hydroxysteroid 17-beta dehydrogenase 7 [Source:VGNC Symbol;Acc:VGNC:29976]	trans	-0.828571	0.0415627
MSTRG.12956.8	MSTRG.12956	novel	ENSBTAG00000005976	HSD17B7	hydroxysteroid 17-beta dehydrogenase 7 [Source:VGNC Symbol;Acc:VGNC:29976]	trans	-1	0
MSTRG.12378.1	MSTRG.12378	novel	ENSBTAG00000005976	HSD17B7	hydroxysteroid 17-beta dehydrogenase 7 [Source:VGNC Symbol;Acc:VGNC:29976]	trans	-0.828571	0.0415627
MSTRG.1882.10	MSTRG.1882	novel	ENSBTAG00000005976	HSD17B7	hydroxysteroid 17-beta dehydrogenase 7 [Source:VGNC Symbol;Acc:VGNC:29976]	trans	-0.942857	0.00480466
MSTRG.13776.3	MSTRG.13776	novel	ENSBTAG00000005976	HSD17B7	hydroxysteroid 17-beta dehydrogenase 7 [Source:VGNC Symbol;Acc:VGNC:29976]	trans	-0.942857	0.00480466
MSTRG.12536.1	MSTRG.12536	novel	ENSBTAG00000005976	HSD17B7	hydroxysteroid 17-beta dehydrogenase 7 [Source:VGNC Symbol;Acc:VGNC:29976]	trans	-0.942857	0.00480466
MSTRG.20087.1	MSTRG.20087	novel	ENSBTAG00000005976	HSD17B7	hydroxysteroid 17-beta dehydrogenase 7 [Source:VGNC Symbol;Acc:VGNC:29976]	trans	-0.942857	0.00480466
MSTRG.24580.1	MSTRG.24580	novel	ENSBTAG00000005976	HSD17B7	hydroxysteroid 17-beta dehydrogenase 7 [Source:VGNC Symbol;Acc:VGNC:29976]	trans	-0.828571	0.0415627
MSTRG.2615.1	MSTRG.2615	novel	ENSBTAG00000005976	HSD17B7	hydroxysteroid 17-beta dehydrogenase 7 [Source:VGNC Symbol;Acc:VGNC:29976]	trans	-0.828571	0.0415627
MSTRG.21020.1	MSTRG.21020	novel	ENSBTAG00000005976	HSD17B7	hydroxysteroid 17-beta dehydrogenase 7 [Source:VGNC Symbol;Acc:VGNC:29976]	trans	-0.828571	0.0415627
MSTRG.11122.2	MSTRG.11122	novel	ENSBTAG00000005976	HSD17B7	hydroxysteroid 17-beta dehydrogenase 7 [Source:VGNC Symbol;Acc:VGNC:29976]	trans	-0.942857	0.00480466
MSTRG.26487.2	MSTRG.26487	novel	ENSBTAG00000005976	HSD17B7	hydroxysteroid 17-beta dehydrogenase 7 [Source:VGNC Symbol;Acc:VGNC:29976]	trans	-0.811679	0.0498576
MSTRG.24391.1	MSTRG.24391	novel	ENSBTAG00000005976	HSD17B7	hydroxysteroid 17-beta dehydrogenase 7 [Source:VGNC Symbol;Acc:VGNC:29976]	trans	-0.828571	0.0415627
MSTRG.12521.2	MSTRG.12521	novel	ENSBTAG00000005976	HSD17B7	hydroxysteroid 17-beta dehydrogenase 7 [Source:VGNC Symbol;Acc:VGNC:29976]	trans	-0.828571	0.0415627
MSTRG.25365.2	MSTRG.25365	novel	ENSBTAG00000005976	HSD17B7	hydroxysteroid 17-beta dehydrogenase 7 [Source:VGNC Symbol;Acc:VGNC:29976]	trans	0.942857	0.00480466
MSTRG.9766.1	MSTRG.9766	novel	ENSBTAG00000005976	HSD17B7	hydroxysteroid 17-beta dehydrogenase 7 [Source:VGNC Symbol;Acc:VGNC:29976]	trans	-0.942857	0.00480466
MSTRG.22667.4	MSTRG.22667	novel	ENSBTAG00000005976	HSD17B7	hydroxysteroid 17-beta dehydrogenase 7 [Source:VGNC Symbol;Acc:VGNC:29976]	trans	-0.885714	0.0188455
MSTRG.4762.1	MSTRG.4762	novel	ENSBTAG00000005976	HSD17B7	hydroxysteroid 17-beta dehydrogenase 7 [Source:VGNC Symbol;Acc:VGNC:29976]	trans	-0.942857	0.00480466
MSTRG.29536.1	MSTRG.29536	novel	ENSBTAG00000005976	HSD17B7	hydroxysteroid 17-beta dehydrogenase 7 [Source:VGNC Symbol;Acc:VGNC:29976]	trans	-0.828571	0.0415627
MSTRG.28658.2	MSTRG.28658	novel	ENSBTAG00000005976	HSD17B7	hydroxysteroid 17-beta dehydrogenase 7 [Source:VGNC Symbol;Acc:VGNC:29976]	trans	-0.927634	0.00766584
MSTRG.18076.1	MSTRG.18076	novel	ENSBTAG00000005976	HSD17B7	hydroxysteroid 17-beta dehydrogenase 7 [Source:VGNC Symbol;Acc:VGNC:29976]	trans	-0.828571	0.0415627
MSTRG.285.1	MSTRG.285	novel	ENSBTAG00000005976	HSD17B7	hydroxysteroid 17-beta dehydrogenase 7 [Source:VGNC Symbol;Acc:VGNC:29976]	trans	-0.828571	0.0415627
MSTRG.1882.3	MSTRG.1882	novel	ENSBTAG00000005976	HSD17B7	hydroxysteroid 17-beta dehydrogenase 7 [Source:VGNC Symbol;Acc:VGNC:29976]	trans	-0.942857	0.00480466
MSTRG.667.1	MSTRG.667	novel	ENSBTAG00000005976	HSD17B7	hydroxysteroid 17-beta dehydrogenase 7 [Source:VGNC Symbol;Acc:VGNC:29976]	trans	0.885714	0.0188455
MSTRG.12260.1	MSTRG.12260	novel	ENSBTAG00000005976	HSD17B7	hydroxysteroid 17-beta dehydrogenase 7 [Source:VGNC Symbol;Acc:VGNC:29976]	trans	-0.828571	0.0415627
MSTRG.6356.1	MSTRG.6356	novel	ENSBTAG00000005976	HSD17B7	hydroxysteroid 17-beta dehydrogenase 7 [Source:VGNC Symbol;Acc:VGNC:29976]	trans	-0.828571	0.0415627
MSTRG.27458.2	MSTRG.27458	novel	ENSBTAG00000005976	HSD17B7	hydroxysteroid 17-beta dehydrogenase 7 [Source:VGNC Symbol;Acc:VGNC:29976]	trans	-0.942857	0.00480466
MSTRG.28095.6	MSTRG.28095	novel	ENSBTAG00000005976	HSD17B7	hydroxysteroid 17-beta dehydrogenase 7 [Source:VGNC Symbol;Acc:VGNC:29976]	trans	-0.942857	0.00480466
MSTRG.25499.4	MSTRG.25499	novel	ENSBTAG00000005976	HSD17B7	hydroxysteroid 17-beta dehydrogenase 7 [Source:VGNC Symbol;Acc:VGNC:29976]	trans	0.885714	0.0188455
MSTRG.808.1	MSTRG.808	novel	ENSBTAG00000005976	HSD17B7	hydroxysteroid 17-beta dehydrogenase 7 [Source:VGNC Symbol;Acc:VGNC:29976]	trans	-0.942857	0.00480466
MSTRG.29804.1	MSTRG.29804	novel	ENSBTAG00000005976	HSD17B7	hydroxysteroid 17-beta dehydrogenase 7 [Source:VGNC Symbol;Acc:VGNC:29976]	trans	-0.942857	0.00480466
MSTRG.19226.1	MSTRG.19226	novel	ENSBTAG00000005976	HSD17B7	hydroxysteroid 17-beta dehydrogenase 7 [Source:VGNC Symbol;Acc:VGNC:29976]	trans	-0.828571	0.0415627
MSTRG.27502.3	MSTRG.27502	novel	ENSBTAG00000005976	HSD17B7	hydroxysteroid 17-beta dehydrogenase 7 [Source:VGNC Symbol;Acc:VGNC:29976]	trans	-0.885714	0.0188455
MSTRG.3337.2	MSTRG.3337	novel	ENSBTAG00000005976	HSD17B7	hydroxysteroid 17-beta dehydrogenase 7 [Source:VGNC Symbol;Acc:VGNC:29976]	trans	-0.828571	0.0415627
MSTRG.8938.3	MSTRG.8938	novel	ENSBTAG00000005976	HSD17B7	hydroxysteroid 17-beta dehydrogenase 7 [Source:VGNC Symbol;Acc:VGNC:29976]	trans	-0.941124	0.00509754
MSTRG.30091.1	MSTRG.30091	novel	ENSBTAG00000005976	HSD17B7	hydroxysteroid 17-beta dehydrogenase 7 [Source:VGNC Symbol;Acc:VGNC:29976]	trans	-0.828571	0.0415627
MSTRG.11035.1	MSTRG.11035	novel	ENSBTAG00000005976	HSD17B7	hydroxysteroid 17-beta dehydrogenase 7 [Source:VGNC Symbol;Acc:VGNC:29976]	trans	-0.828571	0.0415627
MSTRG.6332.1	MSTRG.6332	novel	ENSBTAG00000005976	HSD17B7	hydroxysteroid 17-beta dehydrogenase 7 [Source:VGNC Symbol;Acc:VGNC:29976]	trans	-0.942857	0.00480466
MSTRG.20478.2	MSTRG.20478	novel	ENSBTAG00000005976	HSD17B7	hydroxysteroid 17-beta dehydrogenase 7 [Source:VGNC Symbol;Acc:VGNC:29976]	trans	0.828571	0.0415627
MSTRG.24067.1	MSTRG.24067	novel	ENSBTAG00000005976	HSD17B7	hydroxysteroid 17-beta dehydrogenase 7 [Source:VGNC Symbol;Acc:VGNC:29976]	trans	-0.885714	0.0188455
MSTRG.27896.3	MSTRG.27896	novel	ENSBTAG00000005976	HSD17B7	hydroxysteroid 17-beta dehydrogenase 7 [Source:VGNC Symbol;Acc:VGNC:29976]	trans	-0.942857	0.00480466
MSTRG.956.1	MSTRG.956	novel	ENSBTAG00000005976	HSD17B7	hydroxysteroid 17-beta dehydrogenase 7 [Source:VGNC Symbol;Acc:VGNC:29976]	trans	-0.942857	0.00480466
MSTRG.28582.1	MSTRG.28582	novel	ENSBTAG00000005976	HSD17B7	hydroxysteroid 17-beta dehydrogenase 7 [Source:VGNC Symbol;Acc:VGNC:29976]	trans	-0.942857	0.00480466
MSTRG.3287.1	MSTRG.3287	novel	ENSBTAG00000005976	HSD17B7	hydroxysteroid 17-beta dehydrogenase 7 [Source:VGNC Symbol;Acc:VGNC:29976]	trans	-0.828571	0.0415627
MSTRG.29695.1	MSTRG.29695	novel	ENSBTAG00000005976	HSD17B7	hydroxysteroid 17-beta dehydrogenase 7 [Source:VGNC Symbol;Acc:VGNC:29976]	trans	-0.942857	0.00480466
MSTRG.14414.6	MSTRG.14414	novel	ENSBTAG00000005976	HSD17B7	hydroxysteroid 17-beta dehydrogenase 7 [Source:VGNC Symbol;Acc:VGNC:29976]	trans	-0.828571	0.0415627
MSTRG.24699.1	MSTRG.24699	novel	ENSBTAG00000005976	HSD17B7	hydroxysteroid 17-beta dehydrogenase 7 [Source:VGNC Symbol;Acc:VGNC:29976]	trans	-0.942857	0.00480466
MSTRG.3214.1	MSTRG.3214	novel	ENSBTAG00000005976	HSD17B7	hydroxysteroid 17-beta dehydrogenase 7 [Source:VGNC Symbol;Acc:VGNC:29976]	trans	-0.942857	0.00480466
MSTRG.17143.1	MSTRG.17143	novel	ENSBTAG00000005976	HSD17B7	hydroxysteroid 17-beta dehydrogenase 7 [Source:VGNC Symbol;Acc:VGNC:29976]	trans	-0.828571	0.0415627
MSTRG.3002.3	MSTRG.3002	novel	ENSBTAG00000005976	HSD17B7	hydroxysteroid 17-beta dehydrogenase 7 [Source:VGNC Symbol;Acc:VGNC:29976]	trans	-0.942857	0.00480466
MSTRG.11034.2	MSTRG.11034	novel	ENSBTAG00000005976	HSD17B7	hydroxysteroid 17-beta dehydrogenase 7 [Source:VGNC Symbol;Acc:VGNC:29976]	trans	-0.840668	0.0360576
MSTRG.16784.1	MSTRG.16784	novel	ENSBTAG00000005976	HSD17B7	hydroxysteroid 17-beta dehydrogenase 7 [Source:VGNC Symbol;Acc:VGNC:29976]	trans	-0.828571	0.0415627
MSTRG.20684.1	MSTRG.20684	novel	ENSBTAG00000005976	HSD17B7	hydroxysteroid 17-beta dehydrogenase 7 [Source:VGNC Symbol;Acc:VGNC:29976]	trans	-0.942857	0.00480466
MSTRG.26470.1	MSTRG.26470	novel	ENSBTAG00000005976	HSD17B7	hydroxysteroid 17-beta dehydrogenase 7 [Source:VGNC Symbol;Acc:VGNC:29976]	trans	-0.828571	0.0415627
MSTRG.12596.1	MSTRG.12596	novel	ENSBTAG00000005976	HSD17B7	hydroxysteroid 17-beta dehydrogenase 7 [Source:VGNC Symbol;Acc:VGNC:29976]	trans	-0.828571	0.0415627
MSTRG.24828.1	MSTRG.24828	novel	ENSBTAG00000005976	HSD17B7	hydroxysteroid 17-beta dehydrogenase 7 [Source:VGNC Symbol;Acc:VGNC:29976]	trans	-0.885714	0.0188455
MSTRG.14618.2	MSTRG.14618	novel	ENSBTAG00000005976	HSD17B7	hydroxysteroid 17-beta dehydrogenase 7 [Source:VGNC Symbol;Acc:VGNC:29976]	trans	-0.942857	0.00480466
MSTRG.20213.6	MSTRG.20213	novel	ENSBTAG00000005976	HSD17B7	hydroxysteroid 17-beta dehydrogenase 7 [Source:VGNC Symbol;Acc:VGNC:29976]	trans	-0.828571	0.0415627
MSTRG.15811.1	MSTRG.15811	novel	ENSBTAG00000005976	HSD17B7	hydroxysteroid 17-beta dehydrogenase 7 [Source:VGNC Symbol;Acc:VGNC:29976]	trans	-0.885714	0.0188455
MSTRG.14318.1	MSTRG.14318	novel	ENSBTAG00000005976	HSD17B7	hydroxysteroid 17-beta dehydrogenase 7 [Source:VGNC Symbol;Acc:VGNC:29976]	trans	-0.942857	0.00480466
MSTRG.13674.1	MSTRG.13674	novel	ENSBTAG00000005976	HSD17B7	hydroxysteroid 17-beta dehydrogenase 7 [Source:VGNC Symbol;Acc:VGNC:29976]	trans	-0.828571	0.0415627
MSTRG.20213.5	MSTRG.20213	novel	ENSBTAG00000005976	HSD17B7	hydroxysteroid 17-beta dehydrogenase 7 [Source:VGNC Symbol;Acc:VGNC:29976]	trans	0.880406	0.0205987
MSTRG.17582.5	MSTRG.17582	novel	ENSBTAG00000005976	HSD17B7	hydroxysteroid 17-beta dehydrogenase 7 [Source:VGNC Symbol;Acc:VGNC:29976]	trans	-0.942857	0.00480466
MSTRG.26330.1	MSTRG.26330	novel	ENSBTAG00000005976	HSD17B7	hydroxysteroid 17-beta dehydrogenase 7 [Source:VGNC Symbol;Acc:VGNC:29976]	trans	-0.828571	0.0415627
MSTRG.16780.1	MSTRG.16780	novel	ENSBTAG00000005976	HSD17B7	hydroxysteroid 17-beta dehydrogenase 7 [Source:VGNC Symbol;Acc:VGNC:29976]	trans	-0.828571	0.0415627
MSTRG.19092.1	MSTRG.19092	novel	ENSBTAG00000005976	HSD17B7	hydroxysteroid 17-beta dehydrogenase 7 [Source:VGNC Symbol;Acc:VGNC:29976]	trans	-0.828571	0.0415627
MSTRG.13747.2	MSTRG.13747	novel	ENSBTAG00000005976	HSD17B7	hydroxysteroid 17-beta dehydrogenase 7 [Source:VGNC Symbol;Acc:VGNC:29976]	trans	-0.942857	0.00480466
MSTRG.19263.1	MSTRG.19263	novel	ENSBTAG00000005976	HSD17B7	hydroxysteroid 17-beta dehydrogenase 7 [Source:VGNC Symbol;Acc:VGNC:29976]	trans	-1	0
MSTRG.22609.1	MSTRG.22609	novel	ENSBTAG00000005976	HSD17B7	hydroxysteroid 17-beta dehydrogenase 7 [Source:VGNC Symbol;Acc:VGNC:29976]	trans	-0.942857	0.00480466
MSTRG.20374.2	MSTRG.20374	novel	ENSBTAG00000005976	HSD17B7	hydroxysteroid 17-beta dehydrogenase 7 [Source:VGNC Symbol;Acc:VGNC:29976]	trans	-0.942857	0.00480466
MSTRG.4875.4	MSTRG.4875	novel	ENSBTAG00000005976	HSD17B7	hydroxysteroid 17-beta dehydrogenase 7 [Source:VGNC Symbol;Acc:VGNC:29976]	trans	-0.885714	0.0188455
MSTRG.5512.2	MSTRG.5512	novel	ENSBTAG00000005976	HSD17B7	hydroxysteroid 17-beta dehydrogenase 7 [Source:VGNC Symbol;Acc:VGNC:29976]	trans	-0.942857	0.00480466
MSTRG.12293.1	MSTRG.12293	novel	ENSBTAG00000005976	HSD17B7	hydroxysteroid 17-beta dehydrogenase 7 [Source:VGNC Symbol;Acc:VGNC:29976]	trans	-0.885714	0.0188455
MSTRG.10663.1	MSTRG.10663	novel	ENSBTAG00000005976	HSD17B7	hydroxysteroid 17-beta dehydrogenase 7 [Source:VGNC Symbol;Acc:VGNC:29976]	trans	-0.885714	0.0188455
MSTRG.196.1	MSTRG.196	novel	ENSBTAG00000005976	HSD17B7	hydroxysteroid 17-beta dehydrogenase 7 [Source:VGNC Symbol;Acc:VGNC:29976]	trans	-0.942857	0.00480466
MSTRG.22017.3	MSTRG.22017	novel	ENSBTAG00000005976	HSD17B7	hydroxysteroid 17-beta dehydrogenase 7 [Source:VGNC Symbol;Acc:VGNC:29976]	trans	0.927634	0.00766584
MSTRG.21224.4	MSTRG.21224	novel	ENSBTAG00000005976	HSD17B7	hydroxysteroid 17-beta dehydrogenase 7 [Source:VGNC Symbol;Acc:VGNC:29976]	trans	-0.942857	0.00480466
MSTRG.21224.3	MSTRG.21224	novel	ENSBTAG00000005976	HSD17B7	hydroxysteroid 17-beta dehydrogenase 7 [Source:VGNC Symbol;Acc:VGNC:29976]	trans	-0.828571	0.0415627
MSTRG.20076.1	MSTRG.20076	novel	ENSBTAG00000005976	HSD17B7	hydroxysteroid 17-beta dehydrogenase 7 [Source:VGNC Symbol;Acc:VGNC:29976]	trans	-0.828571	0.0415627
MSTRG.16068.9	MSTRG.16068	novel	ENSBTAG00000005976	HSD17B7	hydroxysteroid 17-beta dehydrogenase 7 [Source:VGNC Symbol;Acc:VGNC:29976]	trans	-0.885714	0.0188455
MSTRG.12923.1	MSTRG.12923	novel	ENSBTAG00000005976	HSD17B7	hydroxysteroid 17-beta dehydrogenase 7 [Source:VGNC Symbol;Acc:VGNC:29976]	trans	-0.828571	0.0415627
MSTRG.21809.1	MSTRG.21809	novel	ENSBTAG00000005976	HSD17B7	hydroxysteroid 17-beta dehydrogenase 7 [Source:VGNC Symbol;Acc:VGNC:29976]	trans	-0.828571	0.0415627
MSTRG.4142.1	MSTRG.4142	novel	ENSBTAG00000005976	HSD17B7	hydroxysteroid 17-beta dehydrogenase 7 [Source:VGNC Symbol;Acc:VGNC:29976]	trans	-0.828571	0.0415627
MSTRG.16181.1	MSTRG.16181	novel	ENSBTAG00000005976	HSD17B7	hydroxysteroid 17-beta dehydrogenase 7 [Source:VGNC Symbol;Acc:VGNC:29976]	trans	0.840668	0.0360576
MSTRG.28059.1	MSTRG.28059	novel	ENSBTAG00000005976	HSD17B7	hydroxysteroid 17-beta dehydrogenase 7 [Source:VGNC Symbol;Acc:VGNC:29976]	trans	-0.942857	0.00480466
MSTRG.8228.1	MSTRG.8228	novel	ENSBTAG00000005976	HSD17B7	hydroxysteroid 17-beta dehydrogenase 7 [Source:VGNC Symbol;Acc:VGNC:29976]	trans	-0.828571	0.0415627
MSTRG.25657.1	MSTRG.25657	novel	ENSBTAG00000005976	HSD17B7	hydroxysteroid 17-beta dehydrogenase 7 [Source:VGNC Symbol;Acc:VGNC:29976]	trans	-0.828571	0.0415627
MSTRG.28947.1	MSTRG.28947	novel	ENSBTAG00000005976	HSD17B7	hydroxysteroid 17-beta dehydrogenase 7 [Source:VGNC Symbol;Acc:VGNC:29976]	trans	-0.885714	0.0188455
MSTRG.25643.2	MSTRG.25643	novel	ENSBTAG00000005976	HSD17B7	hydroxysteroid 17-beta dehydrogenase 7 [Source:VGNC Symbol;Acc:VGNC:29976]	trans	-0.942857	0.00480466
MSTRG.2919.2	MSTRG.2919	novel	ENSBTAG00000005976	HSD17B7	hydroxysteroid 17-beta dehydrogenase 7 [Source:VGNC Symbol;Acc:VGNC:29976]	trans	-0.942857	0.00480466
MSTRG.2932.1	MSTRG.2932	novel	ENSBTAG00000005976	HSD17B7	hydroxysteroid 17-beta dehydrogenase 7 [Source:VGNC Symbol;Acc:VGNC:29976]	trans	-0.828571	0.0415627
MSTRG.17780.2	MSTRG.17780	novel	ENSBTAG00000005976	HSD17B7	hydroxysteroid 17-beta dehydrogenase 7 [Source:VGNC Symbol;Acc:VGNC:29976]	trans	-0.942857	0.00480466
MSTRG.28671.1	MSTRG.28671	novel	ENSBTAG00000005976	HSD17B7	hydroxysteroid 17-beta dehydrogenase 7 [Source:VGNC Symbol;Acc:VGNC:29976]	trans	-0.828571	0.0415627
MSTRG.28303.1	MSTRG.28303	novel	ENSBTAG00000005976	HSD17B7	hydroxysteroid 17-beta dehydrogenase 7 [Source:VGNC Symbol;Acc:VGNC:29976]	trans	-0.927634	0.00766584
MSTRG.27785.1	MSTRG.27785	novel	ENSBTAG00000005976	HSD17B7	hydroxysteroid 17-beta dehydrogenase 7 [Source:VGNC Symbol;Acc:VGNC:29976]	trans	-0.828571	0.0415627
MSTRG.6679.2	MSTRG.6679	novel	ENSBTAG00000005976	HSD17B7	hydroxysteroid 17-beta dehydrogenase 7 [Source:VGNC Symbol;Acc:VGNC:29976]	trans	-0.828571	0.0415627
MSTRG.15538.1	MSTRG.15538	novel	ENSBTAG00000005976	HSD17B7	hydroxysteroid 17-beta dehydrogenase 7 [Source:VGNC Symbol;Acc:VGNC:29976]	trans	-0.942857	0.00480466
MSTRG.15837.1	MSTRG.15837	novel	ENSBTAG00000005976	HSD17B7	hydroxysteroid 17-beta dehydrogenase 7 [Source:VGNC Symbol;Acc:VGNC:29976]	trans	-0.942857	0.00480466
MSTRG.26524.2	MSTRG.26524	novel	ENSBTAG00000005976	HSD17B7	hydroxysteroid 17-beta dehydrogenase 7 [Source:VGNC Symbol;Acc:VGNC:29976]	trans	-0.942857	0.00480466
MSTRG.25527.1	MSTRG.25527	novel	ENSBTAG00000005976	HSD17B7	hydroxysteroid 17-beta dehydrogenase 7 [Source:VGNC Symbol;Acc:VGNC:29976]	trans	-0.828571	0.0415627
MSTRG.14953.2	MSTRG.14953	novel	ENSBTAG00000005976	HSD17B7	hydroxysteroid 17-beta dehydrogenase 7 [Source:VGNC Symbol;Acc:VGNC:29976]	trans	-0.942857	0.00480466
MSTRG.2906.1	MSTRG.2906	novel	ENSBTAG00000005976	HSD17B7	hydroxysteroid 17-beta dehydrogenase 7 [Source:VGNC Symbol;Acc:VGNC:29976]	trans	-0.828571	0.0415627
MSTRG.4120.1	MSTRG.4120	novel	ENSBTAG00000005976	HSD17B7	hydroxysteroid 17-beta dehydrogenase 7 [Source:VGNC Symbol;Acc:VGNC:29976]	trans	-0.828571	0.0415627
MSTRG.28532.2	MSTRG.28532	novel	ENSBTAG00000005976	HSD17B7	hydroxysteroid 17-beta dehydrogenase 7 [Source:VGNC Symbol;Acc:VGNC:29976]	trans	-0.942857	0.00480466
MSTRG.20243.1	MSTRG.20243	novel	ENSBTAG00000005976	HSD17B7	hydroxysteroid 17-beta dehydrogenase 7 [Source:VGNC Symbol;Acc:VGNC:29976]	trans	-0.828571	0.0415627
MSTRG.17268.1	MSTRG.17268	novel	ENSBTAG00000005976	HSD17B7	hydroxysteroid 17-beta dehydrogenase 7 [Source:VGNC Symbol;Acc:VGNC:29976]	trans	-0.828571	0.0415627
MSTRG.5352.6	MSTRG.5352	novel	ENSBTAG00000005976	HSD17B7	hydroxysteroid 17-beta dehydrogenase 7 [Source:VGNC Symbol;Acc:VGNC:29976]	trans	-0.828571	0.0415627
MSTRG.22295.10	MSTRG.22295	novel	ENSBTAG00000005976	HSD17B7	hydroxysteroid 17-beta dehydrogenase 7 [Source:VGNC Symbol;Acc:VGNC:29976]	trans	-0.942857	0.00480466
MSTRG.3224.1	MSTRG.3224	novel	ENSBTAG00000005976	HSD17B7	hydroxysteroid 17-beta dehydrogenase 7 [Source:VGNC Symbol;Acc:VGNC:29976]	trans	-0.828571	0.0415627
NONBTAT008753.2	ENSBTAG00000019757	known	ENSBTAG00000014890	CYP19A1	cytochrome P450, family 19, subfamily A, polypeptide 1 [Source:NCBI gene;Acc:281740]	trans	0.927634	0.00766584
ENSBTAT00000076845	ENSBTAG00000049321	known	ENSBTAG00000014890	CYP19A1	cytochrome P450, family 19, subfamily A, polypeptide 1 [Source:NCBI gene;Acc:281740]	trans	-0.942857	0.00480466
NONBTAT017899.2	ENSBTAG00000001548	known	ENSBTAG00000014890	CYP19A1	cytochrome P450, family 19, subfamily A, polypeptide 1 [Source:NCBI gene;Acc:281740]	trans	0.880406	0.0205987
ENSBTAT00000086536	ENSBTAG00000055219	known	ENSBTAG00000014890	CYP19A1	cytochrome P450, family 19, subfamily A, polypeptide 1 [Source:NCBI gene;Acc:281740]	trans	-0.885714	0.0188455
NONBTAT020930.2	ENSBTAG00000053087	known	ENSBTAG00000014890	CYP19A1	cytochrome P450, family 19, subfamily A, polypeptide 1 [Source:NCBI gene;Acc:281740]	trans	0.941124	0.00509754
ENSBTAT00000083398	ENSBTAG00000054886	known	ENSBTAG00000014890	CYP19A1	cytochrome P450, family 19, subfamily A, polypeptide 1 [Source:NCBI gene;Acc:281740]	trans	-0.885714	0.0188455
ENSBTAT00000075216	ENSBTAG00000050776	known	ENSBTAG00000014890	CYP19A1	cytochrome P450, family 19, subfamily A, polypeptide 1 [Source:NCBI gene;Acc:281740]	trans	-0.942857	0.00480466
ENSBTAT00000080878	ENSBTAG00000053525	known	ENSBTAG00000014890	CYP19A1	cytochrome P450, family 19, subfamily A, polypeptide 1 [Source:NCBI gene;Acc:281740]	trans	-0.942857	0.00480466
ENSBTAT00000079791	ENSBTAG00000049779	known	ENSBTAG00000014890	CYP19A1	cytochrome P450, family 19, subfamily A, polypeptide 1 [Source:NCBI gene;Acc:281740]	trans	-0.942857	0.00480466
ENSBTAT00000076990	ENSBTAG00000053483	known	ENSBTAG00000014890	CYP19A1	cytochrome P450, family 19, subfamily A, polypeptide 1 [Source:NCBI gene;Acc:281740]	trans	-0.885714	0.0188455
ENSBTAT00000083536	ENSBTAG00000054415	known	ENSBTAG00000014890	CYP19A1	cytochrome P450, family 19, subfamily A, polypeptide 1 [Source:NCBI gene;Acc:281740]	trans	-0.828571	0.0415627
ENSBTAT00000073082	ENSBTAG00000049218	known	ENSBTAG00000014890	CYP19A1	cytochrome P450, family 19, subfamily A, polypeptide 1 [Source:NCBI gene;Acc:281740]	trans	-0.885714	0.0188455
ENSBTAT00000069753	ENSBTAG00000048320	known	ENSBTAG00000014890	CYP19A1	cytochrome P450, family 19, subfamily A, polypeptide 1 [Source:NCBI gene;Acc:281740]	trans	-0.942857	0.00480466
ENSBTAT00000076473	ENSBTAG00000052985	known	ENSBTAG00000014890	CYP19A1	cytochrome P450, family 19, subfamily A, polypeptide 1 [Source:NCBI gene;Acc:281740]	trans	-0.885714	0.0188455
ENSBTAT00000069190	ENSBTAG00000053070	known	ENSBTAG00000014890	CYP19A1	cytochrome P450, family 19, subfamily A, polypeptide 1 [Source:NCBI gene;Acc:281740]	trans	-0.942857	0.00480466
ENSBTAT00000079330	ENSBTAG00000049835	known	ENSBTAG00000014890	CYP19A1	cytochrome P450, family 19, subfamily A, polypeptide 1 [Source:NCBI gene;Acc:281740]	trans	-0.828571	0.0415627
ENSBTAT00000085371	ENSBTAG00000052741	known	ENSBTAG00000014890	CYP19A1	cytochrome P450, family 19, subfamily A, polypeptide 1 [Source:NCBI gene;Acc:281740]	trans	-1	0
ENSBTAT00000083622	ENSBTAG00000052982	known	ENSBTAG00000014890	CYP19A1	cytochrome P450, family 19, subfamily A, polypeptide 1 [Source:NCBI gene;Acc:281740]	trans	-0.828571	0.0415627
ENSBTAT00000080479	ENSBTAG00000050807	known	ENSBTAG00000014890	CYP19A1	cytochrome P450, family 19, subfamily A, polypeptide 1 [Source:NCBI gene;Acc:281740]	trans	-0.885714	0.0188455
ENSBTAT00000067053	ENSBTAG00000049658	known	ENSBTAG00000014890	CYP19A1	cytochrome P450, family 19, subfamily A, polypeptide 1 [Source:NCBI gene;Acc:281740]	trans	-0.942857	0.00480466
ENSBTAT00000069275	ENSBTAG00000052369	known	ENSBTAG00000014890	CYP19A1	cytochrome P450, family 19, subfamily A, polypeptide 1 [Source:NCBI gene;Acc:281740]	trans	-0.828571	0.0415627
ENSBTAT00000074667	ENSBTAG00000054262	known	ENSBTAG00000014890	CYP19A1	cytochrome P450, family 19, subfamily A, polypeptide 1 [Source:NCBI gene;Acc:281740]	trans	-0.942857	0.00480466
ENSBTAT00000069979	ENSBTAG00000052127	known	ENSBTAG00000014890	CYP19A1	cytochrome P450, family 19, subfamily A, polypeptide 1 [Source:NCBI gene;Acc:281740]	trans	-0.942857	0.00480466
XR_003037767.1	ENSBTAG00000053259	known	ENSBTAG00000014890	CYP19A1	cytochrome P450, family 19, subfamily A, polypeptide 1 [Source:NCBI gene;Acc:281740]	trans	-0.942857	0.00480466
ENSBTAT00000080701	ENSBTAG00000052647	known	ENSBTAG00000014890	CYP19A1	cytochrome P450, family 19, subfamily A, polypeptide 1 [Source:NCBI gene;Acc:281740]	trans	-0.942857	0.00480466
ENSBTAT00000086769	ENSBTAG00000050048	known	ENSBTAG00000014890	CYP19A1	cytochrome P450, family 19, subfamily A, polypeptide 1 [Source:NCBI gene;Acc:281740]	trans	-0.885714	0.0188455
ENSBTAT00000072224	ENSBTAG00000052091	known	ENSBTAG00000014890	CYP19A1	cytochrome P450, family 19, subfamily A, polypeptide 1 [Source:NCBI gene;Acc:281740]	trans	-0.942857	0.00480466
XR_003032459.1	ENSBTAG00000054127	known	ENSBTAG00000014890	CYP19A1	cytochrome P450, family 19, subfamily A, polypeptide 1 [Source:NCBI gene;Acc:281740]	trans	0.898645	0.0148886
ENSBTAT00000076295	ENSBTAG00000055271	known	ENSBTAG00000014890	CYP19A1	cytochrome P450, family 19, subfamily A, polypeptide 1 [Source:NCBI gene;Acc:281740]	trans	-1	0
ENSBTAT00000083166	ENSBTAG00000053791	known	ENSBTAG00000014890	CYP19A1	cytochrome P450, family 19, subfamily A, polypeptide 1 [Source:NCBI gene;Acc:281740]	trans	-0.942857	0.00480466
ENSBTAT00000075917	ENSBTAG00000050003	known	ENSBTAG00000014890	CYP19A1	cytochrome P450, family 19, subfamily A, polypeptide 1 [Source:NCBI gene;Acc:281740]	trans	-0.942857	0.00480466
ENSBTAT00000087398	ENSBTAG00000051203	known	ENSBTAG00000014890	CYP19A1	cytochrome P450, family 19, subfamily A, polypeptide 1 [Source:NCBI gene;Acc:281740]	trans	-0.885714	0.0188455
ENSBTAT00000081052	ENSBTAG00000048590	known	ENSBTAG00000014890	CYP19A1	cytochrome P450, family 19, subfamily A, polypeptide 1 [Source:NCBI gene;Acc:281740]	trans	-0.942857	0.00480466
NONBTAT019218.2	ENSBTAG00000053735	known	ENSBTAG00000014890	CYP19A1	cytochrome P450, family 19, subfamily A, polypeptide 1 [Source:NCBI gene;Acc:281740]	trans	0.942857	0.00480466
NONBTAT025166.2	ENSBTAG00000026716	known	ENSBTAG00000014890	CYP19A1	cytochrome P450, family 19, subfamily A, polypeptide 1 [Source:NCBI gene;Acc:281740]	trans	0.828571	0.0415627
XR_815407.3	ENSBTAG00000054747	known	ENSBTAG00000014890	CYP19A1	cytochrome P450, family 19, subfamily A, polypeptide 1 [Source:NCBI gene;Acc:281740]	trans	-0.942857	0.00480466
ENSBTAT00000086927	ENSBTAG00000055097	known	ENSBTAG00000014890	CYP19A1	cytochrome P450, family 19, subfamily A, polypeptide 1 [Source:NCBI gene;Acc:281740]	trans	-0.885714	0.0188455
ENSBTAT00000068299	ENSBTAG00000051708	known	ENSBTAG00000014890	CYP19A1	cytochrome P450, family 19, subfamily A, polypeptide 1 [Source:NCBI gene;Acc:281740]	trans	-0.885714	0.0188455
ENSBTAT00000071422	ENSBTAG00000052091	known	ENSBTAG00000014890	CYP19A1	cytochrome P450, family 19, subfamily A, polypeptide 1 [Source:NCBI gene;Acc:281740]	trans	-0.942857	0.00480466
XR_001494401.2	ENSBTAG00000054141	known	ENSBTAG00000014890	CYP19A1	cytochrome P450, family 19, subfamily A, polypeptide 1 [Source:NCBI gene;Acc:281740]	trans	-0.942857	0.00480466
ENSBTAT00000082784	ENSBTAG00000049003	known	ENSBTAG00000014890	CYP19A1	cytochrome P450, family 19, subfamily A, polypeptide 1 [Source:NCBI gene;Acc:281740]	trans	-0.828571	0.0415627
ENSBTAT00000079374	ENSBTAG00000051048	known	ENSBTAG00000014890	CYP19A1	cytochrome P450, family 19, subfamily A, polypeptide 1 [Source:NCBI gene;Acc:281740]	trans	-0.942857	0.00480466
XR_003031237.1	ENSBTAG00000051954	known	ENSBTAG00000014890	CYP19A1	cytochrome P450, family 19, subfamily A, polypeptide 1 [Source:NCBI gene;Acc:281740]	trans	-0.942857	0.00480466
ENSBTAT00000068221	ENSBTAG00000053457	known	ENSBTAG00000014890	CYP19A1	cytochrome P450, family 19, subfamily A, polypeptide 1 [Source:NCBI gene;Acc:281740]	trans	-0.942857	0.00480466
ENSBTAT00000071424	ENSBTAG00000050867	known	ENSBTAG00000014890	CYP19A1	cytochrome P450, family 19, subfamily A, polypeptide 1 [Source:NCBI gene;Acc:281740]	trans	-0.885714	0.0188455
ENSBTAT00000074748	ENSBTAG00000055175	known	ENSBTAG00000014890	CYP19A1	cytochrome P450, family 19, subfamily A, polypeptide 1 [Source:NCBI gene;Acc:281740]	trans	-0.885714	0.0188455
XR_003029418.1	ENSBTAG00000051520	known	ENSBTAG00000014890	CYP19A1	cytochrome P450, family 19, subfamily A, polypeptide 1 [Source:NCBI gene;Acc:281740]	trans	-0.885714	0.0188455
ENSBTAT00000081982	ENSBTAG00000049337	known	ENSBTAG00000014890	CYP19A1	cytochrome P450, family 19, subfamily A, polypeptide 1 [Source:NCBI gene;Acc:281740]	trans	-1	0
XR_816450.3	ENSBTAG00000051277	known	ENSBTAG00000014890	CYP19A1	cytochrome P450, family 19, subfamily A, polypeptide 1 [Source:NCBI gene;Acc:281740]	trans	-0.885714	0.0188455
ENSBTAT00000073731	ENSBTAG00000052915	known	ENSBTAG00000014890	CYP19A1	cytochrome P450, family 19, subfamily A, polypeptide 1 [Source:NCBI gene;Acc:281740]	trans	-0.885714	0.0188455
XR_001495197.2	ENSBTAG00000052084	known	ENSBTAG00000014890	CYP19A1	cytochrome P450, family 19, subfamily A, polypeptide 1 [Source:NCBI gene;Acc:281740]	trans	-0.885714	0.0188455
ENSBTAT00000086499	ENSBTAG00000048764	known	ENSBTAG00000014890	CYP19A1	cytochrome P450, family 19, subfamily A, polypeptide 1 [Source:NCBI gene;Acc:281740]	trans	-0.942857	0.00480466
ENSBTAT00000085002	ENSBTAG00000052772	known	ENSBTAG00000014890	CYP19A1	cytochrome P450, family 19, subfamily A, polypeptide 1 [Source:NCBI gene;Acc:281740]	trans	-0.885714	0.0188455
ENSBTAT00000070133	ENSBTAG00000054537	known	ENSBTAG00000014890	CYP19A1	cytochrome P450, family 19, subfamily A, polypeptide 1 [Source:NCBI gene;Acc:281740]	trans	-0.885714	0.0188455
ENSBTAT00000084459	ENSBTAG00000052322	known	ENSBTAG00000014890	CYP19A1	cytochrome P450, family 19, subfamily A, polypeptide 1 [Source:NCBI gene;Acc:281740]	trans	-1	0
ENSBTAT00000069981	ENSBTAG00000053883	known	ENSBTAG00000014890	CYP19A1	cytochrome P450, family 19, subfamily A, polypeptide 1 [Source:NCBI gene;Acc:281740]	trans	-0.828571	0.0415627
XR_234812.4	ENSBTAG00000054562	known	ENSBTAG00000014890	CYP19A1	cytochrome P450, family 19, subfamily A, polypeptide 1 [Source:NCBI gene;Acc:281740]	trans	-0.942857	0.00480466
ENSBTAT00000085800	ENSBTAG00000052941	known	ENSBTAG00000014890	CYP19A1	cytochrome P450, family 19, subfamily A, polypeptide 1 [Source:NCBI gene;Acc:281740]	trans	-0.828571	0.0415627
ENSBTAT00000072549	ENSBTAG00000051857	known	ENSBTAG00000014890	CYP19A1	cytochrome P450, family 19, subfamily A, polypeptide 1 [Source:NCBI gene;Acc:281740]	trans	-0.828571	0.0415627
ENSBTAT00000085242	ENSBTAG00000054714	known	ENSBTAG00000014890	CYP19A1	cytochrome P450, family 19, subfamily A, polypeptide 1 [Source:NCBI gene;Acc:281740]	trans	-0.942857	0.00480466
ENSBTAT00000075983	ENSBTAG00000053362	known	ENSBTAG00000014890	CYP19A1	cytochrome P450, family 19, subfamily A, polypeptide 1 [Source:NCBI gene;Acc:281740]	trans	-0.942857	0.00480466
ENSBTAT00000082860	ENSBTAG00000050524	known	ENSBTAG00000014890	CYP19A1	cytochrome P450, family 19, subfamily A, polypeptide 1 [Source:NCBI gene;Acc:281740]	trans	-0.885714	0.0188455
ENSBTAT00000081852	ENSBTAG00000051735	known	ENSBTAG00000014890	CYP19A1	cytochrome P450, family 19, subfamily A, polypeptide 1 [Source:NCBI gene;Acc:281740]	trans	-0.828571	0.0415627
NONBTAT004759.2	ENSBTAG00000020412	known	ENSBTAG00000014890	CYP19A1	cytochrome P450, family 19, subfamily A, polypeptide 1 [Source:NCBI gene;Acc:281740]	trans	0.941124	0.00509754
ENSBTAT00000072326	ENSBTAG00000055043	known	ENSBTAG00000014890	CYP19A1	cytochrome P450, family 19, subfamily A, polypeptide 1 [Source:NCBI gene;Acc:281740]	trans	-1	0
XR_003036459.1	ENSBTAG00000048759	known	ENSBTAG00000014890	CYP19A1	cytochrome P450, family 19, subfamily A, polypeptide 1 [Source:NCBI gene;Acc:281740]	trans	-0.885714	0.0188455
ENSBTAT00000080643	ENSBTAG00000054053	known	ENSBTAG00000014890	CYP19A1	cytochrome P450, family 19, subfamily A, polypeptide 1 [Source:NCBI gene;Acc:281740]	trans	-0.828571	0.0415627
XR_815821.3	ENSBTAG00000049849	known	ENSBTAG00000014890	CYP19A1	cytochrome P450, family 19, subfamily A, polypeptide 1 [Source:NCBI gene;Acc:281740]	trans	-0.885714	0.0188455
ENSBTAT00000084779	ENSBTAG00000052724	known	ENSBTAG00000014890	CYP19A1	cytochrome P450, family 19, subfamily A, polypeptide 1 [Source:NCBI gene;Acc:281740]	trans	0.942857	0.00480466
ENSBTAT00000078220	ENSBTAG00000048632	known	ENSBTAG00000014890	CYP19A1	cytochrome P450, family 19, subfamily A, polypeptide 1 [Source:NCBI gene;Acc:281740]	trans	-0.885714	0.0188455
ENSBTAT00000082178	ENSBTAG00000050487	known	ENSBTAG00000014890	CYP19A1	cytochrome P450, family 19, subfamily A, polypeptide 1 [Source:NCBI gene;Acc:281740]	trans	-0.942857	0.00480466
ENSBTAT00000076735	ENSBTAG00000051242	known	ENSBTAG00000014890	CYP19A1	cytochrome P450, family 19, subfamily A, polypeptide 1 [Source:NCBI gene;Acc:281740]	trans	-0.942857	0.00480466
ENSBTAT00000079689	ENSBTAG00000051271	known	ENSBTAG00000014890	CYP19A1	cytochrome P450, family 19, subfamily A, polypeptide 1 [Source:NCBI gene;Acc:281740]	trans	-0.942857	0.00480466
ENSBTAT00000075230	ENSBTAG00000048781	known	ENSBTAG00000014890	CYP19A1	cytochrome P450, family 19, subfamily A, polypeptide 1 [Source:NCBI gene;Acc:281740]	trans	-0.885714	0.0188455
ENSBTAT00000087118	ENSBTAG00000048805	known	ENSBTAG00000014890	CYP19A1	cytochrome P450, family 19, subfamily A, polypeptide 1 [Source:NCBI gene;Acc:281740]	trans	-0.885714	0.0188455
ENSBTAT00000075237	ENSBTAG00000054817	known	ENSBTAG00000014890	CYP19A1	cytochrome P450, family 19, subfamily A, polypeptide 1 [Source:NCBI gene;Acc:281740]	trans	-0.885714	0.0188455
XR_001500977.2	ENSBTAG00000049840	known	ENSBTAG00000014890	CYP19A1	cytochrome P450, family 19, subfamily A, polypeptide 1 [Source:NCBI gene;Acc:281740]	trans	-0.885714	0.0188455
ENSBTAT00000083443	ENSBTAG00000052927	known	ENSBTAG00000014890	CYP19A1	cytochrome P450, family 19, subfamily A, polypeptide 1 [Source:NCBI gene;Acc:281740]	trans	-0.942857	0.00480466
XR_003036276.1	ENSBTAG00000051007	known	ENSBTAG00000014890	CYP19A1	cytochrome P450, family 19, subfamily A, polypeptide 1 [Source:NCBI gene;Acc:281740]	trans	-0.885714	0.0188455
ENSBTAT00000075186	ENSBTAG00000050108	known	ENSBTAG00000014890	CYP19A1	cytochrome P450, family 19, subfamily A, polypeptide 1 [Source:NCBI gene;Acc:281740]	trans	-0.885714	0.0188455
ENSBTAT00000078566	ENSBTAG00000053158	known	ENSBTAG00000014890	CYP19A1	cytochrome P450, family 19, subfamily A, polypeptide 1 [Source:NCBI gene;Acc:281740]	trans	-0.885714	0.0188455
XR_003032256.1	ENSBTAG00000053846	known	ENSBTAG00000014890	CYP19A1	cytochrome P450, family 19, subfamily A, polypeptide 1 [Source:NCBI gene;Acc:281740]	trans	-0.885714	0.0188455
ENSBTAT00000080780	ENSBTAG00000051018	known	ENSBTAG00000014890	CYP19A1	cytochrome P450, family 19, subfamily A, polypeptide 1 [Source:NCBI gene;Acc:281740]	trans	-0.885714	0.0188455
ENSBTAT00000087177	ENSBTAG00000050748	known	ENSBTAG00000014890	CYP19A1	cytochrome P450, family 19, subfamily A, polypeptide 1 [Source:NCBI gene;Acc:281740]	trans	0.828571	0.0415627
XR_003036372.1	ENSBTAG00000048783	known	ENSBTAG00000014890	CYP19A1	cytochrome P450, family 19, subfamily A, polypeptide 1 [Source:NCBI gene;Acc:281740]	trans	-0.942857	0.00480466
ENSBTAT00000086935	ENSBTAG00000052126	known	ENSBTAG00000014890	CYP19A1	cytochrome P450, family 19, subfamily A, polypeptide 1 [Source:NCBI gene;Acc:281740]	trans	-0.942857	0.00480466
ENSBTAT00000079604	ENSBTAG00000055098	known	ENSBTAG00000014890	CYP19A1	cytochrome P450, family 19, subfamily A, polypeptide 1 [Source:NCBI gene;Acc:281740]	trans	-0.885714	0.0188455
ENSBTAT00000070028	ENSBTAG00000049570	known	ENSBTAG00000014890	CYP19A1	cytochrome P450, family 19, subfamily A, polypeptide 1 [Source:NCBI gene;Acc:281740]	trans	-0.942857	0.00480466
ENSBTAT00000020417	ENSBTAG00000015363	known	ENSBTAG00000014890	CYP19A1	cytochrome P450, family 19, subfamily A, polypeptide 1 [Source:NCBI gene;Acc:281740]	trans	1	0
ENSBTAT00000080812	ENSBTAG00000048867	known	ENSBTAG00000014890	CYP19A1	cytochrome P450, family 19, subfamily A, polypeptide 1 [Source:NCBI gene;Acc:281740]	trans	-0.942857	0.00480466
ENSBTAT00000081037	ENSBTAG00000052424	known	ENSBTAG00000014890	CYP19A1	cytochrome P450, family 19, subfamily A, polypeptide 1 [Source:NCBI gene;Acc:281740]	trans	-0.885714	0.0188455
ENSBTAT00000079823	ENSBTAG00000049242	known	ENSBTAG00000014890	CYP19A1	cytochrome P450, family 19, subfamily A, polypeptide 1 [Source:NCBI gene;Acc:281740]	trans	-0.885714	0.0188455
ENSBTAT00000076851	ENSBTAG00000053457	known	ENSBTAG00000014890	CYP19A1	cytochrome P450, family 19, subfamily A, polypeptide 1 [Source:NCBI gene;Acc:281740]	trans	-0.942857	0.00480466
ENSBTAT00000083525	ENSBTAG00000052897	known	ENSBTAG00000014890	CYP19A1	cytochrome P450, family 19, subfamily A, polypeptide 1 [Source:NCBI gene;Acc:281740]	trans	-0.942857	0.00480466
ENSBTAT00000082425	ENSBTAG00000054405	known	ENSBTAG00000014890	CYP19A1	cytochrome P450, family 19, subfamily A, polypeptide 1 [Source:NCBI gene;Acc:281740]	trans	-0.885714	0.0188455
ENSBTAT00000084429	ENSBTAG00000049199	known	ENSBTAG00000014890	CYP19A1	cytochrome P450, family 19, subfamily A, polypeptide 1 [Source:NCBI gene;Acc:281740]	trans	-0.942857	0.00480466
ENSBTAT00000084902	ENSBTAG00000053931	known	ENSBTAG00000014890	CYP19A1	cytochrome P450, family 19, subfamily A, polypeptide 1 [Source:NCBI gene;Acc:281740]	trans	-0.927634	0.00766584
ENSBTAT00000074345	ENSBTAG00000054716	known	ENSBTAG00000014890	CYP19A1	cytochrome P450, family 19, subfamily A, polypeptide 1 [Source:NCBI gene;Acc:281740]	trans	-1	0
ENSBTAT00000076318	ENSBTAG00000054651	known	ENSBTAG00000014890	CYP19A1	cytochrome P450, family 19, subfamily A, polypeptide 1 [Source:NCBI gene;Acc:281740]	trans	-0.828571	0.0415627
ENSBTAT00000072176	ENSBTAG00000053343	known	ENSBTAG00000014890	CYP19A1	cytochrome P450, family 19, subfamily A, polypeptide 1 [Source:NCBI gene;Acc:281740]	trans	-0.885714	0.0188455
XR_001494527.2	ENSBTAG00000049981	known	ENSBTAG00000014890	CYP19A1	cytochrome P450, family 19, subfamily A, polypeptide 1 [Source:NCBI gene;Acc:281740]	trans	-0.882735	0.0198204
XR_001500410.2	ENSBTAG00000054494	known	ENSBTAG00000014890	CYP19A1	cytochrome P450, family 19, subfamily A, polypeptide 1 [Source:NCBI gene;Acc:281740]	trans	0.898645	0.0148886
XR_816916.3	ENSBTAG00000051239	known	ENSBTAG00000014890	CYP19A1	cytochrome P450, family 19, subfamily A, polypeptide 1 [Source:NCBI gene;Acc:281740]	trans	-0.828571	0.0415627
XR_001501504.2	ENSBTAG00000053464	known	ENSBTAG00000014890	CYP19A1	cytochrome P450, family 19, subfamily A, polypeptide 1 [Source:NCBI gene;Acc:281740]	trans	-0.845154	0.0341094
ENSBTAT00000070053	ENSBTAG00000048770	known	ENSBTAG00000014890	CYP19A1	cytochrome P450, family 19, subfamily A, polypeptide 1 [Source:NCBI gene;Acc:281740]	trans	-0.942857	0.00480466
XR_239483.4	ENSBTAG00000050387	known	ENSBTAG00000014890	CYP19A1	cytochrome P450, family 19, subfamily A, polypeptide 1 [Source:NCBI gene;Acc:281740]	trans	-0.828571	0.0415627
ENSBTAT00000067290	ENSBTAG00000048959	known	ENSBTAG00000014890	CYP19A1	cytochrome P450, family 19, subfamily A, polypeptide 1 [Source:NCBI gene;Acc:281740]	trans	-0.811679	0.0498576
ENSBTAT00000075173	ENSBTAG00000053123	known	ENSBTAG00000014890	CYP19A1	cytochrome P450, family 19, subfamily A, polypeptide 1 [Source:NCBI gene;Acc:281740]	trans	-0.885714	0.0188455
XR_001501141.2	ENSBTAG00000050739	known	ENSBTAG00000014890	CYP19A1	cytochrome P450, family 19, subfamily A, polypeptide 1 [Source:NCBI gene;Acc:281740]	trans	-0.885714	0.0188455
ENSBTAT00000077651	ENSBTAG00000049529	known	ENSBTAG00000014890	CYP19A1	cytochrome P450, family 19, subfamily A, polypeptide 1 [Source:NCBI gene;Acc:281740]	trans	-0.942857	0.00480466
ENSBTAT00000078163	ENSBTAG00000053478	known	ENSBTAG00000014890	CYP19A1	cytochrome P450, family 19, subfamily A, polypeptide 1 [Source:NCBI gene;Acc:281740]	trans	-0.885714	0.0188455
ENSBTAT00000077650	ENSBTAG00000051239	known	ENSBTAG00000014890	CYP19A1	cytochrome P450, family 19, subfamily A, polypeptide 1 [Source:NCBI gene;Acc:281740]	trans	-0.942857	0.00480466
ENSBTAT00000080804	ENSBTAG00000051408	known	ENSBTAG00000014890	CYP19A1	cytochrome P450, family 19, subfamily A, polypeptide 1 [Source:NCBI gene;Acc:281740]	trans	0.828571	0.0415627
ENSBTAT00000082668	ENSBTAG00000050280	known	ENSBTAG00000014890	CYP19A1	cytochrome P450, family 19, subfamily A, polypeptide 1 [Source:NCBI gene;Acc:281740]	trans	-0.942857	0.00480466
XR_003031232.1	ENSBTAG00000049279	known	ENSBTAG00000014890	CYP19A1	cytochrome P450, family 19, subfamily A, polypeptide 1 [Source:NCBI gene;Acc:281740]	trans	-0.942857	0.00480466
ENSBTAT00000071505	ENSBTAG00000053729	known	ENSBTAG00000014890	CYP19A1	cytochrome P450, family 19, subfamily A, polypeptide 1 [Source:NCBI gene;Acc:281740]	trans	-0.942857	0.00480466
XR_810083.3	ENSBTAG00000052127	known	ENSBTAG00000014890	CYP19A1	cytochrome P450, family 19, subfamily A, polypeptide 1 [Source:NCBI gene;Acc:281740]	trans	0.941124	0.00509754
NONBTAT030234.1	ENSBTAG00000052091	known	ENSBTAG00000014890	CYP19A1	cytochrome P450, family 19, subfamily A, polypeptide 1 [Source:NCBI gene;Acc:281740]	trans	-0.885714	0.0188455
ENSBTAT00000068429	ENSBTAG00000049204	known	ENSBTAG00000014890	CYP19A1	cytochrome P450, family 19, subfamily A, polypeptide 1 [Source:NCBI gene;Acc:281740]	trans	-0.942857	0.00480466
ENSBTAT00000068835	ENSBTAG00000053331	known	ENSBTAG00000014890	CYP19A1	cytochrome P450, family 19, subfamily A, polypeptide 1 [Source:NCBI gene;Acc:281740]	trans	-0.885714	0.0188455
ENSBTAT00000081048	ENSBTAG00000049059	known	ENSBTAG00000014890	CYP19A1	cytochrome P450, family 19, subfamily A, polypeptide 1 [Source:NCBI gene;Acc:281740]	trans	-0.811679	0.0498576
ENSBTAT00000074316	ENSBTAG00000053305	known	ENSBTAG00000014890	CYP19A1	cytochrome P450, family 19, subfamily A, polypeptide 1 [Source:NCBI gene;Acc:281740]	trans	-0.885714	0.0188455
ENSBTAT00000069785	ENSBTAG00000051420	known	ENSBTAG00000014890	CYP19A1	cytochrome P450, family 19, subfamily A, polypeptide 1 [Source:NCBI gene;Acc:281740]	trans	-0.942857	0.00480466
ENSBTAT00000074085	ENSBTAG00000051561	known	ENSBTAG00000014890	CYP19A1	cytochrome P450, family 19, subfamily A, polypeptide 1 [Source:NCBI gene;Acc:281740]	trans	-0.885714	0.0188455
XR_003035459.1	ENSBTAG00000049459	known	ENSBTAG00000014890	CYP19A1	cytochrome P450, family 19, subfamily A, polypeptide 1 [Source:NCBI gene;Acc:281740]	trans	-0.885714	0.0188455
ENSBTAT00000085594	ENSBTAG00000053383	known	ENSBTAG00000014890	CYP19A1	cytochrome P450, family 19, subfamily A, polypeptide 1 [Source:NCBI gene;Acc:281740]	trans	-0.885714	0.0188455
ENSBTAT00000079966	ENSBTAG00000048498	known	ENSBTAG00000014890	CYP19A1	cytochrome P450, family 19, subfamily A, polypeptide 1 [Source:NCBI gene;Acc:281740]	trans	-0.885714	0.0188455
ENSBTAT00000086852	ENSBTAG00000053705	known	ENSBTAG00000014890	CYP19A1	cytochrome P450, family 19, subfamily A, polypeptide 1 [Source:NCBI gene;Acc:281740]	trans	-0.898645	0.0148886
ENSBTAT00000075904	ENSBTAG00000050772	known	ENSBTAG00000014890	CYP19A1	cytochrome P450, family 19, subfamily A, polypeptide 1 [Source:NCBI gene;Acc:281740]	trans	-0.942857	0.00480466
ENSBTAT00000082856	ENSBTAG00000054948	known	ENSBTAG00000014890	CYP19A1	cytochrome P450, family 19, subfamily A, polypeptide 1 [Source:NCBI gene;Acc:281740]	trans	-0.927634	0.00766584
ENSBTAT00000067274	ENSBTAG00000052856	known	ENSBTAG00000014890	CYP19A1	cytochrome P450, family 19, subfamily A, polypeptide 1 [Source:NCBI gene;Acc:281740]	trans	-0.942857	0.00480466
ENSBTAT00000068054	ENSBTAG00000054373	known	ENSBTAG00000014890	CYP19A1	cytochrome P450, family 19, subfamily A, polypeptide 1 [Source:NCBI gene;Acc:281740]	trans	-0.885714	0.0188455
NONBTAT011846.2	ENSBTAG00000018067	known	ENSBTAG00000014890	CYP19A1	cytochrome P450, family 19, subfamily A, polypeptide 1 [Source:NCBI gene;Acc:281740]	trans	0.885714	0.0188455
ENSBTAT00000087475	ENSBTAG00000052409	known	ENSBTAG00000014890	CYP19A1	cytochrome P450, family 19, subfamily A, polypeptide 1 [Source:NCBI gene;Acc:281740]	trans	-0.885714	0.0188455
ENSBTAT00000077289	ENSBTAG00000052150	known	ENSBTAG00000014890	CYP19A1	cytochrome P450, family 19, subfamily A, polypeptide 1 [Source:NCBI gene;Acc:281740]	trans	-1	0
ENSBTAT00000082413	ENSBTAG00000052276	known	ENSBTAG00000014890	CYP19A1	cytochrome P450, family 19, subfamily A, polypeptide 1 [Source:NCBI gene;Acc:281740]	trans	-0.828571	0.0415627
ENSBTAT00000080200	ENSBTAG00000053328	known	ENSBTAG00000014890	CYP19A1	cytochrome P450, family 19, subfamily A, polypeptide 1 [Source:NCBI gene;Acc:281740]	trans	-0.885714	0.0188455
ENSBTAT00000074095	ENSBTAG00000050348	known	ENSBTAG00000014890	CYP19A1	cytochrome P450, family 19, subfamily A, polypeptide 1 [Source:NCBI gene;Acc:281740]	trans	-0.828571	0.0415627
ENSBTAT00000073331	ENSBTAG00000052091	known	ENSBTAG00000014890	CYP19A1	cytochrome P450, family 19, subfamily A, polypeptide 1 [Source:NCBI gene;Acc:281740]	trans	-0.942857	0.00480466
ENSBTAT00000067790	ENSBTAG00000049314	known	ENSBTAG00000014890	CYP19A1	cytochrome P450, family 19, subfamily A, polypeptide 1 [Source:NCBI gene;Acc:281740]	trans	-0.885714	0.0188455
ENSBTAT00000070876	ENSBTAG00000048748	known	ENSBTAG00000014890	CYP19A1	cytochrome P450, family 19, subfamily A, polypeptide 1 [Source:NCBI gene;Acc:281740]	trans	-1	0
ENSBTAT00000080692	ENSBTAG00000055238	known	ENSBTAG00000014890	CYP19A1	cytochrome P450, family 19, subfamily A, polypeptide 1 [Source:NCBI gene;Acc:281740]	trans	-0.885714	0.0188455
ENSBTAT00000071444	ENSBTAG00000048558	known	ENSBTAG00000014890	CYP19A1	cytochrome P450, family 19, subfamily A, polypeptide 1 [Source:NCBI gene;Acc:281740]	trans	-0.885714	0.0188455
ENSBTAT00000072445	ENSBTAG00000051720	known	ENSBTAG00000014890	CYP19A1	cytochrome P450, family 19, subfamily A, polypeptide 1 [Source:NCBI gene;Acc:281740]	trans	-0.942857	0.00480466
XR_001494971.2	ENSBTAG00000051304	known	ENSBTAG00000014890	CYP19A1	cytochrome P450, family 19, subfamily A, polypeptide 1 [Source:NCBI gene;Acc:281740]	trans	-0.942857	0.00480466
ENSBTAT00000079404	ENSBTAG00000048367	known	ENSBTAG00000014890	CYP19A1	cytochrome P450, family 19, subfamily A, polypeptide 1 [Source:NCBI gene;Acc:281740]	trans	-0.885714	0.0188455
ENSBTAT00000072675	ENSBTAG00000051832	known	ENSBTAG00000014890	CYP19A1	cytochrome P450, family 19, subfamily A, polypeptide 1 [Source:NCBI gene;Acc:281740]	trans	-1	0
ENSBTAT00000084851	ENSBTAG00000050486	known	ENSBTAG00000014890	CYP19A1	cytochrome P450, family 19, subfamily A, polypeptide 1 [Source:NCBI gene;Acc:281740]	trans	-0.942857	0.00480466
ENSBTAT00000083033	ENSBTAG00000051730	known	ENSBTAG00000014890	CYP19A1	cytochrome P450, family 19, subfamily A, polypeptide 1 [Source:NCBI gene;Acc:281740]	trans	-0.828571	0.0415627
XR_003036450.1	ENSBTAG00000053559	known	ENSBTAG00000014890	CYP19A1	cytochrome P450, family 19, subfamily A, polypeptide 1 [Source:NCBI gene;Acc:281740]	trans	-0.880406	0.0205987
NONBTAT028630.1	ENSBTAG00000001656	known	ENSBTAG00000014890	CYP19A1	cytochrome P450, family 19, subfamily A, polypeptide 1 [Source:NCBI gene;Acc:281740]	trans	0.942857	0.00480466
ENSBTAT00000067034	ENSBTAG00000052048	known	ENSBTAG00000014890	CYP19A1	cytochrome P450, family 19, subfamily A, polypeptide 1 [Source:NCBI gene;Acc:281740]	trans	-0.885714	0.0188455
ENSBTAT00000074368	ENSBTAG00000052180	known	ENSBTAG00000014890	CYP19A1	cytochrome P450, family 19, subfamily A, polypeptide 1 [Source:NCBI gene;Acc:281740]	trans	-0.942857	0.00480466
ENSBTAT00000085715	ENSBTAG00000048842	known	ENSBTAG00000014890	CYP19A1	cytochrome P450, family 19, subfamily A, polypeptide 1 [Source:NCBI gene;Acc:281740]	trans	0.942857	0.00480466
ENSBTAT00000080741	ENSBTAG00000048719	known	ENSBTAG00000014890	CYP19A1	cytochrome P450, family 19, subfamily A, polypeptide 1 [Source:NCBI gene;Acc:281740]	trans	-1	0
ENSBTAT00000082333	ENSBTAG00000049824	known	ENSBTAG00000014890	CYP19A1	cytochrome P450, family 19, subfamily A, polypeptide 1 [Source:NCBI gene;Acc:281740]	trans	-0.942857	0.00480466
MSTRG.28813.2	MSTRG.28813	novel	ENSBTAG00000014890	CYP19A1	cytochrome P450, family 19, subfamily A, polypeptide 1 [Source:NCBI gene;Acc:281740]	trans	-1	0
MSTRG.3350.1	MSTRG.3350	novel	ENSBTAG00000014890	CYP19A1	cytochrome P450, family 19, subfamily A, polypeptide 1 [Source:NCBI gene;Acc:281740]	trans	-1	0
MSTRG.720.1	MSTRG.720	novel	ENSBTAG00000014890	CYP19A1	cytochrome P450, family 19, subfamily A, polypeptide 1 [Source:NCBI gene;Acc:281740]	trans	-0.942857	0.00480466
MSTRG.13776.3	MSTRG.13776	novel	ENSBTAG00000014890	CYP19A1	cytochrome P450, family 19, subfamily A, polypeptide 1 [Source:NCBI gene;Acc:281740]	trans	-0.885714	0.0188455
MSTRG.9766.1	MSTRG.9766	novel	ENSBTAG00000014890	CYP19A1	cytochrome P450, family 19, subfamily A, polypeptide 1 [Source:NCBI gene;Acc:281740]	trans	-0.885714	0.0188455
MSTRG.22686.1	MSTRG.22686	novel	ENSBTAG00000014890	CYP19A1	cytochrome P450, family 19, subfamily A, polypeptide 1 [Source:NCBI gene;Acc:281740]	trans	-0.942857	0.00480466
MSTRG.25508.1	MSTRG.25508	novel	ENSBTAG00000014890	CYP19A1	cytochrome P450, family 19, subfamily A, polypeptide 1 [Source:NCBI gene;Acc:281740]	trans	-0.942857	0.00480466
MSTRG.9636.2	MSTRG.9636	novel	ENSBTAG00000014890	CYP19A1	cytochrome P450, family 19, subfamily A, polypeptide 1 [Source:NCBI gene;Acc:281740]	trans	-0.942857	0.00480466
MSTRG.28434.3	MSTRG.28434	novel	ENSBTAG00000014890	CYP19A1	cytochrome P450, family 19, subfamily A, polypeptide 1 [Source:NCBI gene;Acc:281740]	trans	-1	0
MSTRG.25499.4	MSTRG.25499	novel	ENSBTAG00000014890	CYP19A1	cytochrome P450, family 19, subfamily A, polypeptide 1 [Source:NCBI gene;Acc:281740]	trans	0.942857	0.00480466
MSTRG.27502.3	MSTRG.27502	novel	ENSBTAG00000014890	CYP19A1	cytochrome P450, family 19, subfamily A, polypeptide 1 [Source:NCBI gene;Acc:281740]	trans	-0.942857	0.00480466
MSTRG.945.1	MSTRG.945	novel	ENSBTAG00000014890	CYP19A1	cytochrome P450, family 19, subfamily A, polypeptide 1 [Source:NCBI gene;Acc:281740]	trans	-0.942857	0.00480466
MSTRG.1093.1	MSTRG.1093	novel	ENSBTAG00000014890	CYP19A1	cytochrome P450, family 19, subfamily A, polypeptide 1 [Source:NCBI gene;Acc:281740]	trans	-0.828571	0.0415627
MSTRG.24712.1	MSTRG.24712	novel	ENSBTAG00000014890	CYP19A1	cytochrome P450, family 19, subfamily A, polypeptide 1 [Source:NCBI gene;Acc:281740]	trans	-0.942857	0.00480466
MSTRG.12378.1	MSTRG.12378	novel	ENSBTAG00000014890	CYP19A1	cytochrome P450, family 19, subfamily A, polypeptide 1 [Source:NCBI gene;Acc:281740]	trans	-0.942857	0.00480466
MSTRG.21020.1	MSTRG.21020	novel	ENSBTAG00000014890	CYP19A1	cytochrome P450, family 19, subfamily A, polypeptide 1 [Source:NCBI gene;Acc:281740]	trans	-0.942857	0.00480466
MSTRG.24580.1	MSTRG.24580	novel	ENSBTAG00000014890	CYP19A1	cytochrome P450, family 19, subfamily A, polypeptide 1 [Source:NCBI gene;Acc:281740]	trans	-0.942857	0.00480466
MSTRG.10308.2	MSTRG.10308	novel	ENSBTAG00000014890	CYP19A1	cytochrome P450, family 19, subfamily A, polypeptide 1 [Source:NCBI gene;Acc:281740]	trans	-0.942857	0.00480466
MSTRG.2615.1	MSTRG.2615	novel	ENSBTAG00000014890	CYP19A1	cytochrome P450, family 19, subfamily A, polypeptide 1 [Source:NCBI gene;Acc:281740]	trans	-0.942857	0.00480466
MSTRG.28436.4	MSTRG.28436	novel	ENSBTAG00000014890	CYP19A1	cytochrome P450, family 19, subfamily A, polypeptide 1 [Source:NCBI gene;Acc:281740]	trans	-0.942857	0.00480466
MSTRG.18410.2	MSTRG.18410	novel	ENSBTAG00000014890	CYP19A1	cytochrome P450, family 19, subfamily A, polypeptide 1 [Source:NCBI gene;Acc:281740]	trans	-0.828571	0.0415627
MSTRG.24391.1	MSTRG.24391	novel	ENSBTAG00000014890	CYP19A1	cytochrome P450, family 19, subfamily A, polypeptide 1 [Source:NCBI gene;Acc:281740]	trans	-0.942857	0.00480466
MSTRG.4242.1	MSTRG.4242	novel	ENSBTAG00000014890	CYP19A1	cytochrome P450, family 19, subfamily A, polypeptide 1 [Source:NCBI gene;Acc:281740]	trans	-0.885714	0.0188455
MSTRG.25365.2	MSTRG.25365	novel	ENSBTAG00000014890	CYP19A1	cytochrome P450, family 19, subfamily A, polypeptide 1 [Source:NCBI gene;Acc:281740]	trans	0.828571	0.0415627
MSTRG.16754.1	MSTRG.16754	novel	ENSBTAG00000014890	CYP19A1	cytochrome P450, family 19, subfamily A, polypeptide 1 [Source:NCBI gene;Acc:281740]	trans	-0.942857	0.00480466
MSTRG.28996.5	MSTRG.28996	novel	ENSBTAG00000014890	CYP19A1	cytochrome P450, family 19, subfamily A, polypeptide 1 [Source:NCBI gene;Acc:281740]	trans	-1	0
MSTRG.12536.1	MSTRG.12536	novel	ENSBTAG00000014890	CYP19A1	cytochrome P450, family 19, subfamily A, polypeptide 1 [Source:NCBI gene;Acc:281740]	trans	-0.828571	0.0415627
MSTRG.19049.1	MSTRG.19049	novel	ENSBTAG00000014890	CYP19A1	cytochrome P450, family 19, subfamily A, polypeptide 1 [Source:NCBI gene;Acc:281740]	trans	-0.885714	0.0188455
MSTRG.4762.1	MSTRG.4762	novel	ENSBTAG00000014890	CYP19A1	cytochrome P450, family 19, subfamily A, polypeptide 1 [Source:NCBI gene;Acc:281740]	trans	-0.885714	0.0188455
MSTRG.4334.1	MSTRG.4334	novel	ENSBTAG00000014890	CYP19A1	cytochrome P450, family 19, subfamily A, polypeptide 1 [Source:NCBI gene;Acc:281740]	trans	-0.828571	0.0415627
MSTRG.7205.1	MSTRG.7205	novel	ENSBTAG00000014890	CYP19A1	cytochrome P450, family 19, subfamily A, polypeptide 1 [Source:NCBI gene;Acc:281740]	trans	-0.885714	0.0188455
MSTRG.285.1	MSTRG.285	novel	ENSBTAG00000014890	CYP19A1	cytochrome P450, family 19, subfamily A, polypeptide 1 [Source:NCBI gene;Acc:281740]	trans	-0.942857	0.00480466
MSTRG.26487.2	MSTRG.26487	novel	ENSBTAG00000014890	CYP19A1	cytochrome P450, family 19, subfamily A, polypeptide 1 [Source:NCBI gene;Acc:281740]	trans	-0.985611	0.000309086
MSTRG.28862.1	MSTRG.28862	novel	ENSBTAG00000014890	CYP19A1	cytochrome P450, family 19, subfamily A, polypeptide 1 [Source:NCBI gene;Acc:281740]	trans	-0.885714	0.0188455
MSTRG.16593.1	MSTRG.16593	novel	ENSBTAG00000014890	CYP19A1	cytochrome P450, family 19, subfamily A, polypeptide 1 [Source:NCBI gene;Acc:281740]	trans	-0.828571	0.0415627
MSTRG.1894.2	MSTRG.1894	novel	ENSBTAG00000014890	CYP19A1	cytochrome P450, family 19, subfamily A, polypeptide 1 [Source:NCBI gene;Acc:281740]	trans	-1	0
MSTRG.1882.6	MSTRG.1882	novel	ENSBTAG00000014890	CYP19A1	cytochrome P450, family 19, subfamily A, polypeptide 1 [Source:NCBI gene;Acc:281740]	trans	-0.828571	0.0415627
MSTRG.1882.3	MSTRG.1882	novel	ENSBTAG00000014890	CYP19A1	cytochrome P450, family 19, subfamily A, polypeptide 1 [Source:NCBI gene;Acc:281740]	trans	-0.885714	0.0188455
MSTRG.13903.1	MSTRG.13903	novel	ENSBTAG00000014890	CYP19A1	cytochrome P450, family 19, subfamily A, polypeptide 1 [Source:NCBI gene;Acc:281740]	trans	-0.828571	0.0415627
MSTRG.28316.1	MSTRG.28316	novel	ENSBTAG00000014890	CYP19A1	cytochrome P450, family 19, subfamily A, polypeptide 1 [Source:NCBI gene;Acc:281740]	trans	-0.828571	0.0415627
MSTRG.28444.4	MSTRG.28444	novel	ENSBTAG00000014890	CYP19A1	cytochrome P450, family 19, subfamily A, polypeptide 1 [Source:NCBI gene;Acc:281740]	trans	-0.828571	0.0415627
MSTRG.6356.1	MSTRG.6356	novel	ENSBTAG00000014890	CYP19A1	cytochrome P450, family 19, subfamily A, polypeptide 1 [Source:NCBI gene;Acc:281740]	trans	-0.942857	0.00480466
MSTRG.12260.1	MSTRG.12260	novel	ENSBTAG00000014890	CYP19A1	cytochrome P450, family 19, subfamily A, polypeptide 1 [Source:NCBI gene;Acc:281740]	trans	-0.942857	0.00480466
MSTRG.27218.2	MSTRG.27218	novel	ENSBTAG00000014890	CYP19A1	cytochrome P450, family 19, subfamily A, polypeptide 1 [Source:NCBI gene;Acc:281740]	trans	-0.828571	0.0415627
MSTRG.21409.1	MSTRG.21409	novel	ENSBTAG00000014890	CYP19A1	cytochrome P450, family 19, subfamily A, polypeptide 1 [Source:NCBI gene;Acc:281740]	trans	-0.942857	0.00480466
MSTRG.28095.6	MSTRG.28095	novel	ENSBTAG00000014890	CYP19A1	cytochrome P450, family 19, subfamily A, polypeptide 1 [Source:NCBI gene;Acc:281740]	trans	-0.885714	0.0188455
MSTRG.29804.1	MSTRG.29804	novel	ENSBTAG00000014890	CYP19A1	cytochrome P450, family 19, subfamily A, polypeptide 1 [Source:NCBI gene;Acc:281740]	trans	-0.885714	0.0188455
MSTRG.27458.2	MSTRG.27458	novel	ENSBTAG00000014890	CYP19A1	cytochrome P450, family 19, subfamily A, polypeptide 1 [Source:NCBI gene;Acc:281740]	trans	-0.885714	0.0188455
MSTRG.14064.1	MSTRG.14064	novel	ENSBTAG00000014890	CYP19A1	cytochrome P450, family 19, subfamily A, polypeptide 1 [Source:NCBI gene;Acc:281740]	trans	-1	0
MSTRG.29721.1	MSTRG.29721	novel	ENSBTAG00000014890	CYP19A1	cytochrome P450, family 19, subfamily A, polypeptide 1 [Source:NCBI gene;Acc:281740]	trans	-1	0
MSTRG.808.1	MSTRG.808	novel	ENSBTAG00000014890	CYP19A1	cytochrome P450, family 19, subfamily A, polypeptide 1 [Source:NCBI gene;Acc:281740]	trans	-0.885714	0.0188455
MSTRG.19226.1	MSTRG.19226	novel	ENSBTAG00000014890	CYP19A1	cytochrome P450, family 19, subfamily A, polypeptide 1 [Source:NCBI gene;Acc:281740]	trans	-0.942857	0.00480466
MSTRG.3337.2	MSTRG.3337	novel	ENSBTAG00000014890	CYP19A1	cytochrome P450, family 19, subfamily A, polypeptide 1 [Source:NCBI gene;Acc:281740]	trans	-0.942857	0.00480466
MSTRG.28434.8	MSTRG.28434	novel	ENSBTAG00000014890	CYP19A1	cytochrome P450, family 19, subfamily A, polypeptide 1 [Source:NCBI gene;Acc:281740]	trans	-1	0
MSTRG.12056.2	MSTRG.12056	novel	ENSBTAG00000014890	CYP19A1	cytochrome P450, family 19, subfamily A, polypeptide 1 [Source:NCBI gene;Acc:281740]	trans	-0.828571	0.0415627
MSTRG.28364.6	MSTRG.28364	novel	ENSBTAG00000014890	CYP19A1	cytochrome P450, family 19, subfamily A, polypeptide 1 [Source:NCBI gene;Acc:281740]	trans	-0.845154	0.0341094
MSTRG.11035.1	MSTRG.11035	novel	ENSBTAG00000014890	CYP19A1	cytochrome P450, family 19, subfamily A, polypeptide 1 [Source:NCBI gene;Acc:281740]	trans	-0.828571	0.0415627
MSTRG.28384.8	MSTRG.28384	novel	ENSBTAG00000014890	CYP19A1	cytochrome P450, family 19, subfamily A, polypeptide 1 [Source:NCBI gene;Acc:281740]	trans	-0.828571	0.0415627
MSTRG.4887.1	MSTRG.4887	novel	ENSBTAG00000014890	CYP19A1	cytochrome P450, family 19, subfamily A, polypeptide 1 [Source:NCBI gene;Acc:281740]	trans	-0.885714	0.0188455
MSTRG.28498.6	MSTRG.28498	novel	ENSBTAG00000014890	CYP19A1	cytochrome P450, family 19, subfamily A, polypeptide 1 [Source:NCBI gene;Acc:281740]	trans	-0.942857	0.00480466
MSTRG.27896.3	MSTRG.27896	novel	ENSBTAG00000014890	CYP19A1	cytochrome P450, family 19, subfamily A, polypeptide 1 [Source:NCBI gene;Acc:281740]	trans	-0.885714	0.0188455
MSTRG.956.1	MSTRG.956	novel	ENSBTAG00000014890	CYP19A1	cytochrome P450, family 19, subfamily A, polypeptide 1 [Source:NCBI gene;Acc:281740]	trans	-0.885714	0.0188455
MSTRG.28384.10	MSTRG.28384	novel	ENSBTAG00000014890	CYP19A1	cytochrome P450, family 19, subfamily A, polypeptide 1 [Source:NCBI gene;Acc:281740]	trans	-0.828571	0.0415627
MSTRG.24858.1	MSTRG.24858	novel	ENSBTAG00000014890	CYP19A1	cytochrome P450, family 19, subfamily A, polypeptide 1 [Source:NCBI gene;Acc:281740]	trans	-0.885714	0.0188455
MSTRG.28582.1	MSTRG.28582	novel	ENSBTAG00000014890	CYP19A1	cytochrome P450, family 19, subfamily A, polypeptide 1 [Source:NCBI gene;Acc:281740]	trans	-0.828571	0.0415627
MSTRG.14414.6	MSTRG.14414	novel	ENSBTAG00000014890	CYP19A1	cytochrome P450, family 19, subfamily A, polypeptide 1 [Source:NCBI gene;Acc:281740]	trans	-0.942857	0.00480466
MSTRG.17143.1	MSTRG.17143	novel	ENSBTAG00000014890	CYP19A1	cytochrome P450, family 19, subfamily A, polypeptide 1 [Source:NCBI gene;Acc:281740]	trans	-0.828571	0.0415627
MSTRG.24699.1	MSTRG.24699	novel	ENSBTAG00000014890	CYP19A1	cytochrome P450, family 19, subfamily A, polypeptide 1 [Source:NCBI gene;Acc:281740]	trans	-0.885714	0.0188455
MSTRG.28824.1	MSTRG.28824	novel	ENSBTAG00000014890	CYP19A1	cytochrome P450, family 19, subfamily A, polypeptide 1 [Source:NCBI gene;Acc:281740]	trans	-0.885714	0.0188455
MSTRG.28384.11	MSTRG.28384	novel	ENSBTAG00000014890	CYP19A1	cytochrome P450, family 19, subfamily A, polypeptide 1 [Source:NCBI gene;Acc:281740]	trans	-0.885714	0.0188455
MSTRG.3214.1	MSTRG.3214	novel	ENSBTAG00000014890	CYP19A1	cytochrome P450, family 19, subfamily A, polypeptide 1 [Source:NCBI gene;Acc:281740]	trans	-0.885714	0.0188455
MSTRG.3002.3	MSTRG.3002	novel	ENSBTAG00000014890	CYP19A1	cytochrome P450, family 19, subfamily A, polypeptide 1 [Source:NCBI gene;Acc:281740]	trans	-0.885714	0.0188455
MSTRG.28808.2	MSTRG.28808	novel	ENSBTAG00000014890	CYP19A1	cytochrome P450, family 19, subfamily A, polypeptide 1 [Source:NCBI gene;Acc:281740]	trans	-0.942857	0.00480466
MSTRG.20213.6	MSTRG.20213	novel	ENSBTAG00000014890	CYP19A1	cytochrome P450, family 19, subfamily A, polypeptide 1 [Source:NCBI gene;Acc:281740]	trans	-0.942857	0.00480466
MSTRG.28580.5	MSTRG.28580	novel	ENSBTAG00000014890	CYP19A1	cytochrome P450, family 19, subfamily A, polypeptide 1 [Source:NCBI gene;Acc:281740]	trans	-0.828571	0.0415627
MSTRG.16784.1	MSTRG.16784	novel	ENSBTAG00000014890	CYP19A1	cytochrome P450, family 19, subfamily A, polypeptide 1 [Source:NCBI gene;Acc:281740]	trans	-0.942857	0.00480466
MSTRG.26470.1	MSTRG.26470	novel	ENSBTAG00000014890	CYP19A1	cytochrome P450, family 19, subfamily A, polypeptide 1 [Source:NCBI gene;Acc:281740]	trans	-0.828571	0.0415627
MSTRG.12596.1	MSTRG.12596	novel	ENSBTAG00000014890	CYP19A1	cytochrome P450, family 19, subfamily A, polypeptide 1 [Source:NCBI gene;Acc:281740]	trans	-0.828571	0.0415627
MSTRG.29695.1	MSTRG.29695	novel	ENSBTAG00000014890	CYP19A1	cytochrome P450, family 19, subfamily A, polypeptide 1 [Source:NCBI gene;Acc:281740]	trans	-0.885714	0.0188455
MSTRG.20684.1	MSTRG.20684	novel	ENSBTAG00000014890	CYP19A1	cytochrome P450, family 19, subfamily A, polypeptide 1 [Source:NCBI gene;Acc:281740]	trans	-0.885714	0.0188455
MSTRG.15811.1	MSTRG.15811	novel	ENSBTAG00000014890	CYP19A1	cytochrome P450, family 19, subfamily A, polypeptide 1 [Source:NCBI gene;Acc:281740]	trans	-0.942857	0.00480466
MSTRG.13674.1	MSTRG.13674	novel	ENSBTAG00000014890	CYP19A1	cytochrome P450, family 19, subfamily A, polypeptide 1 [Source:NCBI gene;Acc:281740]	trans	-0.942857	0.00480466
MSTRG.14318.1	MSTRG.14318	novel	ENSBTAG00000014890	CYP19A1	cytochrome P450, family 19, subfamily A, polypeptide 1 [Source:NCBI gene;Acc:281740]	trans	-0.885714	0.0188455
MSTRG.16780.1	MSTRG.16780	novel	ENSBTAG00000014890	CYP19A1	cytochrome P450, family 19, subfamily A, polypeptide 1 [Source:NCBI gene;Acc:281740]	trans	-0.942857	0.00480466
MSTRG.22637.1	MSTRG.22637	novel	ENSBTAG00000014890	CYP19A1	cytochrome P450, family 19, subfamily A, polypeptide 1 [Source:NCBI gene;Acc:281740]	trans	-0.942857	0.00480466
MSTRG.26330.1	MSTRG.26330	novel	ENSBTAG00000014890	CYP19A1	cytochrome P450, family 19, subfamily A, polypeptide 1 [Source:NCBI gene;Acc:281740]	trans	-0.942857	0.00480466
MSTRG.28578.1	MSTRG.28578	novel	ENSBTAG00000014890	CYP19A1	cytochrome P450, family 19, subfamily A, polypeptide 1 [Source:NCBI gene;Acc:281740]	trans	-0.828571	0.0415627
MSTRG.19092.1	MSTRG.19092	novel	ENSBTAG00000014890	CYP19A1	cytochrome P450, family 19, subfamily A, polypeptide 1 [Source:NCBI gene;Acc:281740]	trans	-0.942857	0.00480466
MSTRG.18409.1	MSTRG.18409	novel	ENSBTAG00000014890	CYP19A1	cytochrome P450, family 19, subfamily A, polypeptide 1 [Source:NCBI gene;Acc:281740]	trans	-0.942857	0.00480466
MSTRG.13747.2	MSTRG.13747	novel	ENSBTAG00000014890	CYP19A1	cytochrome P450, family 19, subfamily A, polypeptide 1 [Source:NCBI gene;Acc:281740]	trans	-0.885714	0.0188455
MSTRG.17582.5	MSTRG.17582	novel	ENSBTAG00000014890	CYP19A1	cytochrome P450, family 19, subfamily A, polypeptide 1 [Source:NCBI gene;Acc:281740]	trans	-0.885714	0.0188455
MSTRG.28413.3	MSTRG.28413	novel	ENSBTAG00000014890	CYP19A1	cytochrome P450, family 19, subfamily A, polypeptide 1 [Source:NCBI gene;Acc:281740]	trans	-0.885714	0.0188455
MSTRG.28445.5	MSTRG.28445	novel	ENSBTAG00000014890	CYP19A1	cytochrome P450, family 19, subfamily A, polypeptide 1 [Source:NCBI gene;Acc:281740]	trans	-0.942857	0.00480466
MSTRG.28413.2	MSTRG.28413	novel	ENSBTAG00000014890	CYP19A1	cytochrome P450, family 19, subfamily A, polypeptide 1 [Source:NCBI gene;Acc:281740]	trans	-0.885714	0.0188455
MSTRG.28413.1	MSTRG.28413	novel	ENSBTAG00000014890	CYP19A1	cytochrome P450, family 19, subfamily A, polypeptide 1 [Source:NCBI gene;Acc:281740]	trans	-0.885714	0.0188455
MSTRG.28445.4	MSTRG.28445	novel	ENSBTAG00000014890	CYP19A1	cytochrome P450, family 19, subfamily A, polypeptide 1 [Source:NCBI gene;Acc:281740]	trans	-0.942857	0.00480466
MSTRG.20213.5	MSTRG.20213	novel	ENSBTAG00000014890	CYP19A1	cytochrome P450, family 19, subfamily A, polypeptide 1 [Source:NCBI gene;Acc:281740]	trans	0.941124	0.00509754
MSTRG.5512.2	MSTRG.5512	novel	ENSBTAG00000014890	CYP19A1	cytochrome P450, family 19, subfamily A, polypeptide 1 [Source:NCBI gene;Acc:281740]	trans	-0.885714	0.0188455
MSTRG.24321.1	MSTRG.24321	novel	ENSBTAG00000014890	CYP19A1	cytochrome P450, family 19, subfamily A, polypeptide 1 [Source:NCBI gene;Acc:281740]	trans	-0.828571	0.0415627
MSTRG.12293.1	MSTRG.12293	novel	ENSBTAG00000014890	CYP19A1	cytochrome P450, family 19, subfamily A, polypeptide 1 [Source:NCBI gene;Acc:281740]	trans	-0.942857	0.00480466
MSTRG.22017.3	MSTRG.22017	novel	ENSBTAG00000014890	CYP19A1	cytochrome P450, family 19, subfamily A, polypeptide 1 [Source:NCBI gene;Acc:281740]	trans	0.898645	0.0148886
MSTRG.15404.1	MSTRG.15404	novel	ENSBTAG00000014890	CYP19A1	cytochrome P450, family 19, subfamily A, polypeptide 1 [Source:NCBI gene;Acc:281740]	trans	-0.942857	0.00480466
MSTRG.4901.8	MSTRG.4901	novel	ENSBTAG00000014890	CYP19A1	cytochrome P450, family 19, subfamily A, polypeptide 1 [Source:NCBI gene;Acc:281740]	trans	-0.885714	0.0188455
MSTRG.21224.4	MSTRG.21224	novel	ENSBTAG00000014890	CYP19A1	cytochrome P450, family 19, subfamily A, polypeptide 1 [Source:NCBI gene;Acc:281740]	trans	-0.885714	0.0188455
MSTRG.17913.1	MSTRG.17913	novel	ENSBTAG00000014890	CYP19A1	cytochrome P450, family 19, subfamily A, polypeptide 1 [Source:NCBI gene;Acc:281740]	trans	0.828571	0.0415627
MSTRG.30080.1	MSTRG.30080	novel	ENSBTAG00000014890	CYP19A1	cytochrome P450, family 19, subfamily A, polypeptide 1 [Source:NCBI gene;Acc:281740]	trans	-0.885714	0.0188455
MSTRG.12923.1	MSTRG.12923	novel	ENSBTAG00000014890	CYP19A1	cytochrome P450, family 19, subfamily A, polypeptide 1 [Source:NCBI gene;Acc:281740]	trans	-0.942857	0.00480466
MSTRG.21809.1	MSTRG.21809	novel	ENSBTAG00000014890	CYP19A1	cytochrome P450, family 19, subfamily A, polypeptide 1 [Source:NCBI gene;Acc:281740]	trans	-0.828571	0.0415627
MSTRG.4142.1	MSTRG.4142	novel	ENSBTAG00000014890	CYP19A1	cytochrome P450, family 19, subfamily A, polypeptide 1 [Source:NCBI gene;Acc:281740]	trans	-0.942857	0.00480466
MSTRG.16181.1	MSTRG.16181	novel	ENSBTAG00000014890	CYP19A1	cytochrome P450, family 19, subfamily A, polypeptide 1 [Source:NCBI gene;Acc:281740]	trans	0.985611	0.000309086
MSTRG.28059.1	MSTRG.28059	novel	ENSBTAG00000014890	CYP19A1	cytochrome P450, family 19, subfamily A, polypeptide 1 [Source:NCBI gene;Acc:281740]	trans	-0.828571	0.0415627
MSTRG.28234.2	MSTRG.28234	novel	ENSBTAG00000014890	CYP19A1	cytochrome P450, family 19, subfamily A, polypeptide 1 [Source:NCBI gene;Acc:281740]	trans	-1	0
MSTRG.21615.1	MSTRG.21615	novel	ENSBTAG00000014890	CYP19A1	cytochrome P450, family 19, subfamily A, polypeptide 1 [Source:NCBI gene;Acc:281740]	trans	-1	0
MSTRG.21513.2	MSTRG.21513	novel	ENSBTAG00000014890	CYP19A1	cytochrome P450, family 19, subfamily A, polypeptide 1 [Source:NCBI gene;Acc:281740]	trans	0.942857	0.00480466
MSTRG.13059.4	MSTRG.13059	novel	ENSBTAG00000014890	CYP19A1	cytochrome P450, family 19, subfamily A, polypeptide 1 [Source:NCBI gene;Acc:281740]	trans	-0.828571	0.0415627
MSTRG.8228.1	MSTRG.8228	novel	ENSBTAG00000014890	CYP19A1	cytochrome P450, family 19, subfamily A, polypeptide 1 [Source:NCBI gene;Acc:281740]	trans	-0.942857	0.00480466
MSTRG.21224.3	MSTRG.21224	novel	ENSBTAG00000014890	CYP19A1	cytochrome P450, family 19, subfamily A, polypeptide 1 [Source:NCBI gene;Acc:281740]	trans	-0.942857	0.00480466
MSTRG.25657.1	MSTRG.25657	novel	ENSBTAG00000014890	CYP19A1	cytochrome P450, family 19, subfamily A, polypeptide 1 [Source:NCBI gene;Acc:281740]	trans	-0.828571	0.0415627
MSTRG.2919.2	MSTRG.2919	novel	ENSBTAG00000014890	CYP19A1	cytochrome P450, family 19, subfamily A, polypeptide 1 [Source:NCBI gene;Acc:281740]	trans	-0.885714	0.0188455
MSTRG.28953.1	MSTRG.28953	novel	ENSBTAG00000014890	CYP19A1	cytochrome P450, family 19, subfamily A, polypeptide 1 [Source:NCBI gene;Acc:281740]	trans	-1	0
MSTRG.25643.2	MSTRG.25643	novel	ENSBTAG00000014890	CYP19A1	cytochrome P450, family 19, subfamily A, polypeptide 1 [Source:NCBI gene;Acc:281740]	trans	-0.885714	0.0188455
MSTRG.21502.1	MSTRG.21502	novel	ENSBTAG00000014890	CYP19A1	cytochrome P450, family 19, subfamily A, polypeptide 1 [Source:NCBI gene;Acc:281740]	trans	-1	0
MSTRG.2932.1	MSTRG.2932	novel	ENSBTAG00000014890	CYP19A1	cytochrome P450, family 19, subfamily A, polypeptide 1 [Source:NCBI gene;Acc:281740]	trans	-0.942857	0.00480466
MSTRG.27785.1	MSTRG.27785	novel	ENSBTAG00000014890	CYP19A1	cytochrome P450, family 19, subfamily A, polypeptide 1 [Source:NCBI gene;Acc:281740]	trans	-0.942857	0.00480466
MSTRG.28235.3	MSTRG.28235	novel	ENSBTAG00000014890	CYP19A1	cytochrome P450, family 19, subfamily A, polypeptide 1 [Source:NCBI gene;Acc:281740]	trans	-0.828571	0.0415627
MSTRG.6679.2	MSTRG.6679	novel	ENSBTAG00000014890	CYP19A1	cytochrome P450, family 19, subfamily A, polypeptide 1 [Source:NCBI gene;Acc:281740]	trans	-0.942857	0.00480466
MSTRG.15538.1	MSTRG.15538	novel	ENSBTAG00000014890	CYP19A1	cytochrome P450, family 19, subfamily A, polypeptide 1 [Source:NCBI gene;Acc:281740]	trans	-0.885714	0.0188455
MSTRG.25527.1	MSTRG.25527	novel	ENSBTAG00000014890	CYP19A1	cytochrome P450, family 19, subfamily A, polypeptide 1 [Source:NCBI gene;Acc:281740]	trans	-0.942857	0.00480466
MSTRG.14953.2	MSTRG.14953	novel	ENSBTAG00000014890	CYP19A1	cytochrome P450, family 19, subfamily A, polypeptide 1 [Source:NCBI gene;Acc:281740]	trans	-0.885714	0.0188455
MSTRG.2906.1	MSTRG.2906	novel	ENSBTAG00000014890	CYP19A1	cytochrome P450, family 19, subfamily A, polypeptide 1 [Source:NCBI gene;Acc:281740]	trans	-0.942857	0.00480466
MSTRG.28233.1	MSTRG.28233	novel	ENSBTAG00000014890	CYP19A1	cytochrome P450, family 19, subfamily A, polypeptide 1 [Source:NCBI gene;Acc:281740]	trans	-1	0
MSTRG.4120.1	MSTRG.4120	novel	ENSBTAG00000014890	CYP19A1	cytochrome P450, family 19, subfamily A, polypeptide 1 [Source:NCBI gene;Acc:281740]	trans	-0.942857	0.00480466
MSTRG.20243.1	MSTRG.20243	novel	ENSBTAG00000014890	CYP19A1	cytochrome P450, family 19, subfamily A, polypeptide 1 [Source:NCBI gene;Acc:281740]	trans	-0.828571	0.0415627
MSTRG.17268.1	MSTRG.17268	novel	ENSBTAG00000014890	CYP19A1	cytochrome P450, family 19, subfamily A, polypeptide 1 [Source:NCBI gene;Acc:281740]	trans	-0.942857	0.00480466
MSTRG.3224.1	MSTRG.3224	novel	ENSBTAG00000014890	CYP19A1	cytochrome P450, family 19, subfamily A, polypeptide 1 [Source:NCBI gene;Acc:281740]	trans	-0.942857	0.00480466
MSTRG.14233.1	MSTRG.14233	novel	ENSBTAG00000014890	CYP19A1	cytochrome P450, family 19, subfamily A, polypeptide 1 [Source:NCBI gene;Acc:281740]	trans	-0.942857	0.00480466
NONBTAT017899.2	ENSBTAG00000001548	known	ENSBTAG00000006934	CYP11A1	cytochrome P450, family 11, subfamily A, polypeptide 1 [Source:NCBI gene;Acc:338048]	trans	0.880406	0.0205987
ENSBTAT00000068008	ENSBTAG00000054442	known	ENSBTAG00000006934	CYP11A1	cytochrome P450, family 11, subfamily A, polypeptide 1 [Source:NCBI gene;Acc:338048]	trans	-0.828571	0.0415627
NONBTAT008753.2	ENSBTAG00000019757	known	ENSBTAG00000006934	CYP11A1	cytochrome P450, family 11, subfamily A, polypeptide 1 [Source:NCBI gene;Acc:338048]	trans	0.840668	0.0360576
ENSBTAT00000086536	ENSBTAG00000055219	known	ENSBTAG00000006934	CYP11A1	cytochrome P450, family 11, subfamily A, polypeptide 1 [Source:NCBI gene;Acc:338048]	trans	-0.885714	0.0188455
NONBTAT020930.2	ENSBTAG00000053087	known	ENSBTAG00000006934	CYP11A1	cytochrome P450, family 11, subfamily A, polypeptide 1 [Source:NCBI gene;Acc:338048]	trans	0.941124	0.00509754
XR_003038160.1	ENSBTAG00000052752	known	ENSBTAG00000006934	CYP11A1	cytochrome P450, family 11, subfamily A, polypeptide 1 [Source:NCBI gene;Acc:338048]	trans	-0.942857	0.00480466
ENSBTAT00000073082	ENSBTAG00000049218	known	ENSBTAG00000006934	CYP11A1	cytochrome P450, family 11, subfamily A, polypeptide 1 [Source:NCBI gene;Acc:338048]	trans	-0.885714	0.0188455
ENSBTAT00000076990	ENSBTAG00000053483	known	ENSBTAG00000006934	CYP11A1	cytochrome P450, family 11, subfamily A, polypeptide 1 [Source:NCBI gene;Acc:338048]	trans	-0.885714	0.0188455
ENSBTAT00000076774	ENSBTAG00000053288	known	ENSBTAG00000006934	CYP11A1	cytochrome P450, family 11, subfamily A, polypeptide 1 [Source:NCBI gene;Acc:338048]	trans	-0.942857	0.00480466
ENSBTAT00000069979	ENSBTAG00000052127	known	ENSBTAG00000006934	CYP11A1	cytochrome P450, family 11, subfamily A, polypeptide 1 [Source:NCBI gene;Acc:338048]	trans	-0.942857	0.00480466
ENSBTAT00000076473	ENSBTAG00000052985	known	ENSBTAG00000006934	CYP11A1	cytochrome P450, family 11, subfamily A, polypeptide 1 [Source:NCBI gene;Acc:338048]	trans	-0.885714	0.0188455
ENSBTAT00000069190	ENSBTAG00000053070	known	ENSBTAG00000006934	CYP11A1	cytochrome P450, family 11, subfamily A, polypeptide 1 [Source:NCBI gene;Acc:338048]	trans	-0.942857	0.00480466
ENSBTAT00000079330	ENSBTAG00000049835	known	ENSBTAG00000006934	CYP11A1	cytochrome P450, family 11, subfamily A, polypeptide 1 [Source:NCBI gene;Acc:338048]	trans	-1	0
ENSBTAT00000085371	ENSBTAG00000052741	known	ENSBTAG00000006934	CYP11A1	cytochrome P450, family 11, subfamily A, polypeptide 1 [Source:NCBI gene;Acc:338048]	trans	-0.828571	0.0415627
ENSBTAT00000083622	ENSBTAG00000052982	known	ENSBTAG00000006934	CYP11A1	cytochrome P450, family 11, subfamily A, polypeptide 1 [Source:NCBI gene;Acc:338048]	trans	-1	0
ENSBTAT00000080479	ENSBTAG00000050807	known	ENSBTAG00000006934	CYP11A1	cytochrome P450, family 11, subfamily A, polypeptide 1 [Source:NCBI gene;Acc:338048]	trans	-0.885714	0.0188455
ENSBTAT00000069275	ENSBTAG00000052369	known	ENSBTAG00000006934	CYP11A1	cytochrome P450, family 11, subfamily A, polypeptide 1 [Source:NCBI gene;Acc:338048]	trans	-0.828571	0.0415627
ENSBTAT00000086769	ENSBTAG00000050048	known	ENSBTAG00000006934	CYP11A1	cytochrome P450, family 11, subfamily A, polypeptide 1 [Source:NCBI gene;Acc:338048]	trans	-0.885714	0.0188455
XR_003032459.1	ENSBTAG00000054127	known	ENSBTAG00000006934	CYP11A1	cytochrome P450, family 11, subfamily A, polypeptide 1 [Source:NCBI gene;Acc:338048]	trans	0.811679	0.0498576
NONBTAT019218.2	ENSBTAG00000053735	known	ENSBTAG00000006934	CYP11A1	cytochrome P450, family 11, subfamily A, polypeptide 1 [Source:NCBI gene;Acc:338048]	trans	0.942857	0.00480466
NONBTAT017974.2	ENSBTAG00000001942	known	ENSBTAG00000006934	CYP11A1	cytochrome P450, family 11, subfamily A, polypeptide 1 [Source:NCBI gene;Acc:338048]	trans	0.885714	0.0188455
ENSBTAT00000086927	ENSBTAG00000055097	known	ENSBTAG00000006934	CYP11A1	cytochrome P450, family 11, subfamily A, polypeptide 1 [Source:NCBI gene;Acc:338048]	trans	-0.885714	0.0188455
ENSBTAT00000068299	ENSBTAG00000051708	known	ENSBTAG00000006934	CYP11A1	cytochrome P450, family 11, subfamily A, polypeptide 1 [Source:NCBI gene;Acc:338048]	trans	-0.885714	0.0188455
ENSBTAT00000071422	ENSBTAG00000052091	known	ENSBTAG00000006934	CYP11A1	cytochrome P450, family 11, subfamily A, polypeptide 1 [Source:NCBI gene;Acc:338048]	trans	-0.942857	0.00480466
ENSBTAT00000082784	ENSBTAG00000049003	known	ENSBTAG00000006934	CYP11A1	cytochrome P450, family 11, subfamily A, polypeptide 1 [Source:NCBI gene;Acc:338048]	trans	-0.828571	0.0415627
ENSBTAT00000068221	ENSBTAG00000053457	known	ENSBTAG00000006934	CYP11A1	cytochrome P450, family 11, subfamily A, polypeptide 1 [Source:NCBI gene;Acc:338048]	trans	-0.942857	0.00480466
ENSBTAT00000081721	ENSBTAG00000054651	known	ENSBTAG00000006934	CYP11A1	cytochrome P450, family 11, subfamily A, polypeptide 1 [Source:NCBI gene;Acc:338048]	trans	-0.885714	0.0188455
ENSBTAT00000071424	ENSBTAG00000050867	known	ENSBTAG00000006934	CYP11A1	cytochrome P450, family 11, subfamily A, polypeptide 1 [Source:NCBI gene;Acc:338048]	trans	-0.885714	0.0188455
ENSBTAT00000074748	ENSBTAG00000055175	known	ENSBTAG00000006934	CYP11A1	cytochrome P450, family 11, subfamily A, polypeptide 1 [Source:NCBI gene;Acc:338048]	trans	-0.885714	0.0188455
ENSBTAT00000066707	ENSBTAG00000054889	known	ENSBTAG00000006934	CYP11A1	cytochrome P450, family 11, subfamily A, polypeptide 1 [Source:NCBI gene;Acc:338048]	trans	0.942857	0.00480466
ENSBTAT00000076295	ENSBTAG00000055271	known	ENSBTAG00000006934	CYP11A1	cytochrome P450, family 11, subfamily A, polypeptide 1 [Source:NCBI gene;Acc:338048]	trans	-0.828571	0.0415627
ENSBTAT00000081982	ENSBTAG00000049337	known	ENSBTAG00000006934	CYP11A1	cytochrome P450, family 11, subfamily A, polypeptide 1 [Source:NCBI gene;Acc:338048]	trans	-0.828571	0.0415627
XR_816450.3	ENSBTAG00000051277	known	ENSBTAG00000006934	CYP11A1	cytochrome P450, family 11, subfamily A, polypeptide 1 [Source:NCBI gene;Acc:338048]	trans	-0.885714	0.0188455
ENSBTAT00000073731	ENSBTAG00000052915	known	ENSBTAG00000006934	CYP11A1	cytochrome P450, family 11, subfamily A, polypeptide 1 [Source:NCBI gene;Acc:338048]	trans	-0.885714	0.0188455
XR_003029418.1	ENSBTAG00000051520	known	ENSBTAG00000006934	CYP11A1	cytochrome P450, family 11, subfamily A, polypeptide 1 [Source:NCBI gene;Acc:338048]	trans	-0.828571	0.0415627
XR_001495197.2	ENSBTAG00000052084	known	ENSBTAG00000006934	CYP11A1	cytochrome P450, family 11, subfamily A, polypeptide 1 [Source:NCBI gene;Acc:338048]	trans	-0.885714	0.0188455
ENSBTAT00000085002	ENSBTAG00000052772	known	ENSBTAG00000006934	CYP11A1	cytochrome P450, family 11, subfamily A, polypeptide 1 [Source:NCBI gene;Acc:338048]	trans	-0.885714	0.0188455
ENSBTAT00000066959	ENSBTAG00000049835	known	ENSBTAG00000006934	CYP11A1	cytochrome P450, family 11, subfamily A, polypeptide 1 [Source:NCBI gene;Acc:338048]	trans	-0.942857	0.00480466
ENSBTAT00000070133	ENSBTAG00000054537	known	ENSBTAG00000006934	CYP11A1	cytochrome P450, family 11, subfamily A, polypeptide 1 [Source:NCBI gene;Acc:338048]	trans	-0.885714	0.0188455
ENSBTAT00000084459	ENSBTAG00000052322	known	ENSBTAG00000006934	CYP11A1	cytochrome P450, family 11, subfamily A, polypeptide 1 [Source:NCBI gene;Acc:338048]	trans	-0.828571	0.0415627
ENSBTAT00000069981	ENSBTAG00000053883	known	ENSBTAG00000006934	CYP11A1	cytochrome P450, family 11, subfamily A, polypeptide 1 [Source:NCBI gene;Acc:338048]	trans	-1	0
ENSBTAT00000072549	ENSBTAG00000051857	known	ENSBTAG00000006934	CYP11A1	cytochrome P450, family 11, subfamily A, polypeptide 1 [Source:NCBI gene;Acc:338048]	trans	-1	0
ENSBTAT00000067218	ENSBTAG00000052187	known	ENSBTAG00000006934	CYP11A1	cytochrome P450, family 11, subfamily A, polypeptide 1 [Source:NCBI gene;Acc:338048]	trans	-0.942857	0.00480466
ENSBTAT00000082860	ENSBTAG00000050524	known	ENSBTAG00000006934	CYP11A1	cytochrome P450, family 11, subfamily A, polypeptide 1 [Source:NCBI gene;Acc:338048]	trans	-0.885714	0.0188455
XR_003036459.1	ENSBTAG00000048759	known	ENSBTAG00000006934	CYP11A1	cytochrome P450, family 11, subfamily A, polypeptide 1 [Source:NCBI gene;Acc:338048]	trans	-0.885714	0.0188455
NONBTAT004759.2	ENSBTAG00000020412	known	ENSBTAG00000006934	CYP11A1	cytochrome P450, family 11, subfamily A, polypeptide 1 [Source:NCBI gene;Acc:338048]	trans	0.941124	0.00509754
ENSBTAT00000072326	ENSBTAG00000055043	known	ENSBTAG00000006934	CYP11A1	cytochrome P450, family 11, subfamily A, polypeptide 1 [Source:NCBI gene;Acc:338048]	trans	-0.828571	0.0415627
XR_815821.3	ENSBTAG00000049849	known	ENSBTAG00000006934	CYP11A1	cytochrome P450, family 11, subfamily A, polypeptide 1 [Source:NCBI gene;Acc:338048]	trans	-0.885714	0.0188455
ENSBTAT00000078220	ENSBTAG00000048632	known	ENSBTAG00000006934	CYP11A1	cytochrome P450, family 11, subfamily A, polypeptide 1 [Source:NCBI gene;Acc:338048]	trans	-0.885714	0.0188455
NONBTAT012579.2	ENSBTAG00000048565	known	ENSBTAG00000006934	CYP11A1	cytochrome P450, family 11, subfamily A, polypeptide 1 [Source:NCBI gene;Acc:338048]	trans	-0.885714	0.0188455
ENSBTAT00000076735	ENSBTAG00000051242	known	ENSBTAG00000006934	CYP11A1	cytochrome P450, family 11, subfamily A, polypeptide 1 [Source:NCBI gene;Acc:338048]	trans	-0.942857	0.00480466
ENSBTAT00000075237	ENSBTAG00000054817	known	ENSBTAG00000006934	CYP11A1	cytochrome P450, family 11, subfamily A, polypeptide 1 [Source:NCBI gene;Acc:338048]	trans	-0.885714	0.0188455
ENSBTAT00000087118	ENSBTAG00000048805	known	ENSBTAG00000006934	CYP11A1	cytochrome P450, family 11, subfamily A, polypeptide 1 [Source:NCBI gene;Acc:338048]	trans	-0.885714	0.0188455
ENSBTAT00000075230	ENSBTAG00000048781	known	ENSBTAG00000006934	CYP11A1	cytochrome P450, family 11, subfamily A, polypeptide 1 [Source:NCBI gene;Acc:338048]	trans	-0.885714	0.0188455
XR_001500977.2	ENSBTAG00000049840	known	ENSBTAG00000006934	CYP11A1	cytochrome P450, family 11, subfamily A, polypeptide 1 [Source:NCBI gene;Acc:338048]	trans	-0.885714	0.0188455
ENSBTAT00000079604	ENSBTAG00000055098	known	ENSBTAG00000006934	CYP11A1	cytochrome P450, family 11, subfamily A, polypeptide 1 [Source:NCBI gene;Acc:338048]	trans	-0.885714	0.0188455
ENSBTAT00000078566	ENSBTAG00000053158	known	ENSBTAG00000006934	CYP11A1	cytochrome P450, family 11, subfamily A, polypeptide 1 [Source:NCBI gene;Acc:338048]	trans	-0.885714	0.0188455
XR_003032256.1	ENSBTAG00000053846	known	ENSBTAG00000006934	CYP11A1	cytochrome P450, family 11, subfamily A, polypeptide 1 [Source:NCBI gene;Acc:338048]	trans	-0.885714	0.0188455
ENSBTAT00000080780	ENSBTAG00000051018	known	ENSBTAG00000006934	CYP11A1	cytochrome P450, family 11, subfamily A, polypeptide 1 [Source:NCBI gene;Acc:338048]	trans	-0.885714	0.0188455
NONBTAT012338.2	ENSBTAG00000003329	known	ENSBTAG00000006934	CYP11A1	cytochrome P450, family 11, subfamily A, polypeptide 1 [Source:NCBI gene;Acc:338048]	trans	0.942857	0.00480466
ENSBTAT00000020417	ENSBTAG00000015363	known	ENSBTAG00000006934	CYP11A1	cytochrome P450, family 11, subfamily A, polypeptide 1 [Source:NCBI gene;Acc:338048]	trans	0.828571	0.0415627
ENSBTAT00000081037	ENSBTAG00000052424	known	ENSBTAG00000006934	CYP11A1	cytochrome P450, family 11, subfamily A, polypeptide 1 [Source:NCBI gene;Acc:338048]	trans	-0.885714	0.0188455
ENSBTAT00000079823	ENSBTAG00000049242	known	ENSBTAG00000006934	CYP11A1	cytochrome P450, family 11, subfamily A, polypeptide 1 [Source:NCBI gene;Acc:338048]	trans	-0.885714	0.0188455
ENSBTAT00000082425	ENSBTAG00000054405	known	ENSBTAG00000006934	CYP11A1	cytochrome P450, family 11, subfamily A, polypeptide 1 [Source:NCBI gene;Acc:338048]	trans	-0.885714	0.0188455
ENSBTAT00000074345	ENSBTAG00000054716	known	ENSBTAG00000006934	CYP11A1	cytochrome P450, family 11, subfamily A, polypeptide 1 [Source:NCBI gene;Acc:338048]	trans	-0.828571	0.0415627
ENSBTAT00000084902	ENSBTAG00000053931	known	ENSBTAG00000006934	CYP11A1	cytochrome P450, family 11, subfamily A, polypeptide 1 [Source:NCBI gene;Acc:338048]	trans	-0.927634	0.00766584
XR_001500410.2	ENSBTAG00000054494	known	ENSBTAG00000006934	CYP11A1	cytochrome P450, family 11, subfamily A, polypeptide 1 [Source:NCBI gene;Acc:338048]	trans	0.811679	0.0498576
ENSBTAT00000072176	ENSBTAG00000053343	known	ENSBTAG00000006934	CYP11A1	cytochrome P450, family 11, subfamily A, polypeptide 1 [Source:NCBI gene;Acc:338048]	trans	-0.885714	0.0188455
XR_816916.3	ENSBTAG00000051239	known	ENSBTAG00000006934	CYP11A1	cytochrome P450, family 11, subfamily A, polypeptide 1 [Source:NCBI gene;Acc:338048]	trans	-0.828571	0.0415627
ENSBTAT00000067290	ENSBTAG00000048959	known	ENSBTAG00000006934	CYP11A1	cytochrome P450, family 11, subfamily A, polypeptide 1 [Source:NCBI gene;Acc:338048]	trans	-0.811679	0.0498576
ENSBTAT00000075173	ENSBTAG00000053123	known	ENSBTAG00000006934	CYP11A1	cytochrome P450, family 11, subfamily A, polypeptide 1 [Source:NCBI gene;Acc:338048]	trans	-0.885714	0.0188455
XR_001501141.2	ENSBTAG00000050739	known	ENSBTAG00000006934	CYP11A1	cytochrome P450, family 11, subfamily A, polypeptide 1 [Source:NCBI gene;Acc:338048]	trans	-0.885714	0.0188455
ENSBTAT00000078163	ENSBTAG00000053478	known	ENSBTAG00000006934	CYP11A1	cytochrome P450, family 11, subfamily A, polypeptide 1 [Source:NCBI gene;Acc:338048]	trans	-0.885714	0.0188455
ENSBTAT00000080804	ENSBTAG00000051408	known	ENSBTAG00000006934	CYP11A1	cytochrome P450, family 11, subfamily A, polypeptide 1 [Source:NCBI gene;Acc:338048]	trans	1	0
XR_810083.3	ENSBTAG00000052127	known	ENSBTAG00000006934	CYP11A1	cytochrome P450, family 11, subfamily A, polypeptide 1 [Source:NCBI gene;Acc:338048]	trans	0.941124	0.00509754
ENSBTAT00000068835	ENSBTAG00000053331	known	ENSBTAG00000006934	CYP11A1	cytochrome P450, family 11, subfamily A, polypeptide 1 [Source:NCBI gene;Acc:338048]	trans	-0.885714	0.0188455
NONBTAT030234.1	ENSBTAG00000052091	known	ENSBTAG00000006934	CYP11A1	cytochrome P450, family 11, subfamily A, polypeptide 1 [Source:NCBI gene;Acc:338048]	trans	-0.885714	0.0188455
ENSBTAT00000081048	ENSBTAG00000049059	known	ENSBTAG00000006934	CYP11A1	cytochrome P450, family 11, subfamily A, polypeptide 1 [Source:NCBI gene;Acc:338048]	trans	-0.811679	0.0498576
ENSBTAT00000074316	ENSBTAG00000053305	known	ENSBTAG00000006934	CYP11A1	cytochrome P450, family 11, subfamily A, polypeptide 1 [Source:NCBI gene;Acc:338048]	trans	-0.885714	0.0188455
ENSBTAT00000074085	ENSBTAG00000051561	known	ENSBTAG00000006934	CYP11A1	cytochrome P450, family 11, subfamily A, polypeptide 1 [Source:NCBI gene;Acc:338048]	trans	-0.885714	0.0188455
ENSBTAT00000074572	ENSBTAG00000048982	known	ENSBTAG00000006934	CYP11A1	cytochrome P450, family 11, subfamily A, polypeptide 1 [Source:NCBI gene;Acc:338048]	trans	-0.885714	0.0188455
XR_003035459.1	ENSBTAG00000049459	known	ENSBTAG00000006934	CYP11A1	cytochrome P450, family 11, subfamily A, polypeptide 1 [Source:NCBI gene;Acc:338048]	trans	-0.885714	0.0188455
ENSBTAT00000077726	ENSBTAG00000052882	known	ENSBTAG00000006934	CYP11A1	cytochrome P450, family 11, subfamily A, polypeptide 1 [Source:NCBI gene;Acc:338048]	trans	0.942857	0.00480466
XR_001494486.2	ENSBTAG00000052290	known	ENSBTAG00000006934	CYP11A1	cytochrome P450, family 11, subfamily A, polypeptide 1 [Source:NCBI gene;Acc:338048]	trans	0.942857	0.00480466
ENSBTAT00000085594	ENSBTAG00000053383	known	ENSBTAG00000006934	CYP11A1	cytochrome P450, family 11, subfamily A, polypeptide 1 [Source:NCBI gene;Acc:338048]	trans	-0.885714	0.0188455
ENSBTAT00000079966	ENSBTAG00000048498	known	ENSBTAG00000006934	CYP11A1	cytochrome P450, family 11, subfamily A, polypeptide 1 [Source:NCBI gene;Acc:338048]	trans	-0.885714	0.0188455
NONBTAT026654.2	ENSBTAG00000051239	known	ENSBTAG00000006934	CYP11A1	cytochrome P450, family 11, subfamily A, polypeptide 1 [Source:NCBI gene;Acc:338048]	trans	-0.885714	0.0188455
ENSBTAT00000068054	ENSBTAG00000054373	known	ENSBTAG00000006934	CYP11A1	cytochrome P450, family 11, subfamily A, polypeptide 1 [Source:NCBI gene;Acc:338048]	trans	-0.885714	0.0188455
ENSBTAT00000087475	ENSBTAG00000052409	known	ENSBTAG00000006934	CYP11A1	cytochrome P450, family 11, subfamily A, polypeptide 1 [Source:NCBI gene;Acc:338048]	trans	-0.885714	0.0188455
NONBTAT011846.2	ENSBTAG00000018067	known	ENSBTAG00000006934	CYP11A1	cytochrome P450, family 11, subfamily A, polypeptide 1 [Source:NCBI gene;Acc:338048]	trans	0.885714	0.0188455
ENSBTAT00000077289	ENSBTAG00000052150	known	ENSBTAG00000006934	CYP11A1	cytochrome P450, family 11, subfamily A, polypeptide 1 [Source:NCBI gene;Acc:338048]	trans	-0.828571	0.0415627
ENSBTAT00000073331	ENSBTAG00000052091	known	ENSBTAG00000006934	CYP11A1	cytochrome P450, family 11, subfamily A, polypeptide 1 [Source:NCBI gene;Acc:338048]	trans	-0.942857	0.00480466
ENSBTAT00000080200	ENSBTAG00000053328	known	ENSBTAG00000006934	CYP11A1	cytochrome P450, family 11, subfamily A, polypeptide 1 [Source:NCBI gene;Acc:338048]	trans	-0.885714	0.0188455
ENSBTAT00000067790	ENSBTAG00000049314	known	ENSBTAG00000006934	CYP11A1	cytochrome P450, family 11, subfamily A, polypeptide 1 [Source:NCBI gene;Acc:338048]	trans	-0.885714	0.0188455
ENSBTAT00000070876	ENSBTAG00000048748	known	ENSBTAG00000006934	CYP11A1	cytochrome P450, family 11, subfamily A, polypeptide 1 [Source:NCBI gene;Acc:338048]	trans	-0.828571	0.0415627
ENSBTAT00000080692	ENSBTAG00000055238	known	ENSBTAG00000006934	CYP11A1	cytochrome P450, family 11, subfamily A, polypeptide 1 [Source:NCBI gene;Acc:338048]	trans	-0.885714	0.0188455
ENSBTAT00000079404	ENSBTAG00000048367	known	ENSBTAG00000006934	CYP11A1	cytochrome P450, family 11, subfamily A, polypeptide 1 [Source:NCBI gene;Acc:338048]	trans	-0.885714	0.0188455
ENSBTAT00000072675	ENSBTAG00000051832	known	ENSBTAG00000006934	CYP11A1	cytochrome P450, family 11, subfamily A, polypeptide 1 [Source:NCBI gene;Acc:338048]	trans	-0.828571	0.0415627
ENSBTAT00000084851	ENSBTAG00000050486	known	ENSBTAG00000006934	CYP11A1	cytochrome P450, family 11, subfamily A, polypeptide 1 [Source:NCBI gene;Acc:338048]	trans	-0.942857	0.00480466
ENSBTAT00000083033	ENSBTAG00000051730	known	ENSBTAG00000006934	CYP11A1	cytochrome P450, family 11, subfamily A, polypeptide 1 [Source:NCBI gene;Acc:338048]	trans	-0.828571	0.0415627
ENSBTAT00000084703	ENSBTAG00000054498	known	ENSBTAG00000006934	CYP11A1	cytochrome P450, family 11, subfamily A, polypeptide 1 [Source:NCBI gene;Acc:338048]	trans	-0.885714	0.0188455
XR_003036450.1	ENSBTAG00000053559	known	ENSBTAG00000006934	CYP11A1	cytochrome P450, family 11, subfamily A, polypeptide 1 [Source:NCBI gene;Acc:338048]	trans	-0.880406	0.0205987
ENSBTAT00000080741	ENSBTAG00000048719	known	ENSBTAG00000006934	CYP11A1	cytochrome P450, family 11, subfamily A, polypeptide 1 [Source:NCBI gene;Acc:338048]	trans	-0.828571	0.0415627
MSTRG.28813.2	MSTRG.28813	novel	ENSBTAG00000006934	CYP11A1	cytochrome P450, family 11, subfamily A, polypeptide 1 [Source:NCBI gene;Acc:338048]	trans	-0.828571	0.0415627
MSTRG.13776.3	MSTRG.13776	novel	ENSBTAG00000006934	CYP11A1	cytochrome P450, family 11, subfamily A, polypeptide 1 [Source:NCBI gene;Acc:338048]	trans	-0.885714	0.0188455
MSTRG.3350.1	MSTRG.3350	novel	ENSBTAG00000006934	CYP11A1	cytochrome P450, family 11, subfamily A, polypeptide 1 [Source:NCBI gene;Acc:338048]	trans	-0.828571	0.0415627
MSTRG.9766.1	MSTRG.9766	novel	ENSBTAG00000006934	CYP11A1	cytochrome P450, family 11, subfamily A, polypeptide 1 [Source:NCBI gene;Acc:338048]	trans	-0.885714	0.0188455
MSTRG.2823.1	MSTRG.2823	novel	ENSBTAG00000006934	CYP11A1	cytochrome P450, family 11, subfamily A, polypeptide 1 [Source:NCBI gene;Acc:338048]	trans	-0.885714	0.0188455
MSTRG.28434.3	MSTRG.28434	novel	ENSBTAG00000006934	CYP11A1	cytochrome P450, family 11, subfamily A, polypeptide 1 [Source:NCBI gene;Acc:338048]	trans	-0.828571	0.0415627
MSTRG.27502.3	MSTRG.27502	novel	ENSBTAG00000006934	CYP11A1	cytochrome P450, family 11, subfamily A, polypeptide 1 [Source:NCBI gene;Acc:338048]	trans	-0.942857	0.00480466
MSTRG.25499.4	MSTRG.25499	novel	ENSBTAG00000006934	CYP11A1	cytochrome P450, family 11, subfamily A, polypeptide 1 [Source:NCBI gene;Acc:338048]	trans	0.942857	0.00480466
MSTRG.12956.8	MSTRG.12956	novel	ENSBTAG00000006934	CYP11A1	cytochrome P450, family 11, subfamily A, polypeptide 1 [Source:NCBI gene;Acc:338048]	trans	-0.942857	0.00480466
MSTRG.1882.10	MSTRG.1882	novel	ENSBTAG00000006934	CYP11A1	cytochrome P450, family 11, subfamily A, polypeptide 1 [Source:NCBI gene;Acc:338048]	trans	-0.828571	0.0415627
MSTRG.11122.2	MSTRG.11122	novel	ENSBTAG00000006934	CYP11A1	cytochrome P450, family 11, subfamily A, polypeptide 1 [Source:NCBI gene;Acc:338048]	trans	-0.885714	0.0188455
MSTRG.20087.1	MSTRG.20087	novel	ENSBTAG00000006934	CYP11A1	cytochrome P450, family 11, subfamily A, polypeptide 1 [Source:NCBI gene;Acc:338048]	trans	-0.885714	0.0188455
MSTRG.18410.2	MSTRG.18410	novel	ENSBTAG00000006934	CYP11A1	cytochrome P450, family 11, subfamily A, polypeptide 1 [Source:NCBI gene;Acc:338048]	trans	-0.828571	0.0415627
MSTRG.25365.2	MSTRG.25365	novel	ENSBTAG00000006934	CYP11A1	cytochrome P450, family 11, subfamily A, polypeptide 1 [Source:NCBI gene;Acc:338048]	trans	1	0
MSTRG.16754.1	MSTRG.16754	novel	ENSBTAG00000006934	CYP11A1	cytochrome P450, family 11, subfamily A, polypeptide 1 [Source:NCBI gene;Acc:338048]	trans	-0.942857	0.00480466
MSTRG.28996.5	MSTRG.28996	novel	ENSBTAG00000006934	CYP11A1	cytochrome P450, family 11, subfamily A, polypeptide 1 [Source:NCBI gene;Acc:338048]	trans	-0.828571	0.0415627
MSTRG.12536.1	MSTRG.12536	novel	ENSBTAG00000006934	CYP11A1	cytochrome P450, family 11, subfamily A, polypeptide 1 [Source:NCBI gene;Acc:338048]	trans	-1	0
MSTRG.28658.2	MSTRG.28658	novel	ENSBTAG00000006934	CYP11A1	cytochrome P450, family 11, subfamily A, polypeptide 1 [Source:NCBI gene;Acc:338048]	trans	-0.927634	0.00766584
MSTRG.4762.1	MSTRG.4762	novel	ENSBTAG00000006934	CYP11A1	cytochrome P450, family 11, subfamily A, polypeptide 1 [Source:NCBI gene;Acc:338048]	trans	-0.885714	0.0188455
MSTRG.26487.2	MSTRG.26487	novel	ENSBTAG00000006934	CYP11A1	cytochrome P450, family 11, subfamily A, polypeptide 1 [Source:NCBI gene;Acc:338048]	trans	-0.811679	0.0498576
MSTRG.1894.2	MSTRG.1894	novel	ENSBTAG00000006934	CYP11A1	cytochrome P450, family 11, subfamily A, polypeptide 1 [Source:NCBI gene;Acc:338048]	trans	-0.828571	0.0415627
MSTRG.1882.3	MSTRG.1882	novel	ENSBTAG00000006934	CYP11A1	cytochrome P450, family 11, subfamily A, polypeptide 1 [Source:NCBI gene;Acc:338048]	trans	-0.885714	0.0188455
MSTRG.28444.4	MSTRG.28444	novel	ENSBTAG00000006934	CYP11A1	cytochrome P450, family 11, subfamily A, polypeptide 1 [Source:NCBI gene;Acc:338048]	trans	-0.828571	0.0415627
MSTRG.28095.6	MSTRG.28095	novel	ENSBTAG00000006934	CYP11A1	cytochrome P450, family 11, subfamily A, polypeptide 1 [Source:NCBI gene;Acc:338048]	trans	-0.885714	0.0188455
MSTRG.29804.1	MSTRG.29804	novel	ENSBTAG00000006934	CYP11A1	cytochrome P450, family 11, subfamily A, polypeptide 1 [Source:NCBI gene;Acc:338048]	trans	-0.885714	0.0188455
MSTRG.27458.2	MSTRG.27458	novel	ENSBTAG00000006934	CYP11A1	cytochrome P450, family 11, subfamily A, polypeptide 1 [Source:NCBI gene;Acc:338048]	trans	-0.885714	0.0188455
MSTRG.14064.1	MSTRG.14064	novel	ENSBTAG00000006934	CYP11A1	cytochrome P450, family 11, subfamily A, polypeptide 1 [Source:NCBI gene;Acc:338048]	trans	-0.828571	0.0415627
MSTRG.29721.1	MSTRG.29721	novel	ENSBTAG00000006934	CYP11A1	cytochrome P450, family 11, subfamily A, polypeptide 1 [Source:NCBI gene;Acc:338048]	trans	-0.828571	0.0415627
MSTRG.808.1	MSTRG.808	novel	ENSBTAG00000006934	CYP11A1	cytochrome P450, family 11, subfamily A, polypeptide 1 [Source:NCBI gene;Acc:338048]	trans	-0.885714	0.0188455
MSTRG.28434.8	MSTRG.28434	novel	ENSBTAG00000006934	CYP11A1	cytochrome P450, family 11, subfamily A, polypeptide 1 [Source:NCBI gene;Acc:338048]	trans	-0.828571	0.0415627
MSTRG.8938.3	MSTRG.8938	novel	ENSBTAG00000006934	CYP11A1	cytochrome P450, family 11, subfamily A, polypeptide 1 [Source:NCBI gene;Acc:338048]	trans	-0.941124	0.00509754
MSTRG.27896.3	MSTRG.27896	novel	ENSBTAG00000006934	CYP11A1	cytochrome P450, family 11, subfamily A, polypeptide 1 [Source:NCBI gene;Acc:338048]	trans	-0.885714	0.0188455
MSTRG.6332.1	MSTRG.6332	novel	ENSBTAG00000006934	CYP11A1	cytochrome P450, family 11, subfamily A, polypeptide 1 [Source:NCBI gene;Acc:338048]	trans	-0.885714	0.0188455
MSTRG.28384.8	MSTRG.28384	novel	ENSBTAG00000006934	CYP11A1	cytochrome P450, family 11, subfamily A, polypeptide 1 [Source:NCBI gene;Acc:338048]	trans	-0.828571	0.0415627
MSTRG.956.1	MSTRG.956	novel	ENSBTAG00000006934	CYP11A1	cytochrome P450, family 11, subfamily A, polypeptide 1 [Source:NCBI gene;Acc:338048]	trans	-0.885714	0.0188455
MSTRG.28384.10	MSTRG.28384	novel	ENSBTAG00000006934	CYP11A1	cytochrome P450, family 11, subfamily A, polypeptide 1 [Source:NCBI gene;Acc:338048]	trans	-0.828571	0.0415627
MSTRG.28582.1	MSTRG.28582	novel	ENSBTAG00000006934	CYP11A1	cytochrome P450, family 11, subfamily A, polypeptide 1 [Source:NCBI gene;Acc:338048]	trans	-1	0
MSTRG.28824.1	MSTRG.28824	novel	ENSBTAG00000006934	CYP11A1	cytochrome P450, family 11, subfamily A, polypeptide 1 [Source:NCBI gene;Acc:338048]	trans	-0.828571	0.0415627
MSTRG.24699.1	MSTRG.24699	novel	ENSBTAG00000006934	CYP11A1	cytochrome P450, family 11, subfamily A, polypeptide 1 [Source:NCBI gene;Acc:338048]	trans	-0.885714	0.0188455
MSTRG.3214.1	MSTRG.3214	novel	ENSBTAG00000006934	CYP11A1	cytochrome P450, family 11, subfamily A, polypeptide 1 [Source:NCBI gene;Acc:338048]	trans	-0.885714	0.0188455
MSTRG.3002.3	MSTRG.3002	novel	ENSBTAG00000006934	CYP11A1	cytochrome P450, family 11, subfamily A, polypeptide 1 [Source:NCBI gene;Acc:338048]	trans	-0.885714	0.0188455
MSTRG.29695.1	MSTRG.29695	novel	ENSBTAG00000006934	CYP11A1	cytochrome P450, family 11, subfamily A, polypeptide 1 [Source:NCBI gene;Acc:338048]	trans	-0.885714	0.0188455
MSTRG.20684.1	MSTRG.20684	novel	ENSBTAG00000006934	CYP11A1	cytochrome P450, family 11, subfamily A, polypeptide 1 [Source:NCBI gene;Acc:338048]	trans	-0.885714	0.0188455
MSTRG.24828.1	MSTRG.24828	novel	ENSBTAG00000006934	CYP11A1	cytochrome P450, family 11, subfamily A, polypeptide 1 [Source:NCBI gene;Acc:338048]	trans	-0.942857	0.00480466
MSTRG.15811.1	MSTRG.15811	novel	ENSBTAG00000006934	CYP11A1	cytochrome P450, family 11, subfamily A, polypeptide 1 [Source:NCBI gene;Acc:338048]	trans	-0.942857	0.00480466
MSTRG.14618.2	MSTRG.14618	novel	ENSBTAG00000006934	CYP11A1	cytochrome P450, family 11, subfamily A, polypeptide 1 [Source:NCBI gene;Acc:338048]	trans	-0.828571	0.0415627
MSTRG.14318.1	MSTRG.14318	novel	ENSBTAG00000006934	CYP11A1	cytochrome P450, family 11, subfamily A, polypeptide 1 [Source:NCBI gene;Acc:338048]	trans	-0.885714	0.0188455
MSTRG.28578.1	MSTRG.28578	novel	ENSBTAG00000006934	CYP11A1	cytochrome P450, family 11, subfamily A, polypeptide 1 [Source:NCBI gene;Acc:338048]	trans	-0.828571	0.0415627
MSTRG.13747.2	MSTRG.13747	novel	ENSBTAG00000006934	CYP11A1	cytochrome P450, family 11, subfamily A, polypeptide 1 [Source:NCBI gene;Acc:338048]	trans	-0.885714	0.0188455
MSTRG.17582.5	MSTRG.17582	novel	ENSBTAG00000006934	CYP11A1	cytochrome P450, family 11, subfamily A, polypeptide 1 [Source:NCBI gene;Acc:338048]	trans	-0.885714	0.0188455
MSTRG.19263.1	MSTRG.19263	novel	ENSBTAG00000006934	CYP11A1	cytochrome P450, family 11, subfamily A, polypeptide 1 [Source:NCBI gene;Acc:338048]	trans	-0.942857	0.00480466
MSTRG.28413.3	MSTRG.28413	novel	ENSBTAG00000006934	CYP11A1	cytochrome P450, family 11, subfamily A, polypeptide 1 [Source:NCBI gene;Acc:338048]	trans	-0.828571	0.0415627
MSTRG.10663.1	MSTRG.10663	novel	ENSBTAG00000006934	CYP11A1	cytochrome P450, family 11, subfamily A, polypeptide 1 [Source:NCBI gene;Acc:338048]	trans	-0.942857	0.00480466
MSTRG.28413.2	MSTRG.28413	novel	ENSBTAG00000006934	CYP11A1	cytochrome P450, family 11, subfamily A, polypeptide 1 [Source:NCBI gene;Acc:338048]	trans	-0.828571	0.0415627
MSTRG.20374.2	MSTRG.20374	novel	ENSBTAG00000006934	CYP11A1	cytochrome P450, family 11, subfamily A, polypeptide 1 [Source:NCBI gene;Acc:338048]	trans	-0.885714	0.0188455
MSTRG.28413.1	MSTRG.28413	novel	ENSBTAG00000006934	CYP11A1	cytochrome P450, family 11, subfamily A, polypeptide 1 [Source:NCBI gene;Acc:338048]	trans	-0.828571	0.0415627
MSTRG.22609.1	MSTRG.22609	novel	ENSBTAG00000006934	CYP11A1	cytochrome P450, family 11, subfamily A, polypeptide 1 [Source:NCBI gene;Acc:338048]	trans	-0.828571	0.0415627
MSTRG.12293.1	MSTRG.12293	novel	ENSBTAG00000006934	CYP11A1	cytochrome P450, family 11, subfamily A, polypeptide 1 [Source:NCBI gene;Acc:338048]	trans	-0.942857	0.00480466
MSTRG.5512.2	MSTRG.5512	novel	ENSBTAG00000006934	CYP11A1	cytochrome P450, family 11, subfamily A, polypeptide 1 [Source:NCBI gene;Acc:338048]	trans	-0.885714	0.0188455
MSTRG.20213.5	MSTRG.20213	novel	ENSBTAG00000006934	CYP11A1	cytochrome P450, family 11, subfamily A, polypeptide 1 [Source:NCBI gene;Acc:338048]	trans	0.941124	0.00509754
MSTRG.24321.1	MSTRG.24321	novel	ENSBTAG00000006934	CYP11A1	cytochrome P450, family 11, subfamily A, polypeptide 1 [Source:NCBI gene;Acc:338048]	trans	-0.828571	0.0415627
MSTRG.196.1	MSTRG.196	novel	ENSBTAG00000006934	CYP11A1	cytochrome P450, family 11, subfamily A, polypeptide 1 [Source:NCBI gene;Acc:338048]	trans	-0.885714	0.0188455
MSTRG.22017.3	MSTRG.22017	novel	ENSBTAG00000006934	CYP11A1	cytochrome P450, family 11, subfamily A, polypeptide 1 [Source:NCBI gene;Acc:338048]	trans	0.985611	0.000309086
MSTRG.21224.4	MSTRG.21224	novel	ENSBTAG00000006934	CYP11A1	cytochrome P450, family 11, subfamily A, polypeptide 1 [Source:NCBI gene;Acc:338048]	trans	-0.885714	0.0188455
MSTRG.16181.1	MSTRG.16181	novel	ENSBTAG00000006934	CYP11A1	cytochrome P450, family 11, subfamily A, polypeptide 1 [Source:NCBI gene;Acc:338048]	trans	0.898645	0.0148886
MSTRG.16068.9	MSTRG.16068	novel	ENSBTAG00000006934	CYP11A1	cytochrome P450, family 11, subfamily A, polypeptide 1 [Source:NCBI gene;Acc:338048]	trans	-0.942857	0.00480466
MSTRG.28059.1	MSTRG.28059	novel	ENSBTAG00000006934	CYP11A1	cytochrome P450, family 11, subfamily A, polypeptide 1 [Source:NCBI gene;Acc:338048]	trans	-1	0
MSTRG.28953.1	MSTRG.28953	novel	ENSBTAG00000006934	CYP11A1	cytochrome P450, family 11, subfamily A, polypeptide 1 [Source:NCBI gene;Acc:338048]	trans	-0.828571	0.0415627
MSTRG.28234.2	MSTRG.28234	novel	ENSBTAG00000006934	CYP11A1	cytochrome P450, family 11, subfamily A, polypeptide 1 [Source:NCBI gene;Acc:338048]	trans	-0.828571	0.0415627
MSTRG.21615.1	MSTRG.21615	novel	ENSBTAG00000006934	CYP11A1	cytochrome P450, family 11, subfamily A, polypeptide 1 [Source:NCBI gene;Acc:338048]	trans	-0.828571	0.0415627
MSTRG.13059.4	MSTRG.13059	novel	ENSBTAG00000006934	CYP11A1	cytochrome P450, family 11, subfamily A, polypeptide 1 [Source:NCBI gene;Acc:338048]	trans	-0.828571	0.0415627
MSTRG.28947.1	MSTRG.28947	novel	ENSBTAG00000006934	CYP11A1	cytochrome P450, family 11, subfamily A, polypeptide 1 [Source:NCBI gene;Acc:338048]	trans	-0.942857	0.00480466
MSTRG.2919.2	MSTRG.2919	novel	ENSBTAG00000006934	CYP11A1	cytochrome P450, family 11, subfamily A, polypeptide 1 [Source:NCBI gene;Acc:338048]	trans	-0.885714	0.0188455
MSTRG.25643.2	MSTRG.25643	novel	ENSBTAG00000006934	CYP11A1	cytochrome P450, family 11, subfamily A, polypeptide 1 [Source:NCBI gene;Acc:338048]	trans	-0.885714	0.0188455
MSTRG.17780.2	MSTRG.17780	novel	ENSBTAG00000006934	CYP11A1	cytochrome P450, family 11, subfamily A, polypeptide 1 [Source:NCBI gene;Acc:338048]	trans	-0.885714	0.0188455
MSTRG.28532.2	MSTRG.28532	novel	ENSBTAG00000006934	CYP11A1	cytochrome P450, family 11, subfamily A, polypeptide 1 [Source:NCBI gene;Acc:338048]	trans	-0.885714	0.0188455
MSTRG.28671.1	MSTRG.28671	novel	ENSBTAG00000006934	CYP11A1	cytochrome P450, family 11, subfamily A, polypeptide 1 [Source:NCBI gene;Acc:338048]	trans	-0.885714	0.0188455
MSTRG.28235.3	MSTRG.28235	novel	ENSBTAG00000006934	CYP11A1	cytochrome P450, family 11, subfamily A, polypeptide 1 [Source:NCBI gene;Acc:338048]	trans	-0.828571	0.0415627
MSTRG.21502.1	MSTRG.21502	novel	ENSBTAG00000006934	CYP11A1	cytochrome P450, family 11, subfamily A, polypeptide 1 [Source:NCBI gene;Acc:338048]	trans	-0.828571	0.0415627
MSTRG.15538.1	MSTRG.15538	novel	ENSBTAG00000006934	CYP11A1	cytochrome P450, family 11, subfamily A, polypeptide 1 [Source:NCBI gene;Acc:338048]	trans	-0.885714	0.0188455
MSTRG.15837.1	MSTRG.15837	novel	ENSBTAG00000006934	CYP11A1	cytochrome P450, family 11, subfamily A, polypeptide 1 [Source:NCBI gene;Acc:338048]	trans	-0.885714	0.0188455
MSTRG.20638.1	MSTRG.20638	novel	ENSBTAG00000006934	CYP11A1	cytochrome P450, family 11, subfamily A, polypeptide 1 [Source:NCBI gene;Acc:338048]	trans	0.828571	0.0415627
MSTRG.26524.2	MSTRG.26524	novel	ENSBTAG00000006934	CYP11A1	cytochrome P450, family 11, subfamily A, polypeptide 1 [Source:NCBI gene;Acc:338048]	trans	-0.885714	0.0188455
MSTRG.28233.1	MSTRG.28233	novel	ENSBTAG00000006934	CYP11A1	cytochrome P450, family 11, subfamily A, polypeptide 1 [Source:NCBI gene;Acc:338048]	trans	-0.828571	0.0415627
MSTRG.14953.2	MSTRG.14953	novel	ENSBTAG00000006934	CYP11A1	cytochrome P450, family 11, subfamily A, polypeptide 1 [Source:NCBI gene;Acc:338048]	trans	-0.885714	0.0188455
MSTRG.28303.1	MSTRG.28303	novel	ENSBTAG00000006934	CYP11A1	cytochrome P450, family 11, subfamily A, polypeptide 1 [Source:NCBI gene;Acc:338048]	trans	-0.927634	0.00766584
MSTRG.22295.10	MSTRG.22295	novel	ENSBTAG00000006934	CYP11A1	cytochrome P450, family 11, subfamily A, polypeptide 1 [Source:NCBI gene;Acc:338048]	trans	-0.885714	0.0188455
NONBTAT020930.2	ENSBTAG00000053087	known	ENSBTAG00000006769	HSD3B1	hydroxy-delta-5-steroid dehydrogenase, 3 beta- and steroid delta-isomerase 1 [Source:NCBI gene;Acc:281824]	trans	0.941124	0.00509754
NONBTAT017899.2	ENSBTAG00000001548	known	ENSBTAG00000006769	HSD3B1	hydroxy-delta-5-steroid dehydrogenase, 3 beta- and steroid delta-isomerase 1 [Source:NCBI gene;Acc:281824]	trans	0.880406	0.0205987
ENSBTAT00000083398	ENSBTAG00000054886	known	ENSBTAG00000006769	HSD3B1	hydroxy-delta-5-steroid dehydrogenase, 3 beta- and steroid delta-isomerase 1 [Source:NCBI gene;Acc:281824]	trans	-0.885714	0.0188455
XR_003038160.1	ENSBTAG00000052752	known	ENSBTAG00000006769	HSD3B1	hydroxy-delta-5-steroid dehydrogenase, 3 beta- and steroid delta-isomerase 1 [Source:NCBI gene;Acc:281824]	trans	-0.942857	0.00480466
ENSBTAT00000079330	ENSBTAG00000049835	known	ENSBTAG00000006769	HSD3B1	hydroxy-delta-5-steroid dehydrogenase, 3 beta- and steroid delta-isomerase 1 [Source:NCBI gene;Acc:281824]	trans	-0.828571	0.0415627
NONBTAT012338.2	ENSBTAG00000003329	known	ENSBTAG00000006769	HSD3B1	hydroxy-delta-5-steroid dehydrogenase, 3 beta- and steroid delta-isomerase 1 [Source:NCBI gene;Acc:281824]	trans	0.942857	0.00480466
ENSBTAT00000085371	ENSBTAG00000052741	known	ENSBTAG00000006769	HSD3B1	hydroxy-delta-5-steroid dehydrogenase, 3 beta- and steroid delta-isomerase 1 [Source:NCBI gene;Acc:281824]	trans	-0.828571	0.0415627
ENSBTAT00000069275	ENSBTAG00000052369	known	ENSBTAG00000006769	HSD3B1	hydroxy-delta-5-steroid dehydrogenase, 3 beta- and steroid delta-isomerase 1 [Source:NCBI gene;Acc:281824]	trans	-1	0
ENSBTAT00000083622	ENSBTAG00000052982	known	ENSBTAG00000006769	HSD3B1	hydroxy-delta-5-steroid dehydrogenase, 3 beta- and steroid delta-isomerase 1 [Source:NCBI gene;Acc:281824]	trans	-0.828571	0.0415627
ENSBTAT00000080575	ENSBTAG00000054948	known	ENSBTAG00000006769	HSD3B1	hydroxy-delta-5-steroid dehydrogenase, 3 beta- and steroid delta-isomerase 1 [Source:NCBI gene;Acc:281824]	trans	-0.942857	0.00480466
ENSBTAT00000076295	ENSBTAG00000055271	known	ENSBTAG00000006769	HSD3B1	hydroxy-delta-5-steroid dehydrogenase, 3 beta- and steroid delta-isomerase 1 [Source:NCBI gene;Acc:281824]	trans	-0.828571	0.0415627
XR_003032459.1	ENSBTAG00000054127	known	ENSBTAG00000006769	HSD3B1	hydroxy-delta-5-steroid dehydrogenase, 3 beta- and steroid delta-isomerase 1 [Source:NCBI gene;Acc:281824]	trans	0.985611	0.000309086
NONBTAT017974.2	ENSBTAG00000001942	known	ENSBTAG00000006769	HSD3B1	hydroxy-delta-5-steroid dehydrogenase, 3 beta- and steroid delta-isomerase 1 [Source:NCBI gene;Acc:281824]	trans	0.885714	0.0188455
ENSBTAT00000072224	ENSBTAG00000052091	known	ENSBTAG00000006769	HSD3B1	hydroxy-delta-5-steroid dehydrogenase, 3 beta- and steroid delta-isomerase 1 [Source:NCBI gene;Acc:281824]	trans	-0.942857	0.00480466
ENSBTAT00000082784	ENSBTAG00000049003	known	ENSBTAG00000006769	HSD3B1	hydroxy-delta-5-steroid dehydrogenase, 3 beta- and steroid delta-isomerase 1 [Source:NCBI gene;Acc:281824]	trans	-1	0
ENSBTAT00000081721	ENSBTAG00000054651	known	ENSBTAG00000006769	HSD3B1	hydroxy-delta-5-steroid dehydrogenase, 3 beta- and steroid delta-isomerase 1 [Source:NCBI gene;Acc:281824]	trans	-0.828571	0.0415627
ENSBTAT00000081982	ENSBTAG00000049337	known	ENSBTAG00000006769	HSD3B1	hydroxy-delta-5-steroid dehydrogenase, 3 beta- and steroid delta-isomerase 1 [Source:NCBI gene;Acc:281824]	trans	-0.828571	0.0415627
ENSBTAT00000080402	ENSBTAG00000050125	known	ENSBTAG00000006769	HSD3B1	hydroxy-delta-5-steroid dehydrogenase, 3 beta- and steroid delta-isomerase 1 [Source:NCBI gene;Acc:281824]	trans	-0.942857	0.00480466
ENSBTAT00000087440	ENSBTAG00000049296	known	ENSBTAG00000006769	HSD3B1	hydroxy-delta-5-steroid dehydrogenase, 3 beta- and steroid delta-isomerase 1 [Source:NCBI gene;Acc:281824]	trans	-0.942857	0.00480466
ENSBTAT00000069981	ENSBTAG00000053883	known	ENSBTAG00000006769	HSD3B1	hydroxy-delta-5-steroid dehydrogenase, 3 beta- and steroid delta-isomerase 1 [Source:NCBI gene;Acc:281824]	trans	-0.828571	0.0415627
ENSBTAT00000066959	ENSBTAG00000049835	known	ENSBTAG00000006769	HSD3B1	hydroxy-delta-5-steroid dehydrogenase, 3 beta- and steroid delta-isomerase 1 [Source:NCBI gene;Acc:281824]	trans	-0.942857	0.00480466
ENSBTAT00000084459	ENSBTAG00000052322	known	ENSBTAG00000006769	HSD3B1	hydroxy-delta-5-steroid dehydrogenase, 3 beta- and steroid delta-isomerase 1 [Source:NCBI gene;Acc:281824]	trans	-0.828571	0.0415627
XR_239611.4	ENSBTAG00000054889	known	ENSBTAG00000006769	HSD3B1	hydroxy-delta-5-steroid dehydrogenase, 3 beta- and steroid delta-isomerase 1 [Source:NCBI gene;Acc:281824]	trans	0.942857	0.00480466
ENSBTAT00000067218	ENSBTAG00000052187	known	ENSBTAG00000006769	HSD3B1	hydroxy-delta-5-steroid dehydrogenase, 3 beta- and steroid delta-isomerase 1 [Source:NCBI gene;Acc:281824]	trans	-0.942857	0.00480466
NONBTAT004759.2	ENSBTAG00000020412	known	ENSBTAG00000006769	HSD3B1	hydroxy-delta-5-steroid dehydrogenase, 3 beta- and steroid delta-isomerase 1 [Source:NCBI gene;Acc:281824]	trans	0.941124	0.00509754
ENSBTAT00000084779	ENSBTAG00000052724	known	ENSBTAG00000006769	HSD3B1	hydroxy-delta-5-steroid dehydrogenase, 3 beta- and steroid delta-isomerase 1 [Source:NCBI gene;Acc:281824]	trans	0.942857	0.00480466
NONBTAT012579.2	ENSBTAG00000048565	known	ENSBTAG00000006769	HSD3B1	hydroxy-delta-5-steroid dehydrogenase, 3 beta- and steroid delta-isomerase 1 [Source:NCBI gene;Acc:281824]	trans	-0.828571	0.0415627
ENSBTAT00000072326	ENSBTAG00000055043	known	ENSBTAG00000006769	HSD3B1	hydroxy-delta-5-steroid dehydrogenase, 3 beta- and steroid delta-isomerase 1 [Source:NCBI gene;Acc:281824]	trans	-0.828571	0.0415627
NONBTAT027373.1	ENSBTAG00000049133	known	ENSBTAG00000006769	HSD3B1	hydroxy-delta-5-steroid dehydrogenase, 3 beta- and steroid delta-isomerase 1 [Source:NCBI gene;Acc:281824]	trans	0.942857	0.00480466
ENSBTAT00000074345	ENSBTAG00000054716	known	ENSBTAG00000006769	HSD3B1	hydroxy-delta-5-steroid dehydrogenase, 3 beta- and steroid delta-isomerase 1 [Source:NCBI gene;Acc:281824]	trans	-0.828571	0.0415627
ENSBTAT00000075186	ENSBTAG00000050108	known	ENSBTAG00000006769	HSD3B1	hydroxy-delta-5-steroid dehydrogenase, 3 beta- and steroid delta-isomerase 1 [Source:NCBI gene;Acc:281824]	trans	-0.885714	0.0188455
ENSBTAT00000020417	ENSBTAG00000015363	known	ENSBTAG00000006769	HSD3B1	hydroxy-delta-5-steroid dehydrogenase, 3 beta- and steroid delta-isomerase 1 [Source:NCBI gene;Acc:281824]	trans	0.828571	0.0415627
ENSBTAT00000072549	ENSBTAG00000051857	known	ENSBTAG00000006769	HSD3B1	hydroxy-delta-5-steroid dehydrogenase, 3 beta- and steroid delta-isomerase 1 [Source:NCBI gene;Acc:281824]	trans	-0.828571	0.0415627
ENSBTAT00000084904	ENSBTAG00000049905	known	ENSBTAG00000006769	HSD3B1	hydroxy-delta-5-steroid dehydrogenase, 3 beta- and steroid delta-isomerase 1 [Source:NCBI gene;Acc:281824]	trans	-0.942857	0.00480466
XR_001500410.2	ENSBTAG00000054494	known	ENSBTAG00000006769	HSD3B1	hydroxy-delta-5-steroid dehydrogenase, 3 beta- and steroid delta-isomerase 1 [Source:NCBI gene;Acc:281824]	trans	0.985611	0.000309086
ENSBTAT00000080804	ENSBTAG00000051408	known	ENSBTAG00000006769	HSD3B1	hydroxy-delta-5-steroid dehydrogenase, 3 beta- and steroid delta-isomerase 1 [Source:NCBI gene;Acc:281824]	trans	0.828571	0.0415627
XR_816916.3	ENSBTAG00000051239	known	ENSBTAG00000006769	HSD3B1	hydroxy-delta-5-steroid dehydrogenase, 3 beta- and steroid delta-isomerase 1 [Source:NCBI gene;Acc:281824]	trans	-1	0
XR_810083.3	ENSBTAG00000052127	known	ENSBTAG00000006769	HSD3B1	hydroxy-delta-5-steroid dehydrogenase, 3 beta- and steroid delta-isomerase 1 [Source:NCBI gene;Acc:281824]	trans	0.941124	0.00509754
ENSBTAT00000074572	ENSBTAG00000048982	known	ENSBTAG00000006769	HSD3B1	hydroxy-delta-5-steroid dehydrogenase, 3 beta- and steroid delta-isomerase 1 [Source:NCBI gene;Acc:281824]	trans	-0.885714	0.0188455
ENSBTAT00000067290	ENSBTAG00000048959	known	ENSBTAG00000006769	HSD3B1	hydroxy-delta-5-steroid dehydrogenase, 3 beta- and steroid delta-isomerase 1 [Source:NCBI gene;Acc:281824]	trans	-0.985611	0.000309086
ENSBTAT00000081048	ENSBTAG00000049059	known	ENSBTAG00000006769	HSD3B1	hydroxy-delta-5-steroid dehydrogenase, 3 beta- and steroid delta-isomerase 1 [Source:NCBI gene;Acc:281824]	trans	-0.985611	0.000309086
XR_001494486.2	ENSBTAG00000052290	known	ENSBTAG00000006769	HSD3B1	hydroxy-delta-5-steroid dehydrogenase, 3 beta- and steroid delta-isomerase 1 [Source:NCBI gene;Acc:281824]	trans	0.942857	0.00480466
ENSBTAT00000077726	ENSBTAG00000052882	known	ENSBTAG00000006769	HSD3B1	hydroxy-delta-5-steroid dehydrogenase, 3 beta- and steroid delta-isomerase 1 [Source:NCBI gene;Acc:281824]	trans	0.942857	0.00480466
NONBTAT026654.2	ENSBTAG00000051239	known	ENSBTAG00000006769	HSD3B1	hydroxy-delta-5-steroid dehydrogenase, 3 beta- and steroid delta-isomerase 1 [Source:NCBI gene;Acc:281824]	trans	-0.885714	0.0188455
ENSBTAT00000077289	ENSBTAG00000052150	known	ENSBTAG00000006769	HSD3B1	hydroxy-delta-5-steroid dehydrogenase, 3 beta- and steroid delta-isomerase 1 [Source:NCBI gene;Acc:281824]	trans	-0.828571	0.0415627
ENSBTAT00000080411	ENSBTAG00000050297	known	ENSBTAG00000006769	HSD3B1	hydroxy-delta-5-steroid dehydrogenase, 3 beta- and steroid delta-isomerase 1 [Source:NCBI gene;Acc:281824]	trans	-0.942857	0.00480466
ENSBTAT00000070876	ENSBTAG00000048748	known	ENSBTAG00000006769	HSD3B1	hydroxy-delta-5-steroid dehydrogenase, 3 beta- and steroid delta-isomerase 1 [Source:NCBI gene;Acc:281824]	trans	-0.828571	0.0415627
ENSBTAT00000075954	ENSBTAG00000052654	known	ENSBTAG00000006769	HSD3B1	hydroxy-delta-5-steroid dehydrogenase, 3 beta- and steroid delta-isomerase 1 [Source:NCBI gene;Acc:281824]	trans	-0.942857	0.00480466
NONBTAT028630.1	ENSBTAG00000001656	known	ENSBTAG00000006769	HSD3B1	hydroxy-delta-5-steroid dehydrogenase, 3 beta- and steroid delta-isomerase 1 [Source:NCBI gene;Acc:281824]	trans	0.942857	0.00480466
ENSBTAT00000072675	ENSBTAG00000051832	known	ENSBTAG00000006769	HSD3B1	hydroxy-delta-5-steroid dehydrogenase, 3 beta- and steroid delta-isomerase 1 [Source:NCBI gene;Acc:281824]	trans	-0.828571	0.0415627
ENSBTAT00000084703	ENSBTAG00000054498	known	ENSBTAG00000006769	HSD3B1	hydroxy-delta-5-steroid dehydrogenase, 3 beta- and steroid delta-isomerase 1 [Source:NCBI gene;Acc:281824]	trans	-0.885714	0.0188455
ENSBTAT00000067034	ENSBTAG00000052048	known	ENSBTAG00000006769	HSD3B1	hydroxy-delta-5-steroid dehydrogenase, 3 beta- and steroid delta-isomerase 1 [Source:NCBI gene;Acc:281824]	trans	-0.885714	0.0188455
ENSBTAT00000083033	ENSBTAG00000051730	known	ENSBTAG00000006769	HSD3B1	hydroxy-delta-5-steroid dehydrogenase, 3 beta- and steroid delta-isomerase 1 [Source:NCBI gene;Acc:281824]	trans	-1	0
ENSBTAT00000070055	ENSBTAG00000051001	known	ENSBTAG00000006769	HSD3B1	hydroxy-delta-5-steroid dehydrogenase, 3 beta- and steroid delta-isomerase 1 [Source:NCBI gene;Acc:281824]	trans	-0.942857	0.00480466
ENSBTAT00000080741	ENSBTAG00000048719	known	ENSBTAG00000006769	HSD3B1	hydroxy-delta-5-steroid dehydrogenase, 3 beta- and steroid delta-isomerase 1 [Source:NCBI gene;Acc:281824]	trans	-0.828571	0.0415627
MSTRG.3350.1	MSTRG.3350	novel	ENSBTAG00000006769	HSD3B1	hydroxy-delta-5-steroid dehydrogenase, 3 beta- and steroid delta-isomerase 1 [Source:NCBI gene;Acc:281824]	trans	-0.828571	0.0415627
MSTRG.2823.1	MSTRG.2823	novel	ENSBTAG00000006769	HSD3B1	hydroxy-delta-5-steroid dehydrogenase, 3 beta- and steroid delta-isomerase 1 [Source:NCBI gene;Acc:281824]	trans	-0.885714	0.0188455
MSTRG.28434.3	MSTRG.28434	novel	ENSBTAG00000006769	HSD3B1	hydroxy-delta-5-steroid dehydrogenase, 3 beta- and steroid delta-isomerase 1 [Source:NCBI gene;Acc:281824]	trans	-0.828571	0.0415627
MSTRG.28813.2	MSTRG.28813	novel	ENSBTAG00000006769	HSD3B1	hydroxy-delta-5-steroid dehydrogenase, 3 beta- and steroid delta-isomerase 1 [Source:NCBI gene;Acc:281824]	trans	-0.828571	0.0415627
MSTRG.12536.1	MSTRG.12536	novel	ENSBTAG00000006769	HSD3B1	hydroxy-delta-5-steroid dehydrogenase, 3 beta- and steroid delta-isomerase 1 [Source:NCBI gene;Acc:281824]	trans	-0.828571	0.0415627
MSTRG.20087.1	MSTRG.20087	novel	ENSBTAG00000006769	HSD3B1	hydroxy-delta-5-steroid dehydrogenase, 3 beta- and steroid delta-isomerase 1 [Source:NCBI gene;Acc:281824]	trans	-0.885714	0.0188455
MSTRG.4019.1	MSTRG.4019	novel	ENSBTAG00000006769	HSD3B1	hydroxy-delta-5-steroid dehydrogenase, 3 beta- and steroid delta-isomerase 1 [Source:NCBI gene;Acc:281824]	trans	-0.942857	0.00480466
MSTRG.11122.2	MSTRG.11122	novel	ENSBTAG00000006769	HSD3B1	hydroxy-delta-5-steroid dehydrogenase, 3 beta- and steroid delta-isomerase 1 [Source:NCBI gene;Acc:281824]	trans	-0.885714	0.0188455
MSTRG.18410.2	MSTRG.18410	novel	ENSBTAG00000006769	HSD3B1	hydroxy-delta-5-steroid dehydrogenase, 3 beta- and steroid delta-isomerase 1 [Source:NCBI gene;Acc:281824]	trans	-1	0
MSTRG.26487.2	MSTRG.26487	novel	ENSBTAG00000006769	HSD3B1	hydroxy-delta-5-steroid dehydrogenase, 3 beta- and steroid delta-isomerase 1 [Source:NCBI gene;Acc:281824]	trans	-0.811679	0.0498576
MSTRG.12521.2	MSTRG.12521	novel	ENSBTAG00000006769	HSD3B1	hydroxy-delta-5-steroid dehydrogenase, 3 beta- and steroid delta-isomerase 1 [Source:NCBI gene;Acc:281824]	trans	-0.942857	0.00480466
MSTRG.25365.2	MSTRG.25365	novel	ENSBTAG00000006769	HSD3B1	hydroxy-delta-5-steroid dehydrogenase, 3 beta- and steroid delta-isomerase 1 [Source:NCBI gene;Acc:281824]	trans	0.828571	0.0415627
MSTRG.28996.5	MSTRG.28996	novel	ENSBTAG00000006769	HSD3B1	hydroxy-delta-5-steroid dehydrogenase, 3 beta- and steroid delta-isomerase 1 [Source:NCBI gene;Acc:281824]	trans	-0.828571	0.0415627
MSTRG.4980.1	MSTRG.4980	novel	ENSBTAG00000006769	HSD3B1	hydroxy-delta-5-steroid dehydrogenase, 3 beta- and steroid delta-isomerase 1 [Source:NCBI gene;Acc:281824]	trans	-0.828571	0.0415627
MSTRG.28658.2	MSTRG.28658	novel	ENSBTAG00000006769	HSD3B1	hydroxy-delta-5-steroid dehydrogenase, 3 beta- and steroid delta-isomerase 1 [Source:NCBI gene;Acc:281824]	trans	-0.927634	0.00766584
MSTRG.29536.1	MSTRG.29536	novel	ENSBTAG00000006769	HSD3B1	hydroxy-delta-5-steroid dehydrogenase, 3 beta- and steroid delta-isomerase 1 [Source:NCBI gene;Acc:281824]	trans	-0.942857	0.00480466
MSTRG.18076.1	MSTRG.18076	novel	ENSBTAG00000006769	HSD3B1	hydroxy-delta-5-steroid dehydrogenase, 3 beta- and steroid delta-isomerase 1 [Source:NCBI gene;Acc:281824]	trans	-0.942857	0.00480466
MSTRG.28316.1	MSTRG.28316	novel	ENSBTAG00000006769	HSD3B1	hydroxy-delta-5-steroid dehydrogenase, 3 beta- and steroid delta-isomerase 1 [Source:NCBI gene;Acc:281824]	trans	-0.885714	0.0188455
MSTRG.28444.4	MSTRG.28444	novel	ENSBTAG00000006769	HSD3B1	hydroxy-delta-5-steroid dehydrogenase, 3 beta- and steroid delta-isomerase 1 [Source:NCBI gene;Acc:281824]	trans	-1	0
MSTRG.1894.2	MSTRG.1894	novel	ENSBTAG00000006769	HSD3B1	hydroxy-delta-5-steroid dehydrogenase, 3 beta- and steroid delta-isomerase 1 [Source:NCBI gene;Acc:281824]	trans	-0.828571	0.0415627
MSTRG.28384.8	MSTRG.28384	novel	ENSBTAG00000006769	HSD3B1	hydroxy-delta-5-steroid dehydrogenase, 3 beta- and steroid delta-isomerase 1 [Source:NCBI gene;Acc:281824]	trans	-1	0
MSTRG.29721.1	MSTRG.29721	novel	ENSBTAG00000006769	HSD3B1	hydroxy-delta-5-steroid dehydrogenase, 3 beta- and steroid delta-isomerase 1 [Source:NCBI gene;Acc:281824]	trans	-0.828571	0.0415627
MSTRG.28434.8	MSTRG.28434	novel	ENSBTAG00000006769	HSD3B1	hydroxy-delta-5-steroid dehydrogenase, 3 beta- and steroid delta-isomerase 1 [Source:NCBI gene;Acc:281824]	trans	-0.828571	0.0415627
MSTRG.14064.1	MSTRG.14064	novel	ENSBTAG00000006769	HSD3B1	hydroxy-delta-5-steroid dehydrogenase, 3 beta- and steroid delta-isomerase 1 [Source:NCBI gene;Acc:281824]	trans	-0.828571	0.0415627
MSTRG.30091.1	MSTRG.30091	novel	ENSBTAG00000006769	HSD3B1	hydroxy-delta-5-steroid dehydrogenase, 3 beta- and steroid delta-isomerase 1 [Source:NCBI gene;Acc:281824]	trans	-0.942857	0.00480466
MSTRG.6332.1	MSTRG.6332	novel	ENSBTAG00000006769	HSD3B1	hydroxy-delta-5-steroid dehydrogenase, 3 beta- and steroid delta-isomerase 1 [Source:NCBI gene;Acc:281824]	trans	-0.885714	0.0188455
MSTRG.28582.1	MSTRG.28582	novel	ENSBTAG00000006769	HSD3B1	hydroxy-delta-5-steroid dehydrogenase, 3 beta- and steroid delta-isomerase 1 [Source:NCBI gene;Acc:281824]	trans	-0.828571	0.0415627
MSTRG.3287.1	MSTRG.3287	novel	ENSBTAG00000006769	HSD3B1	hydroxy-delta-5-steroid dehydrogenase, 3 beta- and steroid delta-isomerase 1 [Source:NCBI gene;Acc:281824]	trans	-0.942857	0.00480466
MSTRG.22623.1	MSTRG.22623	novel	ENSBTAG00000006769	HSD3B1	hydroxy-delta-5-steroid dehydrogenase, 3 beta- and steroid delta-isomerase 1 [Source:NCBI gene;Acc:281824]	trans	-0.828571	0.0415627
MSTRG.28384.11	MSTRG.28384	novel	ENSBTAG00000006769	HSD3B1	hydroxy-delta-5-steroid dehydrogenase, 3 beta- and steroid delta-isomerase 1 [Source:NCBI gene;Acc:281824]	trans	-0.885714	0.0188455
MSTRG.28384.10	MSTRG.28384	novel	ENSBTAG00000006769	HSD3B1	hydroxy-delta-5-steroid dehydrogenase, 3 beta- and steroid delta-isomerase 1 [Source:NCBI gene;Acc:281824]	trans	-1	0
MSTRG.28808.2	MSTRG.28808	novel	ENSBTAG00000006769	HSD3B1	hydroxy-delta-5-steroid dehydrogenase, 3 beta- and steroid delta-isomerase 1 [Source:NCBI gene;Acc:281824]	trans	-0.942857	0.00480466
MSTRG.28242.6	MSTRG.28242	novel	ENSBTAG00000006769	HSD3B1	hydroxy-delta-5-steroid dehydrogenase, 3 beta- and steroid delta-isomerase 1 [Source:NCBI gene;Acc:281824]	trans	-0.898645	0.0148886
MSTRG.28242.3	MSTRG.28242	novel	ENSBTAG00000006769	HSD3B1	hydroxy-delta-5-steroid dehydrogenase, 3 beta- and steroid delta-isomerase 1 [Source:NCBI gene;Acc:281824]	trans	-0.898645	0.0148886
MSTRG.24828.1	MSTRG.24828	novel	ENSBTAG00000006769	HSD3B1	hydroxy-delta-5-steroid dehydrogenase, 3 beta- and steroid delta-isomerase 1 [Source:NCBI gene;Acc:281824]	trans	-0.942857	0.00480466
MSTRG.20213.5	MSTRG.20213	novel	ENSBTAG00000006769	HSD3B1	hydroxy-delta-5-steroid dehydrogenase, 3 beta- and steroid delta-isomerase 1 [Source:NCBI gene;Acc:281824]	trans	0.941124	0.00509754
MSTRG.28578.1	MSTRG.28578	novel	ENSBTAG00000006769	HSD3B1	hydroxy-delta-5-steroid dehydrogenase, 3 beta- and steroid delta-isomerase 1 [Source:NCBI gene;Acc:281824]	trans	-1	0
MSTRG.10307.2	MSTRG.10307	novel	ENSBTAG00000006769	HSD3B1	hydroxy-delta-5-steroid dehydrogenase, 3 beta- and steroid delta-isomerase 1 [Source:NCBI gene;Acc:281824]	trans	-0.942857	0.00480466
MSTRG.20374.2	MSTRG.20374	novel	ENSBTAG00000006769	HSD3B1	hydroxy-delta-5-steroid dehydrogenase, 3 beta- and steroid delta-isomerase 1 [Source:NCBI gene;Acc:281824]	trans	-0.885714	0.0188455
MSTRG.24321.1	MSTRG.24321	novel	ENSBTAG00000006769	HSD3B1	hydroxy-delta-5-steroid dehydrogenase, 3 beta- and steroid delta-isomerase 1 [Source:NCBI gene;Acc:281824]	trans	-1	0
MSTRG.10663.1	MSTRG.10663	novel	ENSBTAG00000006769	HSD3B1	hydroxy-delta-5-steroid dehydrogenase, 3 beta- and steroid delta-isomerase 1 [Source:NCBI gene;Acc:281824]	trans	-0.942857	0.00480466
MSTRG.4412.2	MSTRG.4412	novel	ENSBTAG00000006769	HSD3B1	hydroxy-delta-5-steroid dehydrogenase, 3 beta- and steroid delta-isomerase 1 [Source:NCBI gene;Acc:281824]	trans	-0.828571	0.0415627
MSTRG.196.1	MSTRG.196	novel	ENSBTAG00000006769	HSD3B1	hydroxy-delta-5-steroid dehydrogenase, 3 beta- and steroid delta-isomerase 1 [Source:NCBI gene;Acc:281824]	trans	-0.885714	0.0188455
MSTRG.22017.3	MSTRG.22017	novel	ENSBTAG00000006769	HSD3B1	hydroxy-delta-5-steroid dehydrogenase, 3 beta- and steroid delta-isomerase 1 [Source:NCBI gene;Acc:281824]	trans	0.811679	0.0498576
MSTRG.17913.1	MSTRG.17913	novel	ENSBTAG00000006769	HSD3B1	hydroxy-delta-5-steroid dehydrogenase, 3 beta- and steroid delta-isomerase 1 [Source:NCBI gene;Acc:281824]	trans	0.885714	0.0188455
MSTRG.20076.1	MSTRG.20076	novel	ENSBTAG00000006769	HSD3B1	hydroxy-delta-5-steroid dehydrogenase, 3 beta- and steroid delta-isomerase 1 [Source:NCBI gene;Acc:281824]	trans	-0.942857	0.00480466
MSTRG.16068.9	MSTRG.16068	novel	ENSBTAG00000006769	HSD3B1	hydroxy-delta-5-steroid dehydrogenase, 3 beta- and steroid delta-isomerase 1 [Source:NCBI gene;Acc:281824]	trans	-0.942857	0.00480466
MSTRG.26025.1	MSTRG.26025	novel	ENSBTAG00000006769	HSD3B1	hydroxy-delta-5-steroid dehydrogenase, 3 beta- and steroid delta-isomerase 1 [Source:NCBI gene;Acc:281824]	trans	-0.942857	0.00480466
MSTRG.16181.1	MSTRG.16181	novel	ENSBTAG00000006769	HSD3B1	hydroxy-delta-5-steroid dehydrogenase, 3 beta- and steroid delta-isomerase 1 [Source:NCBI gene;Acc:281824]	trans	0.811679	0.0498576
MSTRG.28059.1	MSTRG.28059	novel	ENSBTAG00000006769	HSD3B1	hydroxy-delta-5-steroid dehydrogenase, 3 beta- and steroid delta-isomerase 1 [Source:NCBI gene;Acc:281824]	trans	-0.828571	0.0415627
MSTRG.28234.2	MSTRG.28234	novel	ENSBTAG00000006769	HSD3B1	hydroxy-delta-5-steroid dehydrogenase, 3 beta- and steroid delta-isomerase 1 [Source:NCBI gene;Acc:281824]	trans	-0.828571	0.0415627
MSTRG.21513.2	MSTRG.21513	novel	ENSBTAG00000006769	HSD3B1	hydroxy-delta-5-steroid dehydrogenase, 3 beta- and steroid delta-isomerase 1 [Source:NCBI gene;Acc:281824]	trans	0.942857	0.00480466
MSTRG.13059.4	MSTRG.13059	novel	ENSBTAG00000006769	HSD3B1	hydroxy-delta-5-steroid dehydrogenase, 3 beta- and steroid delta-isomerase 1 [Source:NCBI gene;Acc:281824]	trans	-1	0
MSTRG.21615.1	MSTRG.21615	novel	ENSBTAG00000006769	HSD3B1	hydroxy-delta-5-steroid dehydrogenase, 3 beta- and steroid delta-isomerase 1 [Source:NCBI gene;Acc:281824]	trans	-0.828571	0.0415627
MSTRG.28947.1	MSTRG.28947	novel	ENSBTAG00000006769	HSD3B1	hydroxy-delta-5-steroid dehydrogenase, 3 beta- and steroid delta-isomerase 1 [Source:NCBI gene;Acc:281824]	trans	-0.942857	0.00480466
MSTRG.28953.1	MSTRG.28953	novel	ENSBTAG00000006769	HSD3B1	hydroxy-delta-5-steroid dehydrogenase, 3 beta- and steroid delta-isomerase 1 [Source:NCBI gene;Acc:281824]	trans	-0.828571	0.0415627
MSTRG.28671.1	MSTRG.28671	novel	ENSBTAG00000006769	HSD3B1	hydroxy-delta-5-steroid dehydrogenase, 3 beta- and steroid delta-isomerase 1 [Source:NCBI gene;Acc:281824]	trans	-0.828571	0.0415627
MSTRG.21502.1	MSTRG.21502	novel	ENSBTAG00000006769	HSD3B1	hydroxy-delta-5-steroid dehydrogenase, 3 beta- and steroid delta-isomerase 1 [Source:NCBI gene;Acc:281824]	trans	-0.828571	0.0415627
MSTRG.16951.3	MSTRG.16951	novel	ENSBTAG00000006769	HSD3B1	hydroxy-delta-5-steroid dehydrogenase, 3 beta- and steroid delta-isomerase 1 [Source:NCBI gene;Acc:281824]	trans	-0.942857	0.00480466
MSTRG.28303.1	MSTRG.28303	novel	ENSBTAG00000006769	HSD3B1	hydroxy-delta-5-steroid dehydrogenase, 3 beta- and steroid delta-isomerase 1 [Source:NCBI gene;Acc:281824]	trans	-0.927634	0.00766584
MSTRG.28242.4	MSTRG.28242	novel	ENSBTAG00000006769	HSD3B1	hydroxy-delta-5-steroid dehydrogenase, 3 beta- and steroid delta-isomerase 1 [Source:NCBI gene;Acc:281824]	trans	-0.898645	0.0148886
MSTRG.15837.1	MSTRG.15837	novel	ENSBTAG00000006769	HSD3B1	hydroxy-delta-5-steroid dehydrogenase, 3 beta- and steroid delta-isomerase 1 [Source:NCBI gene;Acc:281824]	trans	-0.885714	0.0188455
MSTRG.28235.3	MSTRG.28235	novel	ENSBTAG00000006769	HSD3B1	hydroxy-delta-5-steroid dehydrogenase, 3 beta- and steroid delta-isomerase 1 [Source:NCBI gene;Acc:281824]	trans	-1	0
MSTRG.26524.2	MSTRG.26524	novel	ENSBTAG00000006769	HSD3B1	hydroxy-delta-5-steroid dehydrogenase, 3 beta- and steroid delta-isomerase 1 [Source:NCBI gene;Acc:281824]	trans	-0.885714	0.0188455
MSTRG.28233.1	MSTRG.28233	novel	ENSBTAG00000006769	HSD3B1	hydroxy-delta-5-steroid dehydrogenase, 3 beta- and steroid delta-isomerase 1 [Source:NCBI gene;Acc:281824]	trans	-0.828571	0.0415627
MSTRG.28532.2	MSTRG.28532	novel	ENSBTAG00000006769	HSD3B1	hydroxy-delta-5-steroid dehydrogenase, 3 beta- and steroid delta-isomerase 1 [Source:NCBI gene;Acc:281824]	trans	-0.885714	0.0188455
MSTRG.5352.6	MSTRG.5352	novel	ENSBTAG00000006769	HSD3B1	hydroxy-delta-5-steroid dehydrogenase, 3 beta- and steroid delta-isomerase 1 [Source:NCBI gene;Acc:281824]	trans	-0.942857	0.00480466
MSTRG.22295.10	MSTRG.22295	novel	ENSBTAG00000006769	HSD3B1	hydroxy-delta-5-steroid dehydrogenase, 3 beta- and steroid delta-isomerase 1 [Source:NCBI gene;Acc:281824]	trans	-0.885714	0.0188455
NONBTAT008753.2	ENSBTAG00000019757	known	ENSBTAG00000010531	CYP1B1	cytochrome P450, family 1, subfamily B, polypeptide 1 [Source:NCBI gene;Acc:511470]	trans	-0.927634	0.00766584
ENSBTAT00000076845	ENSBTAG00000049321	known	ENSBTAG00000010531	CYP1B1	cytochrome P450, family 1, subfamily B, polypeptide 1 [Source:NCBI gene;Acc:511470]	trans	0.942857	0.00480466
NONBTAT017899.2	ENSBTAG00000001548	known	ENSBTAG00000010531	CYP1B1	cytochrome P450, family 1, subfamily B, polypeptide 1 [Source:NCBI gene;Acc:511470]	trans	-0.880406	0.0205987
ENSBTAT00000086536	ENSBTAG00000055219	known	ENSBTAG00000010531	CYP1B1	cytochrome P450, family 1, subfamily B, polypeptide 1 [Source:NCBI gene;Acc:511470]	trans	0.885714	0.0188455
ENSBTAT00000067053	ENSBTAG00000049658	known	ENSBTAG00000010531	CYP1B1	cytochrome P450, family 1, subfamily B, polypeptide 1 [Source:NCBI gene;Acc:511470]	trans	0.942857	0.00480466
NONBTAT020930.2	ENSBTAG00000053087	known	ENSBTAG00000010531	CYP1B1	cytochrome P450, family 1, subfamily B, polypeptide 1 [Source:NCBI gene;Acc:511470]	trans	-0.941124	0.00509754
ENSBTAT00000083398	ENSBTAG00000054886	known	ENSBTAG00000010531	CYP1B1	cytochrome P450, family 1, subfamily B, polypeptide 1 [Source:NCBI gene;Acc:511470]	trans	0.885714	0.0188455
ENSBTAT00000075216	ENSBTAG00000050776	known	ENSBTAG00000010531	CYP1B1	cytochrome P450, family 1, subfamily B, polypeptide 1 [Source:NCBI gene;Acc:511470]	trans	0.942857	0.00480466
ENSBTAT00000080878	ENSBTAG00000053525	known	ENSBTAG00000010531	CYP1B1	cytochrome P450, family 1, subfamily B, polypeptide 1 [Source:NCBI gene;Acc:511470]	trans	0.942857	0.00480466
ENSBTAT00000079791	ENSBTAG00000049779	known	ENSBTAG00000010531	CYP1B1	cytochrome P450, family 1, subfamily B, polypeptide 1 [Source:NCBI gene;Acc:511470]	trans	0.942857	0.00480466
ENSBTAT00000076990	ENSBTAG00000053483	known	ENSBTAG00000010531	CYP1B1	cytochrome P450, family 1, subfamily B, polypeptide 1 [Source:NCBI gene;Acc:511470]	trans	0.885714	0.0188455
ENSBTAT00000083536	ENSBTAG00000054415	known	ENSBTAG00000010531	CYP1B1	cytochrome P450, family 1, subfamily B, polypeptide 1 [Source:NCBI gene;Acc:511470]	trans	0.828571	0.0415627
ENSBTAT00000073082	ENSBTAG00000049218	known	ENSBTAG00000010531	CYP1B1	cytochrome P450, family 1, subfamily B, polypeptide 1 [Source:NCBI gene;Acc:511470]	trans	0.885714	0.0188455
ENSBTAT00000069753	ENSBTAG00000048320	known	ENSBTAG00000010531	CYP1B1	cytochrome P450, family 1, subfamily B, polypeptide 1 [Source:NCBI gene;Acc:511470]	trans	0.942857	0.00480466
ENSBTAT00000076473	ENSBTAG00000052985	known	ENSBTAG00000010531	CYP1B1	cytochrome P450, family 1, subfamily B, polypeptide 1 [Source:NCBI gene;Acc:511470]	trans	0.885714	0.0188455
ENSBTAT00000069190	ENSBTAG00000053070	known	ENSBTAG00000010531	CYP1B1	cytochrome P450, family 1, subfamily B, polypeptide 1 [Source:NCBI gene;Acc:511470]	trans	0.942857	0.00480466
ENSBTAT00000079330	ENSBTAG00000049835	known	ENSBTAG00000010531	CYP1B1	cytochrome P450, family 1, subfamily B, polypeptide 1 [Source:NCBI gene;Acc:511470]	trans	0.828571	0.0415627
ENSBTAT00000085371	ENSBTAG00000052741	known	ENSBTAG00000010531	CYP1B1	cytochrome P450, family 1, subfamily B, polypeptide 1 [Source:NCBI gene;Acc:511470]	trans	1	0
ENSBTAT00000083622	ENSBTAG00000052982	known	ENSBTAG00000010531	CYP1B1	cytochrome P450, family 1, subfamily B, polypeptide 1 [Source:NCBI gene;Acc:511470]	trans	0.828571	0.0415627
ENSBTAT00000080479	ENSBTAG00000050807	known	ENSBTAG00000010531	CYP1B1	cytochrome P450, family 1, subfamily B, polypeptide 1 [Source:NCBI gene;Acc:511470]	trans	0.885714	0.0188455
ENSBTAT00000069275	ENSBTAG00000052369	known	ENSBTAG00000010531	CYP1B1	cytochrome P450, family 1, subfamily B, polypeptide 1 [Source:NCBI gene;Acc:511470]	trans	0.828571	0.0415627
ENSBTAT00000074667	ENSBTAG00000054262	known	ENSBTAG00000010531	CYP1B1	cytochrome P450, family 1, subfamily B, polypeptide 1 [Source:NCBI gene;Acc:511470]	trans	0.942857	0.00480466
ENSBTAT00000069979	ENSBTAG00000052127	known	ENSBTAG00000010531	CYP1B1	cytochrome P450, family 1, subfamily B, polypeptide 1 [Source:NCBI gene;Acc:511470]	trans	0.942857	0.00480466
XR_003037767.1	ENSBTAG00000053259	known	ENSBTAG00000010531	CYP1B1	cytochrome P450, family 1, subfamily B, polypeptide 1 [Source:NCBI gene;Acc:511470]	trans	0.942857	0.00480466
ENSBTAT00000080701	ENSBTAG00000052647	known	ENSBTAG00000010531	CYP1B1	cytochrome P450, family 1, subfamily B, polypeptide 1 [Source:NCBI gene;Acc:511470]	trans	0.942857	0.00480466
ENSBTAT00000086769	ENSBTAG00000050048	known	ENSBTAG00000010531	CYP1B1	cytochrome P450, family 1, subfamily B, polypeptide 1 [Source:NCBI gene;Acc:511470]	trans	0.885714	0.0188455
ENSBTAT00000072224	ENSBTAG00000052091	known	ENSBTAG00000010531	CYP1B1	cytochrome P450, family 1, subfamily B, polypeptide 1 [Source:NCBI gene;Acc:511470]	trans	0.942857	0.00480466
XR_003032459.1	ENSBTAG00000054127	known	ENSBTAG00000010531	CYP1B1	cytochrome P450, family 1, subfamily B, polypeptide 1 [Source:NCBI gene;Acc:511470]	trans	-0.898645	0.0148886
ENSBTAT00000076295	ENSBTAG00000055271	known	ENSBTAG00000010531	CYP1B1	cytochrome P450, family 1, subfamily B, polypeptide 1 [Source:NCBI gene;Acc:511470]	trans	1	0
ENSBTAT00000083166	ENSBTAG00000053791	known	ENSBTAG00000010531	CYP1B1	cytochrome P450, family 1, subfamily B, polypeptide 1 [Source:NCBI gene;Acc:511470]	trans	0.942857	0.00480466
ENSBTAT00000075917	ENSBTAG00000050003	known	ENSBTAG00000010531	CYP1B1	cytochrome P450, family 1, subfamily B, polypeptide 1 [Source:NCBI gene;Acc:511470]	trans	0.942857	0.00480466
ENSBTAT00000087398	ENSBTAG00000051203	known	ENSBTAG00000010531	CYP1B1	cytochrome P450, family 1, subfamily B, polypeptide 1 [Source:NCBI gene;Acc:511470]	trans	0.885714	0.0188455
ENSBTAT00000081052	ENSBTAG00000048590	known	ENSBTAG00000010531	CYP1B1	cytochrome P450, family 1, subfamily B, polypeptide 1 [Source:NCBI gene;Acc:511470]	trans	0.942857	0.00480466
NONBTAT019218.2	ENSBTAG00000053735	known	ENSBTAG00000010531	CYP1B1	cytochrome P450, family 1, subfamily B, polypeptide 1 [Source:NCBI gene;Acc:511470]	trans	-0.942857	0.00480466
NONBTAT025166.2	ENSBTAG00000026716	known	ENSBTAG00000010531	CYP1B1	cytochrome P450, family 1, subfamily B, polypeptide 1 [Source:NCBI gene;Acc:511470]	trans	-0.828571	0.0415627
XR_815407.3	ENSBTAG00000054747	known	ENSBTAG00000010531	CYP1B1	cytochrome P450, family 1, subfamily B, polypeptide 1 [Source:NCBI gene;Acc:511470]	trans	0.942857	0.00480466
ENSBTAT00000086927	ENSBTAG00000055097	known	ENSBTAG00000010531	CYP1B1	cytochrome P450, family 1, subfamily B, polypeptide 1 [Source:NCBI gene;Acc:511470]	trans	0.885714	0.0188455
ENSBTAT00000068299	ENSBTAG00000051708	known	ENSBTAG00000010531	CYP1B1	cytochrome P450, family 1, subfamily B, polypeptide 1 [Source:NCBI gene;Acc:511470]	trans	0.885714	0.0188455
ENSBTAT00000071422	ENSBTAG00000052091	known	ENSBTAG00000010531	CYP1B1	cytochrome P450, family 1, subfamily B, polypeptide 1 [Source:NCBI gene;Acc:511470]	trans	0.942857	0.00480466
ENSBTAT00000068221	ENSBTAG00000053457	known	ENSBTAG00000010531	CYP1B1	cytochrome P450, family 1, subfamily B, polypeptide 1 [Source:NCBI gene;Acc:511470]	trans	0.942857	0.00480466
XR_001494401.2	ENSBTAG00000054141	known	ENSBTAG00000010531	CYP1B1	cytochrome P450, family 1, subfamily B, polypeptide 1 [Source:NCBI gene;Acc:511470]	trans	0.942857	0.00480466
ENSBTAT00000082784	ENSBTAG00000049003	known	ENSBTAG00000010531	CYP1B1	cytochrome P450, family 1, subfamily B, polypeptide 1 [Source:NCBI gene;Acc:511470]	trans	0.828571	0.0415627
ENSBTAT00000079374	ENSBTAG00000051048	known	ENSBTAG00000010531	CYP1B1	cytochrome P450, family 1, subfamily B, polypeptide 1 [Source:NCBI gene;Acc:511470]	trans	0.942857	0.00480466
XR_003031237.1	ENSBTAG00000051954	known	ENSBTAG00000010531	CYP1B1	cytochrome P450, family 1, subfamily B, polypeptide 1 [Source:NCBI gene;Acc:511470]	trans	0.942857	0.00480466
ENSBTAT00000071424	ENSBTAG00000050867	known	ENSBTAG00000010531	CYP1B1	cytochrome P450, family 1, subfamily B, polypeptide 1 [Source:NCBI gene;Acc:511470]	trans	0.885714	0.0188455
ENSBTAT00000074748	ENSBTAG00000055175	known	ENSBTAG00000010531	CYP1B1	cytochrome P450, family 1, subfamily B, polypeptide 1 [Source:NCBI gene;Acc:511470]	trans	0.885714	0.0188455
XR_003029418.1	ENSBTAG00000051520	known	ENSBTAG00000010531	CYP1B1	cytochrome P450, family 1, subfamily B, polypeptide 1 [Source:NCBI gene;Acc:511470]	trans	0.885714	0.0188455
ENSBTAT00000081982	ENSBTAG00000049337	known	ENSBTAG00000010531	CYP1B1	cytochrome P450, family 1, subfamily B, polypeptide 1 [Source:NCBI gene;Acc:511470]	trans	1	0
XR_816450.3	ENSBTAG00000051277	known	ENSBTAG00000010531	CYP1B1	cytochrome P450, family 1, subfamily B, polypeptide 1 [Source:NCBI gene;Acc:511470]	trans	0.885714	0.0188455
ENSBTAT00000073731	ENSBTAG00000052915	known	ENSBTAG00000010531	CYP1B1	cytochrome P450, family 1, subfamily B, polypeptide 1 [Source:NCBI gene;Acc:511470]	trans	0.885714	0.0188455
XR_001495197.2	ENSBTAG00000052084	known	ENSBTAG00000010531	CYP1B1	cytochrome P450, family 1, subfamily B, polypeptide 1 [Source:NCBI gene;Acc:511470]	trans	0.885714	0.0188455
ENSBTAT00000086499	ENSBTAG00000048764	known	ENSBTAG00000010531	CYP1B1	cytochrome P450, family 1, subfamily B, polypeptide 1 [Source:NCBI gene;Acc:511470]	trans	0.942857	0.00480466
ENSBTAT00000085002	ENSBTAG00000052772	known	ENSBTAG00000010531	CYP1B1	cytochrome P450, family 1, subfamily B, polypeptide 1 [Source:NCBI gene;Acc:511470]	trans	0.885714	0.0188455
ENSBTAT00000070133	ENSBTAG00000054537	known	ENSBTAG00000010531	CYP1B1	cytochrome P450, family 1, subfamily B, polypeptide 1 [Source:NCBI gene;Acc:511470]	trans	0.885714	0.0188455
ENSBTAT00000084459	ENSBTAG00000052322	known	ENSBTAG00000010531	CYP1B1	cytochrome P450, family 1, subfamily B, polypeptide 1 [Source:NCBI gene;Acc:511470]	trans	1	0
ENSBTAT00000069981	ENSBTAG00000053883	known	ENSBTAG00000010531	CYP1B1	cytochrome P450, family 1, subfamily B, polypeptide 1 [Source:NCBI gene;Acc:511470]	trans	0.828571	0.0415627
XR_234812.4	ENSBTAG00000054562	known	ENSBTAG00000010531	CYP1B1	cytochrome P450, family 1, subfamily B, polypeptide 1 [Source:NCBI gene;Acc:511470]	trans	0.942857	0.00480466
ENSBTAT00000085800	ENSBTAG00000052941	known	ENSBTAG00000010531	CYP1B1	cytochrome P450, family 1, subfamily B, polypeptide 1 [Source:NCBI gene;Acc:511470]	trans	0.828571	0.0415627
ENSBTAT00000072549	ENSBTAG00000051857	known	ENSBTAG00000010531	CYP1B1	cytochrome P450, family 1, subfamily B, polypeptide 1 [Source:NCBI gene;Acc:511470]	trans	0.828571	0.0415627
ENSBTAT00000085242	ENSBTAG00000054714	known	ENSBTAG00000010531	CYP1B1	cytochrome P450, family 1, subfamily B, polypeptide 1 [Source:NCBI gene;Acc:511470]	trans	0.942857	0.00480466
ENSBTAT00000075983	ENSBTAG00000053362	known	ENSBTAG00000010531	CYP1B1	cytochrome P450, family 1, subfamily B, polypeptide 1 [Source:NCBI gene;Acc:511470]	trans	0.942857	0.00480466
ENSBTAT00000082860	ENSBTAG00000050524	known	ENSBTAG00000010531	CYP1B1	cytochrome P450, family 1, subfamily B, polypeptide 1 [Source:NCBI gene;Acc:511470]	trans	0.885714	0.0188455
ENSBTAT00000081852	ENSBTAG00000051735	known	ENSBTAG00000010531	CYP1B1	cytochrome P450, family 1, subfamily B, polypeptide 1 [Source:NCBI gene;Acc:511470]	trans	0.828571	0.0415627
NONBTAT004759.2	ENSBTAG00000020412	known	ENSBTAG00000010531	CYP1B1	cytochrome P450, family 1, subfamily B, polypeptide 1 [Source:NCBI gene;Acc:511470]	trans	-0.941124	0.00509754
ENSBTAT00000080643	ENSBTAG00000054053	known	ENSBTAG00000010531	CYP1B1	cytochrome P450, family 1, subfamily B, polypeptide 1 [Source:NCBI gene;Acc:511470]	trans	0.828571	0.0415627
ENSBTAT00000072326	ENSBTAG00000055043	known	ENSBTAG00000010531	CYP1B1	cytochrome P450, family 1, subfamily B, polypeptide 1 [Source:NCBI gene;Acc:511470]	trans	1	0
XR_003036459.1	ENSBTAG00000048759	known	ENSBTAG00000010531	CYP1B1	cytochrome P450, family 1, subfamily B, polypeptide 1 [Source:NCBI gene;Acc:511470]	trans	0.885714	0.0188455
ENSBTAT00000084779	ENSBTAG00000052724	known	ENSBTAG00000010531	CYP1B1	cytochrome P450, family 1, subfamily B, polypeptide 1 [Source:NCBI gene;Acc:511470]	trans	-0.942857	0.00480466
ENSBTAT00000078220	ENSBTAG00000048632	known	ENSBTAG00000010531	CYP1B1	cytochrome P450, family 1, subfamily B, polypeptide 1 [Source:NCBI gene;Acc:511470]	trans	0.885714	0.0188455
XR_815821.3	ENSBTAG00000049849	known	ENSBTAG00000010531	CYP1B1	cytochrome P450, family 1, subfamily B, polypeptide 1 [Source:NCBI gene;Acc:511470]	trans	0.885714	0.0188455
ENSBTAT00000082178	ENSBTAG00000050487	known	ENSBTAG00000010531	CYP1B1	cytochrome P450, family 1, subfamily B, polypeptide 1 [Source:NCBI gene;Acc:511470]	trans	0.942857	0.00480466
ENSBTAT00000087118	ENSBTAG00000048805	known	ENSBTAG00000010531	CYP1B1	cytochrome P450, family 1, subfamily B, polypeptide 1 [Source:NCBI gene;Acc:511470]	trans	0.885714	0.0188455
ENSBTAT00000076735	ENSBTAG00000051242	known	ENSBTAG00000010531	CYP1B1	cytochrome P450, family 1, subfamily B, polypeptide 1 [Source:NCBI gene;Acc:511470]	trans	0.942857	0.00480466
ENSBTAT00000079689	ENSBTAG00000051271	known	ENSBTAG00000010531	CYP1B1	cytochrome P450, family 1, subfamily B, polypeptide 1 [Source:NCBI gene;Acc:511470]	trans	0.942857	0.00480466
ENSBTAT00000075230	ENSBTAG00000048781	known	ENSBTAG00000010531	CYP1B1	cytochrome P450, family 1, subfamily B, polypeptide 1 [Source:NCBI gene;Acc:511470]	trans	0.885714	0.0188455
ENSBTAT00000075237	ENSBTAG00000054817	known	ENSBTAG00000010531	CYP1B1	cytochrome P450, family 1, subfamily B, polypeptide 1 [Source:NCBI gene;Acc:511470]	trans	0.885714	0.0188455
XR_001500977.2	ENSBTAG00000049840	known	ENSBTAG00000010531	CYP1B1	cytochrome P450, family 1, subfamily B, polypeptide 1 [Source:NCBI gene;Acc:511470]	trans	0.885714	0.0188455
ENSBTAT00000083443	ENSBTAG00000052927	known	ENSBTAG00000010531	CYP1B1	cytochrome P450, family 1, subfamily B, polypeptide 1 [Source:NCBI gene;Acc:511470]	trans	0.942857	0.00480466
XR_003036276.1	ENSBTAG00000051007	known	ENSBTAG00000010531	CYP1B1	cytochrome P450, family 1, subfamily B, polypeptide 1 [Source:NCBI gene;Acc:511470]	trans	0.885714	0.0188455
ENSBTAT00000075186	ENSBTAG00000050108	known	ENSBTAG00000010531	CYP1B1	cytochrome P450, family 1, subfamily B, polypeptide 1 [Source:NCBI gene;Acc:511470]	trans	0.885714	0.0188455
XR_003032256.1	ENSBTAG00000053846	known	ENSBTAG00000010531	CYP1B1	cytochrome P450, family 1, subfamily B, polypeptide 1 [Source:NCBI gene;Acc:511470]	trans	0.885714	0.0188455
ENSBTAT00000078566	ENSBTAG00000053158	known	ENSBTAG00000010531	CYP1B1	cytochrome P450, family 1, subfamily B, polypeptide 1 [Source:NCBI gene;Acc:511470]	trans	0.885714	0.0188455
ENSBTAT00000080780	ENSBTAG00000051018	known	ENSBTAG00000010531	CYP1B1	cytochrome P450, family 1, subfamily B, polypeptide 1 [Source:NCBI gene;Acc:511470]	trans	0.885714	0.0188455
ENSBTAT00000087177	ENSBTAG00000050748	known	ENSBTAG00000010531	CYP1B1	cytochrome P450, family 1, subfamily B, polypeptide 1 [Source:NCBI gene;Acc:511470]	trans	-0.828571	0.0415627
XR_003036372.1	ENSBTAG00000048783	known	ENSBTAG00000010531	CYP1B1	cytochrome P450, family 1, subfamily B, polypeptide 1 [Source:NCBI gene;Acc:511470]	trans	0.942857	0.00480466
ENSBTAT00000086935	ENSBTAG00000052126	known	ENSBTAG00000010531	CYP1B1	cytochrome P450, family 1, subfamily B, polypeptide 1 [Source:NCBI gene;Acc:511470]	trans	0.942857	0.00480466
ENSBTAT00000079604	ENSBTAG00000055098	known	ENSBTAG00000010531	CYP1B1	cytochrome P450, family 1, subfamily B, polypeptide 1 [Source:NCBI gene;Acc:511470]	trans	0.885714	0.0188455
ENSBTAT00000070028	ENSBTAG00000049570	known	ENSBTAG00000010531	CYP1B1	cytochrome P450, family 1, subfamily B, polypeptide 1 [Source:NCBI gene;Acc:511470]	trans	0.942857	0.00480466
ENSBTAT00000020417	ENSBTAG00000015363	known	ENSBTAG00000010531	CYP1B1	cytochrome P450, family 1, subfamily B, polypeptide 1 [Source:NCBI gene;Acc:511470]	trans	-1	0
ENSBTAT00000080812	ENSBTAG00000048867	known	ENSBTAG00000010531	CYP1B1	cytochrome P450, family 1, subfamily B, polypeptide 1 [Source:NCBI gene;Acc:511470]	trans	0.942857	0.00480466
ENSBTAT00000081037	ENSBTAG00000052424	known	ENSBTAG00000010531	CYP1B1	cytochrome P450, family 1, subfamily B, polypeptide 1 [Source:NCBI gene;Acc:511470]	trans	0.885714	0.0188455
ENSBTAT00000079823	ENSBTAG00000049242	known	ENSBTAG00000010531	CYP1B1	cytochrome P450, family 1, subfamily B, polypeptide 1 [Source:NCBI gene;Acc:511470]	trans	0.885714	0.0188455
ENSBTAT00000076851	ENSBTAG00000053457	known	ENSBTAG00000010531	CYP1B1	cytochrome P450, family 1, subfamily B, polypeptide 1 [Source:NCBI gene;Acc:511470]	trans	0.942857	0.00480466
ENSBTAT00000083525	ENSBTAG00000052897	known	ENSBTAG00000010531	CYP1B1	cytochrome P450, family 1, subfamily B, polypeptide 1 [Source:NCBI gene;Acc:511470]	trans	0.942857	0.00480466
ENSBTAT00000082425	ENSBTAG00000054405	known	ENSBTAG00000010531	CYP1B1	cytochrome P450, family 1, subfamily B, polypeptide 1 [Source:NCBI gene;Acc:511470]	trans	0.885714	0.0188455
ENSBTAT00000084429	ENSBTAG00000049199	known	ENSBTAG00000010531	CYP1B1	cytochrome P450, family 1, subfamily B, polypeptide 1 [Source:NCBI gene;Acc:511470]	trans	0.942857	0.00480466
ENSBTAT00000084902	ENSBTAG00000053931	known	ENSBTAG00000010531	CYP1B1	cytochrome P450, family 1, subfamily B, polypeptide 1 [Source:NCBI gene;Acc:511470]	trans	0.927634	0.00766584
ENSBTAT00000074345	ENSBTAG00000054716	known	ENSBTAG00000010531	CYP1B1	cytochrome P450, family 1, subfamily B, polypeptide 1 [Source:NCBI gene;Acc:511470]	trans	1	0
ENSBTAT00000072176	ENSBTAG00000053343	known	ENSBTAG00000010531	CYP1B1	cytochrome P450, family 1, subfamily B, polypeptide 1 [Source:NCBI gene;Acc:511470]	trans	0.885714	0.0188455
ENSBTAT00000076318	ENSBTAG00000054651	known	ENSBTAG00000010531	CYP1B1	cytochrome P450, family 1, subfamily B, polypeptide 1 [Source:NCBI gene;Acc:511470]	trans	0.828571	0.0415627
XR_001494527.2	ENSBTAG00000049981	known	ENSBTAG00000010531	CYP1B1	cytochrome P450, family 1, subfamily B, polypeptide 1 [Source:NCBI gene;Acc:511470]	trans	0.882735	0.0198204
XR_001500410.2	ENSBTAG00000054494	known	ENSBTAG00000010531	CYP1B1	cytochrome P450, family 1, subfamily B, polypeptide 1 [Source:NCBI gene;Acc:511470]	trans	-0.898645	0.0148886
XR_816916.3	ENSBTAG00000051239	known	ENSBTAG00000010531	CYP1B1	cytochrome P450, family 1, subfamily B, polypeptide 1 [Source:NCBI gene;Acc:511470]	trans	0.828571	0.0415627
XR_001501504.2	ENSBTAG00000053464	known	ENSBTAG00000010531	CYP1B1	cytochrome P450, family 1, subfamily B, polypeptide 1 [Source:NCBI gene;Acc:511470]	trans	0.845154	0.0341094
ENSBTAT00000070053	ENSBTAG00000048770	known	ENSBTAG00000010531	CYP1B1	cytochrome P450, family 1, subfamily B, polypeptide 1 [Source:NCBI gene;Acc:511470]	trans	0.942857	0.00480466
XR_239483.4	ENSBTAG00000050387	known	ENSBTAG00000010531	CYP1B1	cytochrome P450, family 1, subfamily B, polypeptide 1 [Source:NCBI gene;Acc:511470]	trans	0.828571	0.0415627
ENSBTAT00000067290	ENSBTAG00000048959	known	ENSBTAG00000010531	CYP1B1	cytochrome P450, family 1, subfamily B, polypeptide 1 [Source:NCBI gene;Acc:511470]	trans	0.811679	0.0498576
ENSBTAT00000075173	ENSBTAG00000053123	known	ENSBTAG00000010531	CYP1B1	cytochrome P450, family 1, subfamily B, polypeptide 1 [Source:NCBI gene;Acc:511470]	trans	0.885714	0.0188455
XR_001501141.2	ENSBTAG00000050739	known	ENSBTAG00000010531	CYP1B1	cytochrome P450, family 1, subfamily B, polypeptide 1 [Source:NCBI gene;Acc:511470]	trans	0.885714	0.0188455
ENSBTAT00000077651	ENSBTAG00000049529	known	ENSBTAG00000010531	CYP1B1	cytochrome P450, family 1, subfamily B, polypeptide 1 [Source:NCBI gene;Acc:511470]	trans	0.942857	0.00480466
ENSBTAT00000078163	ENSBTAG00000053478	known	ENSBTAG00000010531	CYP1B1	cytochrome P450, family 1, subfamily B, polypeptide 1 [Source:NCBI gene;Acc:511470]	trans	0.885714	0.0188455
ENSBTAT00000077650	ENSBTAG00000051239	known	ENSBTAG00000010531	CYP1B1	cytochrome P450, family 1, subfamily B, polypeptide 1 [Source:NCBI gene;Acc:511470]	trans	0.942857	0.00480466
ENSBTAT00000082668	ENSBTAG00000050280	known	ENSBTAG00000010531	CYP1B1	cytochrome P450, family 1, subfamily B, polypeptide 1 [Source:NCBI gene;Acc:511470]	trans	0.942857	0.00480466
ENSBTAT00000080804	ENSBTAG00000051408	known	ENSBTAG00000010531	CYP1B1	cytochrome P450, family 1, subfamily B, polypeptide 1 [Source:NCBI gene;Acc:511470]	trans	-0.828571	0.0415627
XR_003031232.1	ENSBTAG00000049279	known	ENSBTAG00000010531	CYP1B1	cytochrome P450, family 1, subfamily B, polypeptide 1 [Source:NCBI gene;Acc:511470]	trans	0.942857	0.00480466
ENSBTAT00000071505	ENSBTAG00000053729	known	ENSBTAG00000010531	CYP1B1	cytochrome P450, family 1, subfamily B, polypeptide 1 [Source:NCBI gene;Acc:511470]	trans	0.942857	0.00480466
XR_810083.3	ENSBTAG00000052127	known	ENSBTAG00000010531	CYP1B1	cytochrome P450, family 1, subfamily B, polypeptide 1 [Source:NCBI gene;Acc:511470]	trans	-0.941124	0.00509754
NONBTAT030234.1	ENSBTAG00000052091	known	ENSBTAG00000010531	CYP1B1	cytochrome P450, family 1, subfamily B, polypeptide 1 [Source:NCBI gene;Acc:511470]	trans	0.885714	0.0188455
ENSBTAT00000068429	ENSBTAG00000049204	known	ENSBTAG00000010531	CYP1B1	cytochrome P450, family 1, subfamily B, polypeptide 1 [Source:NCBI gene;Acc:511470]	trans	0.942857	0.00480466
ENSBTAT00000068835	ENSBTAG00000053331	known	ENSBTAG00000010531	CYP1B1	cytochrome P450, family 1, subfamily B, polypeptide 1 [Source:NCBI gene;Acc:511470]	trans	0.885714	0.0188455
ENSBTAT00000081048	ENSBTAG00000049059	known	ENSBTAG00000010531	CYP1B1	cytochrome P450, family 1, subfamily B, polypeptide 1 [Source:NCBI gene;Acc:511470]	trans	0.811679	0.0498576
ENSBTAT00000074316	ENSBTAG00000053305	known	ENSBTAG00000010531	CYP1B1	cytochrome P450, family 1, subfamily B, polypeptide 1 [Source:NCBI gene;Acc:511470]	trans	0.885714	0.0188455
ENSBTAT00000069785	ENSBTAG00000051420	known	ENSBTAG00000010531	CYP1B1	cytochrome P450, family 1, subfamily B, polypeptide 1 [Source:NCBI gene;Acc:511470]	trans	0.942857	0.00480466
ENSBTAT00000074085	ENSBTAG00000051561	known	ENSBTAG00000010531	CYP1B1	cytochrome P450, family 1, subfamily B, polypeptide 1 [Source:NCBI gene;Acc:511470]	trans	0.885714	0.0188455
XR_003035459.1	ENSBTAG00000049459	known	ENSBTAG00000010531	CYP1B1	cytochrome P450, family 1, subfamily B, polypeptide 1 [Source:NCBI gene;Acc:511470]	trans	0.885714	0.0188455
ENSBTAT00000085594	ENSBTAG00000053383	known	ENSBTAG00000010531	CYP1B1	cytochrome P450, family 1, subfamily B, polypeptide 1 [Source:NCBI gene;Acc:511470]	trans	0.885714	0.0188455
ENSBTAT00000086852	ENSBTAG00000053705	known	ENSBTAG00000010531	CYP1B1	cytochrome P450, family 1, subfamily B, polypeptide 1 [Source:NCBI gene;Acc:511470]	trans	0.898645	0.0148886
ENSBTAT00000079966	ENSBTAG00000048498	known	ENSBTAG00000010531	CYP1B1	cytochrome P450, family 1, subfamily B, polypeptide 1 [Source:NCBI gene;Acc:511470]	trans	0.885714	0.0188455
ENSBTAT00000075904	ENSBTAG00000050772	known	ENSBTAG00000010531	CYP1B1	cytochrome P450, family 1, subfamily B, polypeptide 1 [Source:NCBI gene;Acc:511470]	trans	0.942857	0.00480466
ENSBTAT00000082856	ENSBTAG00000054948	known	ENSBTAG00000010531	CYP1B1	cytochrome P450, family 1, subfamily B, polypeptide 1 [Source:NCBI gene;Acc:511470]	trans	0.927634	0.00766584
ENSBTAT00000067274	ENSBTAG00000052856	known	ENSBTAG00000010531	CYP1B1	cytochrome P450, family 1, subfamily B, polypeptide 1 [Source:NCBI gene;Acc:511470]	trans	0.942857	0.00480466
ENSBTAT00000068054	ENSBTAG00000054373	known	ENSBTAG00000010531	CYP1B1	cytochrome P450, family 1, subfamily B, polypeptide 1 [Source:NCBI gene;Acc:511470]	trans	0.885714	0.0188455
ENSBTAT00000067790	ENSBTAG00000049314	known	ENSBTAG00000010531	CYP1B1	cytochrome P450, family 1, subfamily B, polypeptide 1 [Source:NCBI gene;Acc:511470]	trans	0.885714	0.0188455
NONBTAT011846.2	ENSBTAG00000018067	known	ENSBTAG00000010531	CYP1B1	cytochrome P450, family 1, subfamily B, polypeptide 1 [Source:NCBI gene;Acc:511470]	trans	-0.885714	0.0188455
ENSBTAT00000087475	ENSBTAG00000052409	known	ENSBTAG00000010531	CYP1B1	cytochrome P450, family 1, subfamily B, polypeptide 1 [Source:NCBI gene;Acc:511470]	trans	0.885714	0.0188455
ENSBTAT00000077289	ENSBTAG00000052150	known	ENSBTAG00000010531	CYP1B1	cytochrome P450, family 1, subfamily B, polypeptide 1 [Source:NCBI gene;Acc:511470]	trans	1	0
ENSBTAT00000082413	ENSBTAG00000052276	known	ENSBTAG00000010531	CYP1B1	cytochrome P450, family 1, subfamily B, polypeptide 1 [Source:NCBI gene;Acc:511470]	trans	0.828571	0.0415627
ENSBTAT00000074095	ENSBTAG00000050348	known	ENSBTAG00000010531	CYP1B1	cytochrome P450, family 1, subfamily B, polypeptide 1 [Source:NCBI gene;Acc:511470]	trans	0.828571	0.0415627
ENSBTAT00000080200	ENSBTAG00000053328	known	ENSBTAG00000010531	CYP1B1	cytochrome P450, family 1, subfamily B, polypeptide 1 [Source:NCBI gene;Acc:511470]	trans	0.885714	0.0188455
ENSBTAT00000073331	ENSBTAG00000052091	known	ENSBTAG00000010531	CYP1B1	cytochrome P450, family 1, subfamily B, polypeptide 1 [Source:NCBI gene;Acc:511470]	trans	0.942857	0.00480466
ENSBTAT00000070876	ENSBTAG00000048748	known	ENSBTAG00000010531	CYP1B1	cytochrome P450, family 1, subfamily B, polypeptide 1 [Source:NCBI gene;Acc:511470]	trans	1	0
ENSBTAT00000080692	ENSBTAG00000055238	known	ENSBTAG00000010531	CYP1B1	cytochrome P450, family 1, subfamily B, polypeptide 1 [Source:NCBI gene;Acc:511470]	trans	0.885714	0.0188455
ENSBTAT00000071444	ENSBTAG00000048558	known	ENSBTAG00000010531	CYP1B1	cytochrome P450, family 1, subfamily B, polypeptide 1 [Source:NCBI gene;Acc:511470]	trans	0.885714	0.0188455
ENSBTAT00000072445	ENSBTAG00000051720	known	ENSBTAG00000010531	CYP1B1	cytochrome P450, family 1, subfamily B, polypeptide 1 [Source:NCBI gene;Acc:511470]	trans	0.942857	0.00480466
XR_001494971.2	ENSBTAG00000051304	known	ENSBTAG00000010531	CYP1B1	cytochrome P450, family 1, subfamily B, polypeptide 1 [Source:NCBI gene;Acc:511470]	trans	0.942857	0.00480466
ENSBTAT00000079404	ENSBTAG00000048367	known	ENSBTAG00000010531	CYP1B1	cytochrome P450, family 1, subfamily B, polypeptide 1 [Source:NCBI gene;Acc:511470]	trans	0.885714	0.0188455
ENSBTAT00000072675	ENSBTAG00000051832	known	ENSBTAG00000010531	CYP1B1	cytochrome P450, family 1, subfamily B, polypeptide 1 [Source:NCBI gene;Acc:511470]	trans	1	0
ENSBTAT00000084851	ENSBTAG00000050486	known	ENSBTAG00000010531	CYP1B1	cytochrome P450, family 1, subfamily B, polypeptide 1 [Source:NCBI gene;Acc:511470]	trans	0.942857	0.00480466
ENSBTAT00000083033	ENSBTAG00000051730	known	ENSBTAG00000010531	CYP1B1	cytochrome P450, family 1, subfamily B, polypeptide 1 [Source:NCBI gene;Acc:511470]	trans	0.828571	0.0415627
XR_003036450.1	ENSBTAG00000053559	known	ENSBTAG00000010531	CYP1B1	cytochrome P450, family 1, subfamily B, polypeptide 1 [Source:NCBI gene;Acc:511470]	trans	0.880406	0.0205987
NONBTAT028630.1	ENSBTAG00000001656	known	ENSBTAG00000010531	CYP1B1	cytochrome P450, family 1, subfamily B, polypeptide 1 [Source:NCBI gene;Acc:511470]	trans	-0.942857	0.00480466
ENSBTAT00000067034	ENSBTAG00000052048	known	ENSBTAG00000010531	CYP1B1	cytochrome P450, family 1, subfamily B, polypeptide 1 [Source:NCBI gene;Acc:511470]	trans	0.885714	0.0188455
ENSBTAT00000074368	ENSBTAG00000052180	known	ENSBTAG00000010531	CYP1B1	cytochrome P450, family 1, subfamily B, polypeptide 1 [Source:NCBI gene;Acc:511470]	trans	0.942857	0.00480466
ENSBTAT00000082333	ENSBTAG00000049824	known	ENSBTAG00000010531	CYP1B1	cytochrome P450, family 1, subfamily B, polypeptide 1 [Source:NCBI gene;Acc:511470]	trans	0.942857	0.00480466
ENSBTAT00000085715	ENSBTAG00000048842	known	ENSBTAG00000010531	CYP1B1	cytochrome P450, family 1, subfamily B, polypeptide 1 [Source:NCBI gene;Acc:511470]	trans	-0.942857	0.00480466
ENSBTAT00000080741	ENSBTAG00000048719	known	ENSBTAG00000010531	CYP1B1	cytochrome P450, family 1, subfamily B, polypeptide 1 [Source:NCBI gene;Acc:511470]	trans	1	0
MSTRG.3350.1	MSTRG.3350	novel	ENSBTAG00000010531	CYP1B1	cytochrome P450, family 1, subfamily B, polypeptide 1 [Source:NCBI gene;Acc:511470]	trans	1	0
MSTRG.720.1	MSTRG.720	novel	ENSBTAG00000010531	CYP1B1	cytochrome P450, family 1, subfamily B, polypeptide 1 [Source:NCBI gene;Acc:511470]	trans	0.942857	0.00480466
MSTRG.28813.2	MSTRG.28813	novel	ENSBTAG00000010531	CYP1B1	cytochrome P450, family 1, subfamily B, polypeptide 1 [Source:NCBI gene;Acc:511470]	trans	1	0
MSTRG.9766.1	MSTRG.9766	novel	ENSBTAG00000010531	CYP1B1	cytochrome P450, family 1, subfamily B, polypeptide 1 [Source:NCBI gene;Acc:511470]	trans	0.885714	0.0188455
MSTRG.16754.1	MSTRG.16754	novel	ENSBTAG00000010531	CYP1B1	cytochrome P450, family 1, subfamily B, polypeptide 1 [Source:NCBI gene;Acc:511470]	trans	0.942857	0.00480466
MSTRG.22686.1	MSTRG.22686	novel	ENSBTAG00000010531	CYP1B1	cytochrome P450, family 1, subfamily B, polypeptide 1 [Source:NCBI gene;Acc:511470]	trans	0.942857	0.00480466
MSTRG.25508.1	MSTRG.25508	novel	ENSBTAG00000010531	CYP1B1	cytochrome P450, family 1, subfamily B, polypeptide 1 [Source:NCBI gene;Acc:511470]	trans	0.942857	0.00480466
MSTRG.9636.2	MSTRG.9636	novel	ENSBTAG00000010531	CYP1B1	cytochrome P450, family 1, subfamily B, polypeptide 1 [Source:NCBI gene;Acc:511470]	trans	0.942857	0.00480466
MSTRG.28434.3	MSTRG.28434	novel	ENSBTAG00000010531	CYP1B1	cytochrome P450, family 1, subfamily B, polypeptide 1 [Source:NCBI gene;Acc:511470]	trans	1	0
MSTRG.25499.4	MSTRG.25499	novel	ENSBTAG00000010531	CYP1B1	cytochrome P450, family 1, subfamily B, polypeptide 1 [Source:NCBI gene;Acc:511470]	trans	-0.942857	0.00480466
MSTRG.27502.3	MSTRG.27502	novel	ENSBTAG00000010531	CYP1B1	cytochrome P450, family 1, subfamily B, polypeptide 1 [Source:NCBI gene;Acc:511470]	trans	0.942857	0.00480466
MSTRG.945.1	MSTRG.945	novel	ENSBTAG00000010531	CYP1B1	cytochrome P450, family 1, subfamily B, polypeptide 1 [Source:NCBI gene;Acc:511470]	trans	0.942857	0.00480466
MSTRG.24712.1	MSTRG.24712	novel	ENSBTAG00000010531	CYP1B1	cytochrome P450, family 1, subfamily B, polypeptide 1 [Source:NCBI gene;Acc:511470]	trans	0.942857	0.00480466
MSTRG.1093.1	MSTRG.1093	novel	ENSBTAG00000010531	CYP1B1	cytochrome P450, family 1, subfamily B, polypeptide 1 [Source:NCBI gene;Acc:511470]	trans	0.828571	0.0415627
MSTRG.12378.1	MSTRG.12378	novel	ENSBTAG00000010531	CYP1B1	cytochrome P450, family 1, subfamily B, polypeptide 1 [Source:NCBI gene;Acc:511470]	trans	0.942857	0.00480466
MSTRG.21020.1	MSTRG.21020	novel	ENSBTAG00000010531	CYP1B1	cytochrome P450, family 1, subfamily B, polypeptide 1 [Source:NCBI gene;Acc:511470]	trans	0.942857	0.00480466
MSTRG.13776.3	MSTRG.13776	novel	ENSBTAG00000010531	CYP1B1	cytochrome P450, family 1, subfamily B, polypeptide 1 [Source:NCBI gene;Acc:511470]	trans	0.885714	0.0188455
MSTRG.24580.1	MSTRG.24580	novel	ENSBTAG00000010531	CYP1B1	cytochrome P450, family 1, subfamily B, polypeptide 1 [Source:NCBI gene;Acc:511470]	trans	0.942857	0.00480466
MSTRG.2615.1	MSTRG.2615	novel	ENSBTAG00000010531	CYP1B1	cytochrome P450, family 1, subfamily B, polypeptide 1 [Source:NCBI gene;Acc:511470]	trans	0.942857	0.00480466
MSTRG.28436.4	MSTRG.28436	novel	ENSBTAG00000010531	CYP1B1	cytochrome P450, family 1, subfamily B, polypeptide 1 [Source:NCBI gene;Acc:511470]	trans	0.942857	0.00480466
MSTRG.18410.2	MSTRG.18410	novel	ENSBTAG00000010531	CYP1B1	cytochrome P450, family 1, subfamily B, polypeptide 1 [Source:NCBI gene;Acc:511470]	trans	0.828571	0.0415627
MSTRG.4242.1	MSTRG.4242	novel	ENSBTAG00000010531	CYP1B1	cytochrome P450, family 1, subfamily B, polypeptide 1 [Source:NCBI gene;Acc:511470]	trans	0.885714	0.0188455
MSTRG.24391.1	MSTRG.24391	novel	ENSBTAG00000010531	CYP1B1	cytochrome P450, family 1, subfamily B, polypeptide 1 [Source:NCBI gene;Acc:511470]	trans	0.942857	0.00480466
MSTRG.25365.2	MSTRG.25365	novel	ENSBTAG00000010531	CYP1B1	cytochrome P450, family 1, subfamily B, polypeptide 1 [Source:NCBI gene;Acc:511470]	trans	-0.828571	0.0415627
MSTRG.28996.5	MSTRG.28996	novel	ENSBTAG00000010531	CYP1B1	cytochrome P450, family 1, subfamily B, polypeptide 1 [Source:NCBI gene;Acc:511470]	trans	1	0
MSTRG.10308.2	MSTRG.10308	novel	ENSBTAG00000010531	CYP1B1	cytochrome P450, family 1, subfamily B, polypeptide 1 [Source:NCBI gene;Acc:511470]	trans	0.942857	0.00480466
MSTRG.12536.1	MSTRG.12536	novel	ENSBTAG00000010531	CYP1B1	cytochrome P450, family 1, subfamily B, polypeptide 1 [Source:NCBI gene;Acc:511470]	trans	0.828571	0.0415627
MSTRG.19049.1	MSTRG.19049	novel	ENSBTAG00000010531	CYP1B1	cytochrome P450, family 1, subfamily B, polypeptide 1 [Source:NCBI gene;Acc:511470]	trans	0.885714	0.0188455
MSTRG.4762.1	MSTRG.4762	novel	ENSBTAG00000010531	CYP1B1	cytochrome P450, family 1, subfamily B, polypeptide 1 [Source:NCBI gene;Acc:511470]	trans	0.885714	0.0188455
MSTRG.7205.1	MSTRG.7205	novel	ENSBTAG00000010531	CYP1B1	cytochrome P450, family 1, subfamily B, polypeptide 1 [Source:NCBI gene;Acc:511470]	trans	0.885714	0.0188455
MSTRG.4334.1	MSTRG.4334	novel	ENSBTAG00000010531	CYP1B1	cytochrome P450, family 1, subfamily B, polypeptide 1 [Source:NCBI gene;Acc:511470]	trans	0.828571	0.0415627
MSTRG.285.1	MSTRG.285	novel	ENSBTAG00000010531	CYP1B1	cytochrome P450, family 1, subfamily B, polypeptide 1 [Source:NCBI gene;Acc:511470]	trans	0.942857	0.00480466
MSTRG.26487.2	MSTRG.26487	novel	ENSBTAG00000010531	CYP1B1	cytochrome P450, family 1, subfamily B, polypeptide 1 [Source:NCBI gene;Acc:511470]	trans	0.985611	0.000309086
MSTRG.28862.1	MSTRG.28862	novel	ENSBTAG00000010531	CYP1B1	cytochrome P450, family 1, subfamily B, polypeptide 1 [Source:NCBI gene;Acc:511470]	trans	0.885714	0.0188455
MSTRG.16593.1	MSTRG.16593	novel	ENSBTAG00000010531	CYP1B1	cytochrome P450, family 1, subfamily B, polypeptide 1 [Source:NCBI gene;Acc:511470]	trans	0.828571	0.0415627
MSTRG.1894.2	MSTRG.1894	novel	ENSBTAG00000010531	CYP1B1	cytochrome P450, family 1, subfamily B, polypeptide 1 [Source:NCBI gene;Acc:511470]	trans	1	0
MSTRG.1882.6	MSTRG.1882	novel	ENSBTAG00000010531	CYP1B1	cytochrome P450, family 1, subfamily B, polypeptide 1 [Source:NCBI gene;Acc:511470]	trans	0.828571	0.0415627
MSTRG.1882.3	MSTRG.1882	novel	ENSBTAG00000010531	CYP1B1	cytochrome P450, family 1, subfamily B, polypeptide 1 [Source:NCBI gene;Acc:511470]	trans	0.885714	0.0188455
MSTRG.13903.1	MSTRG.13903	novel	ENSBTAG00000010531	CYP1B1	cytochrome P450, family 1, subfamily B, polypeptide 1 [Source:NCBI gene;Acc:511470]	trans	0.828571	0.0415627
MSTRG.28316.1	MSTRG.28316	novel	ENSBTAG00000010531	CYP1B1	cytochrome P450, family 1, subfamily B, polypeptide 1 [Source:NCBI gene;Acc:511470]	trans	0.828571	0.0415627
MSTRG.28444.4	MSTRG.28444	novel	ENSBTAG00000010531	CYP1B1	cytochrome P450, family 1, subfamily B, polypeptide 1 [Source:NCBI gene;Acc:511470]	trans	0.828571	0.0415627
MSTRG.12260.1	MSTRG.12260	novel	ENSBTAG00000010531	CYP1B1	cytochrome P450, family 1, subfamily B, polypeptide 1 [Source:NCBI gene;Acc:511470]	trans	0.942857	0.00480466
MSTRG.27218.2	MSTRG.27218	novel	ENSBTAG00000010531	CYP1B1	cytochrome P450, family 1, subfamily B, polypeptide 1 [Source:NCBI gene;Acc:511470]	trans	0.828571	0.0415627
MSTRG.6356.1	MSTRG.6356	novel	ENSBTAG00000010531	CYP1B1	cytochrome P450, family 1, subfamily B, polypeptide 1 [Source:NCBI gene;Acc:511470]	trans	0.942857	0.00480466
MSTRG.21409.1	MSTRG.21409	novel	ENSBTAG00000010531	CYP1B1	cytochrome P450, family 1, subfamily B, polypeptide 1 [Source:NCBI gene;Acc:511470]	trans	0.942857	0.00480466
MSTRG.28095.6	MSTRG.28095	novel	ENSBTAG00000010531	CYP1B1	cytochrome P450, family 1, subfamily B, polypeptide 1 [Source:NCBI gene;Acc:511470]	trans	0.885714	0.0188455
MSTRG.29804.1	MSTRG.29804	novel	ENSBTAG00000010531	CYP1B1	cytochrome P450, family 1, subfamily B, polypeptide 1 [Source:NCBI gene;Acc:511470]	trans	0.885714	0.0188455
MSTRG.27458.2	MSTRG.27458	novel	ENSBTAG00000010531	CYP1B1	cytochrome P450, family 1, subfamily B, polypeptide 1 [Source:NCBI gene;Acc:511470]	trans	0.885714	0.0188455
MSTRG.29721.1	MSTRG.29721	novel	ENSBTAG00000010531	CYP1B1	cytochrome P450, family 1, subfamily B, polypeptide 1 [Source:NCBI gene;Acc:511470]	trans	1	0
MSTRG.808.1	MSTRG.808	novel	ENSBTAG00000010531	CYP1B1	cytochrome P450, family 1, subfamily B, polypeptide 1 [Source:NCBI gene;Acc:511470]	trans	0.885714	0.0188455
MSTRG.19226.1	MSTRG.19226	novel	ENSBTAG00000010531	CYP1B1	cytochrome P450, family 1, subfamily B, polypeptide 1 [Source:NCBI gene;Acc:511470]	trans	0.942857	0.00480466
MSTRG.3337.2	MSTRG.3337	novel	ENSBTAG00000010531	CYP1B1	cytochrome P450, family 1, subfamily B, polypeptide 1 [Source:NCBI gene;Acc:511470]	trans	0.942857	0.00480466
MSTRG.28434.8	MSTRG.28434	novel	ENSBTAG00000010531	CYP1B1	cytochrome P450, family 1, subfamily B, polypeptide 1 [Source:NCBI gene;Acc:511470]	trans	1	0
MSTRG.14064.1	MSTRG.14064	novel	ENSBTAG00000010531	CYP1B1	cytochrome P450, family 1, subfamily B, polypeptide 1 [Source:NCBI gene;Acc:511470]	trans	1	0
MSTRG.12056.2	MSTRG.12056	novel	ENSBTAG00000010531	CYP1B1	cytochrome P450, family 1, subfamily B, polypeptide 1 [Source:NCBI gene;Acc:511470]	trans	0.828571	0.0415627
MSTRG.11035.1	MSTRG.11035	novel	ENSBTAG00000010531	CYP1B1	cytochrome P450, family 1, subfamily B, polypeptide 1 [Source:NCBI gene;Acc:511470]	trans	0.828571	0.0415627
MSTRG.28364.6	MSTRG.28364	novel	ENSBTAG00000010531	CYP1B1	cytochrome P450, family 1, subfamily B, polypeptide 1 [Source:NCBI gene;Acc:511470]	trans	0.845154	0.0341094
MSTRG.28384.8	MSTRG.28384	novel	ENSBTAG00000010531	CYP1B1	cytochrome P450, family 1, subfamily B, polypeptide 1 [Source:NCBI gene;Acc:511470]	trans	0.828571	0.0415627
MSTRG.4887.1	MSTRG.4887	novel	ENSBTAG00000010531	CYP1B1	cytochrome P450, family 1, subfamily B, polypeptide 1 [Source:NCBI gene;Acc:511470]	trans	0.885714	0.0188455
MSTRG.28498.6	MSTRG.28498	novel	ENSBTAG00000010531	CYP1B1	cytochrome P450, family 1, subfamily B, polypeptide 1 [Source:NCBI gene;Acc:511470]	trans	0.942857	0.00480466
MSTRG.27896.3	MSTRG.27896	novel	ENSBTAG00000010531	CYP1B1	cytochrome P450, family 1, subfamily B, polypeptide 1 [Source:NCBI gene;Acc:511470]	trans	0.885714	0.0188455
MSTRG.956.1	MSTRG.956	novel	ENSBTAG00000010531	CYP1B1	cytochrome P450, family 1, subfamily B, polypeptide 1 [Source:NCBI gene;Acc:511470]	trans	0.885714	0.0188455
MSTRG.28384.10	MSTRG.28384	novel	ENSBTAG00000010531	CYP1B1	cytochrome P450, family 1, subfamily B, polypeptide 1 [Source:NCBI gene;Acc:511470]	trans	0.828571	0.0415627
MSTRG.24858.1	MSTRG.24858	novel	ENSBTAG00000010531	CYP1B1	cytochrome P450, family 1, subfamily B, polypeptide 1 [Source:NCBI gene;Acc:511470]	trans	0.885714	0.0188455
MSTRG.28582.1	MSTRG.28582	novel	ENSBTAG00000010531	CYP1B1	cytochrome P450, family 1, subfamily B, polypeptide 1 [Source:NCBI gene;Acc:511470]	trans	0.828571	0.0415627
MSTRG.14414.6	MSTRG.14414	novel	ENSBTAG00000010531	CYP1B1	cytochrome P450, family 1, subfamily B, polypeptide 1 [Source:NCBI gene;Acc:511470]	trans	0.942857	0.00480466
MSTRG.17143.1	MSTRG.17143	novel	ENSBTAG00000010531	CYP1B1	cytochrome P450, family 1, subfamily B, polypeptide 1 [Source:NCBI gene;Acc:511470]	trans	0.828571	0.0415627
MSTRG.28824.1	MSTRG.28824	novel	ENSBTAG00000010531	CYP1B1	cytochrome P450, family 1, subfamily B, polypeptide 1 [Source:NCBI gene;Acc:511470]	trans	0.885714	0.0188455
MSTRG.24699.1	MSTRG.24699	novel	ENSBTAG00000010531	CYP1B1	cytochrome P450, family 1, subfamily B, polypeptide 1 [Source:NCBI gene;Acc:511470]	trans	0.885714	0.0188455
MSTRG.28384.11	MSTRG.28384	novel	ENSBTAG00000010531	CYP1B1	cytochrome P450, family 1, subfamily B, polypeptide 1 [Source:NCBI gene;Acc:511470]	trans	0.885714	0.0188455
MSTRG.3002.3	MSTRG.3002	novel	ENSBTAG00000010531	CYP1B1	cytochrome P450, family 1, subfamily B, polypeptide 1 [Source:NCBI gene;Acc:511470]	trans	0.885714	0.0188455
MSTRG.3214.1	MSTRG.3214	novel	ENSBTAG00000010531	CYP1B1	cytochrome P450, family 1, subfamily B, polypeptide 1 [Source:NCBI gene;Acc:511470]	trans	0.885714	0.0188455
MSTRG.20213.6	MSTRG.20213	novel	ENSBTAG00000010531	CYP1B1	cytochrome P450, family 1, subfamily B, polypeptide 1 [Source:NCBI gene;Acc:511470]	trans	0.942857	0.00480466
MSTRG.28808.2	MSTRG.28808	novel	ENSBTAG00000010531	CYP1B1	cytochrome P450, family 1, subfamily B, polypeptide 1 [Source:NCBI gene;Acc:511470]	trans	0.942857	0.00480466
MSTRG.28580.5	MSTRG.28580	novel	ENSBTAG00000010531	CYP1B1	cytochrome P450, family 1, subfamily B, polypeptide 1 [Source:NCBI gene;Acc:511470]	trans	0.828571	0.0415627
MSTRG.16784.1	MSTRG.16784	novel	ENSBTAG00000010531	CYP1B1	cytochrome P450, family 1, subfamily B, polypeptide 1 [Source:NCBI gene;Acc:511470]	trans	0.942857	0.00480466
MSTRG.26470.1	MSTRG.26470	novel	ENSBTAG00000010531	CYP1B1	cytochrome P450, family 1, subfamily B, polypeptide 1 [Source:NCBI gene;Acc:511470]	trans	0.828571	0.0415627
MSTRG.12596.1	MSTRG.12596	novel	ENSBTAG00000010531	CYP1B1	cytochrome P450, family 1, subfamily B, polypeptide 1 [Source:NCBI gene;Acc:511470]	trans	0.828571	0.0415627
MSTRG.29695.1	MSTRG.29695	novel	ENSBTAG00000010531	CYP1B1	cytochrome P450, family 1, subfamily B, polypeptide 1 [Source:NCBI gene;Acc:511470]	trans	0.885714	0.0188455
MSTRG.20684.1	MSTRG.20684	novel	ENSBTAG00000010531	CYP1B1	cytochrome P450, family 1, subfamily B, polypeptide 1 [Source:NCBI gene;Acc:511470]	trans	0.885714	0.0188455
MSTRG.15811.1	MSTRG.15811	novel	ENSBTAG00000010531	CYP1B1	cytochrome P450, family 1, subfamily B, polypeptide 1 [Source:NCBI gene;Acc:511470]	trans	0.942857	0.00480466
MSTRG.13674.1	MSTRG.13674	novel	ENSBTAG00000010531	CYP1B1	cytochrome P450, family 1, subfamily B, polypeptide 1 [Source:NCBI gene;Acc:511470]	trans	0.942857	0.00480466
MSTRG.22637.1	MSTRG.22637	novel	ENSBTAG00000010531	CYP1B1	cytochrome P450, family 1, subfamily B, polypeptide 1 [Source:NCBI gene;Acc:511470]	trans	0.942857	0.00480466
MSTRG.14318.1	MSTRG.14318	novel	ENSBTAG00000010531	CYP1B1	cytochrome P450, family 1, subfamily B, polypeptide 1 [Source:NCBI gene;Acc:511470]	trans	0.885714	0.0188455
MSTRG.16780.1	MSTRG.16780	novel	ENSBTAG00000010531	CYP1B1	cytochrome P450, family 1, subfamily B, polypeptide 1 [Source:NCBI gene;Acc:511470]	trans	0.942857	0.00480466
MSTRG.26330.1	MSTRG.26330	novel	ENSBTAG00000010531	CYP1B1	cytochrome P450, family 1, subfamily B, polypeptide 1 [Source:NCBI gene;Acc:511470]	trans	0.942857	0.00480466
MSTRG.28578.1	MSTRG.28578	novel	ENSBTAG00000010531	CYP1B1	cytochrome P450, family 1, subfamily B, polypeptide 1 [Source:NCBI gene;Acc:511470]	trans	0.828571	0.0415627
MSTRG.19092.1	MSTRG.19092	novel	ENSBTAG00000010531	CYP1B1	cytochrome P450, family 1, subfamily B, polypeptide 1 [Source:NCBI gene;Acc:511470]	trans	0.942857	0.00480466
MSTRG.18409.1	MSTRG.18409	novel	ENSBTAG00000010531	CYP1B1	cytochrome P450, family 1, subfamily B, polypeptide 1 [Source:NCBI gene;Acc:511470]	trans	0.942857	0.00480466
MSTRG.13747.2	MSTRG.13747	novel	ENSBTAG00000010531	CYP1B1	cytochrome P450, family 1, subfamily B, polypeptide 1 [Source:NCBI gene;Acc:511470]	trans	0.885714	0.0188455
MSTRG.17582.5	MSTRG.17582	novel	ENSBTAG00000010531	CYP1B1	cytochrome P450, family 1, subfamily B, polypeptide 1 [Source:NCBI gene;Acc:511470]	trans	0.885714	0.0188455
MSTRG.28445.5	MSTRG.28445	novel	ENSBTAG00000010531	CYP1B1	cytochrome P450, family 1, subfamily B, polypeptide 1 [Source:NCBI gene;Acc:511470]	trans	0.942857	0.00480466
MSTRG.28413.3	MSTRG.28413	novel	ENSBTAG00000010531	CYP1B1	cytochrome P450, family 1, subfamily B, polypeptide 1 [Source:NCBI gene;Acc:511470]	trans	0.885714	0.0188455
MSTRG.28413.2	MSTRG.28413	novel	ENSBTAG00000010531	CYP1B1	cytochrome P450, family 1, subfamily B, polypeptide 1 [Source:NCBI gene;Acc:511470]	trans	0.885714	0.0188455
MSTRG.28413.1	MSTRG.28413	novel	ENSBTAG00000010531	CYP1B1	cytochrome P450, family 1, subfamily B, polypeptide 1 [Source:NCBI gene;Acc:511470]	trans	0.885714	0.0188455
MSTRG.28445.4	MSTRG.28445	novel	ENSBTAG00000010531	CYP1B1	cytochrome P450, family 1, subfamily B, polypeptide 1 [Source:NCBI gene;Acc:511470]	trans	0.942857	0.00480466
MSTRG.5512.2	MSTRG.5512	novel	ENSBTAG00000010531	CYP1B1	cytochrome P450, family 1, subfamily B, polypeptide 1 [Source:NCBI gene;Acc:511470]	trans	0.885714	0.0188455
MSTRG.24321.1	MSTRG.24321	novel	ENSBTAG00000010531	CYP1B1	cytochrome P450, family 1, subfamily B, polypeptide 1 [Source:NCBI gene;Acc:511470]	trans	0.828571	0.0415627
MSTRG.20213.5	MSTRG.20213	novel	ENSBTAG00000010531	CYP1B1	cytochrome P450, family 1, subfamily B, polypeptide 1 [Source:NCBI gene;Acc:511470]	trans	-0.941124	0.00509754
MSTRG.12293.1	MSTRG.12293	novel	ENSBTAG00000010531	CYP1B1	cytochrome P450, family 1, subfamily B, polypeptide 1 [Source:NCBI gene;Acc:511470]	trans	0.942857	0.00480466
MSTRG.22017.3	MSTRG.22017	novel	ENSBTAG00000010531	CYP1B1	cytochrome P450, family 1, subfamily B, polypeptide 1 [Source:NCBI gene;Acc:511470]	trans	-0.898645	0.0148886
MSTRG.4901.8	MSTRG.4901	novel	ENSBTAG00000010531	CYP1B1	cytochrome P450, family 1, subfamily B, polypeptide 1 [Source:NCBI gene;Acc:511470]	trans	0.885714	0.0188455
MSTRG.15404.1	MSTRG.15404	novel	ENSBTAG00000010531	CYP1B1	cytochrome P450, family 1, subfamily B, polypeptide 1 [Source:NCBI gene;Acc:511470]	trans	0.942857	0.00480466
MSTRG.21224.4	MSTRG.21224	novel	ENSBTAG00000010531	CYP1B1	cytochrome P450, family 1, subfamily B, polypeptide 1 [Source:NCBI gene;Acc:511470]	trans	0.885714	0.0188455
MSTRG.21224.3	MSTRG.21224	novel	ENSBTAG00000010531	CYP1B1	cytochrome P450, family 1, subfamily B, polypeptide 1 [Source:NCBI gene;Acc:511470]	trans	0.942857	0.00480466
MSTRG.17913.1	MSTRG.17913	novel	ENSBTAG00000010531	CYP1B1	cytochrome P450, family 1, subfamily B, polypeptide 1 [Source:NCBI gene;Acc:511470]	trans	-0.828571	0.0415627
MSTRG.30080.1	MSTRG.30080	novel	ENSBTAG00000010531	CYP1B1	cytochrome P450, family 1, subfamily B, polypeptide 1 [Source:NCBI gene;Acc:511470]	trans	0.885714	0.0188455
MSTRG.12923.1	MSTRG.12923	novel	ENSBTAG00000010531	CYP1B1	cytochrome P450, family 1, subfamily B, polypeptide 1 [Source:NCBI gene;Acc:511470]	trans	0.942857	0.00480466
MSTRG.4142.1	MSTRG.4142	novel	ENSBTAG00000010531	CYP1B1	cytochrome P450, family 1, subfamily B, polypeptide 1 [Source:NCBI gene;Acc:511470]	trans	0.942857	0.00480466
MSTRG.21809.1	MSTRG.21809	novel	ENSBTAG00000010531	CYP1B1	cytochrome P450, family 1, subfamily B, polypeptide 1 [Source:NCBI gene;Acc:511470]	trans	0.828571	0.0415627
MSTRG.16181.1	MSTRG.16181	novel	ENSBTAG00000010531	CYP1B1	cytochrome P450, family 1, subfamily B, polypeptide 1 [Source:NCBI gene;Acc:511470]	trans	-0.985611	0.000309086
MSTRG.28059.1	MSTRG.28059	novel	ENSBTAG00000010531	CYP1B1	cytochrome P450, family 1, subfamily B, polypeptide 1 [Source:NCBI gene;Acc:511470]	trans	0.828571	0.0415627
MSTRG.28234.2	MSTRG.28234	novel	ENSBTAG00000010531	CYP1B1	cytochrome P450, family 1, subfamily B, polypeptide 1 [Source:NCBI gene;Acc:511470]	trans	1	0
MSTRG.21615.1	MSTRG.21615	novel	ENSBTAG00000010531	CYP1B1	cytochrome P450, family 1, subfamily B, polypeptide 1 [Source:NCBI gene;Acc:511470]	trans	1	0
MSTRG.21513.2	MSTRG.21513	novel	ENSBTAG00000010531	CYP1B1	cytochrome P450, family 1, subfamily B, polypeptide 1 [Source:NCBI gene;Acc:511470]	trans	-0.942857	0.00480466
MSTRG.13059.4	MSTRG.13059	novel	ENSBTAG00000010531	CYP1B1	cytochrome P450, family 1, subfamily B, polypeptide 1 [Source:NCBI gene;Acc:511470]	trans	0.828571	0.0415627
MSTRG.8228.1	MSTRG.8228	novel	ENSBTAG00000010531	CYP1B1	cytochrome P450, family 1, subfamily B, polypeptide 1 [Source:NCBI gene;Acc:511470]	trans	0.942857	0.00480466
MSTRG.25657.1	MSTRG.25657	novel	ENSBTAG00000010531	CYP1B1	cytochrome P450, family 1, subfamily B, polypeptide 1 [Source:NCBI gene;Acc:511470]	trans	0.828571	0.0415627
MSTRG.28953.1	MSTRG.28953	novel	ENSBTAG00000010531	CYP1B1	cytochrome P450, family 1, subfamily B, polypeptide 1 [Source:NCBI gene;Acc:511470]	trans	1	0
MSTRG.25643.2	MSTRG.25643	novel	ENSBTAG00000010531	CYP1B1	cytochrome P450, family 1, subfamily B, polypeptide 1 [Source:NCBI gene;Acc:511470]	trans	0.885714	0.0188455
MSTRG.2919.2	MSTRG.2919	novel	ENSBTAG00000010531	CYP1B1	cytochrome P450, family 1, subfamily B, polypeptide 1 [Source:NCBI gene;Acc:511470]	trans	0.885714	0.0188455
MSTRG.21502.1	MSTRG.21502	novel	ENSBTAG00000010531	CYP1B1	cytochrome P450, family 1, subfamily B, polypeptide 1 [Source:NCBI gene;Acc:511470]	trans	1	0
MSTRG.2932.1	MSTRG.2932	novel	ENSBTAG00000010531	CYP1B1	cytochrome P450, family 1, subfamily B, polypeptide 1 [Source:NCBI gene;Acc:511470]	trans	0.942857	0.00480466
MSTRG.27785.1	MSTRG.27785	novel	ENSBTAG00000010531	CYP1B1	cytochrome P450, family 1, subfamily B, polypeptide 1 [Source:NCBI gene;Acc:511470]	trans	0.942857	0.00480466
MSTRG.6679.2	MSTRG.6679	novel	ENSBTAG00000010531	CYP1B1	cytochrome P450, family 1, subfamily B, polypeptide 1 [Source:NCBI gene;Acc:511470]	trans	0.942857	0.00480466
MSTRG.28235.3	MSTRG.28235	novel	ENSBTAG00000010531	CYP1B1	cytochrome P450, family 1, subfamily B, polypeptide 1 [Source:NCBI gene;Acc:511470]	trans	0.828571	0.0415627
MSTRG.15538.1	MSTRG.15538	novel	ENSBTAG00000010531	CYP1B1	cytochrome P450, family 1, subfamily B, polypeptide 1 [Source:NCBI gene;Acc:511470]	trans	0.885714	0.0188455
MSTRG.25527.1	MSTRG.25527	novel	ENSBTAG00000010531	CYP1B1	cytochrome P450, family 1, subfamily B, polypeptide 1 [Source:NCBI gene;Acc:511470]	trans	0.942857	0.00480466
MSTRG.14953.2	MSTRG.14953	novel	ENSBTAG00000010531	CYP1B1	cytochrome P450, family 1, subfamily B, polypeptide 1 [Source:NCBI gene;Acc:511470]	trans	0.885714	0.0188455
MSTRG.2906.1	MSTRG.2906	novel	ENSBTAG00000010531	CYP1B1	cytochrome P450, family 1, subfamily B, polypeptide 1 [Source:NCBI gene;Acc:511470]	trans	0.942857	0.00480466
MSTRG.28233.1	MSTRG.28233	novel	ENSBTAG00000010531	CYP1B1	cytochrome P450, family 1, subfamily B, polypeptide 1 [Source:NCBI gene;Acc:511470]	trans	1	0
MSTRG.4120.1	MSTRG.4120	novel	ENSBTAG00000010531	CYP1B1	cytochrome P450, family 1, subfamily B, polypeptide 1 [Source:NCBI gene;Acc:511470]	trans	0.942857	0.00480466
MSTRG.20243.1	MSTRG.20243	novel	ENSBTAG00000010531	CYP1B1	cytochrome P450, family 1, subfamily B, polypeptide 1 [Source:NCBI gene;Acc:511470]	trans	0.828571	0.0415627
MSTRG.17268.1	MSTRG.17268	novel	ENSBTAG00000010531	CYP1B1	cytochrome P450, family 1, subfamily B, polypeptide 1 [Source:NCBI gene;Acc:511470]	trans	0.942857	0.00480466
MSTRG.3224.1	MSTRG.3224	novel	ENSBTAG00000010531	CYP1B1	cytochrome P450, family 1, subfamily B, polypeptide 1 [Source:NCBI gene;Acc:511470]	trans	0.942857	0.00480466
MSTRG.14233.1	MSTRG.14233	novel	ENSBTAG00000010531	CYP1B1	cytochrome P450, family 1, subfamily B, polypeptide 1 [Source:NCBI gene;Acc:511470]	trans	0.942857	0.00480466
Notes: Correlation: Expression correlation between lncRNA and target genes. Obtained by Pearson correlation coefficient analysis.
P-value: Significance test of expression correlation between lncRNA and target genes.
