# Supplementary material for: Analyzing the interactions of mRNAs, miRNAs and lncRNAs to predict ceRNA networks in bovine cystic follicular granulosa cells
Source: Front Vet Sci. 2022 Oct 13;9:1028867. doi: 10.3389/fvets.2022.1028867 (PMC9606814; doi:10.3389/fvets.2022.1028867)
Supplement: Supplementary file 1 [file Data_Sheet_1.zip › Supplementary Table 19.xlsx]

## Sheet: Sheet1
Table S19 ceRNA network prediction of bovine follicular GCs
lncRNA id	miRNA name	mRNA name	correlation(miRNA-lncRNA)	P-value(miRNA-lncRNA)	correlation(miRNA-mRNA)	P-value(miRNA-mRNA)
NONBTAT027373.1	bta-miR-2904	PFKL	-0.864495	0.0262983	-0.851403	0.0314812
NONBTAT027373.1	bta-miR-2904	SCARB1	-0.864495	0.0262983	-0.861947	0.0272722
NONBTAT027373.1	bta-miR-2904	ACO2	-0.864495	0.0262983	-0.821716	0.0448444
ENSBTAT00000084779	bta-miR-326	TKT	-0.90918	0.0119979	-0.873683	0.0229263
NONBTAT011846.2	bta-miR-432	SRD5A1	-0.977307	0.000766602	-0.947153	0.00411543
ENSBTAT00000020417	bta-miR-432	SRD5A1	-0.902318	0.0138466	-0.947153	0.00411543
ENSBTAT00000084779	bta-miR-1343-3p	TKT	-0.931318	0.00691391	-0.879741	0.0208238
ENSBTAT00000084779	bta-miR-1343-3p	CS	-0.931318	0.00691391	-0.909732	0.0118548
ENSBTAT00000084779	bta-miR-1343-3p	PGD	-0.931318	0.00691391	-0.893104	0.0165292
ENSBTAT00000084779	bta-miR-125b	SCARB1	-0.905364	0.0130101	-0.839719	0.0364761
ENSBTAT00000020417	bta-miR-125b	SCARB1	-0.873261	0.0230761	-0.839719	0.0364761
NONBTAT017974.2	bta-miR-125b	SCARB1	-0.872072	0.0235017	-0.839719	0.0364761
ENSBTAT00000084779	bta-miR-125a	SCARB1	-0.904535	0.0132354	-0.846992	0.0333261
ENSBTAT00000020417	bta-miR-125a	SCARB1	-0.878439	0.0212676	-0.846992	0.0333261
NONBTAT017974.2	bta-miR-125a	SCARB1	-0.863081	0.026837	-0.846992	0.0333261
NONBTAT011846.2	bta-miR-320a	GNAI1	-0.940154	0.00526515	-0.885823	0.0188104
ENSBTAT00000020417	bta-miR-320a	GNAI1	-0.89294	0.0165793	-0.885823	0.0188104
NONBTAT011846.2	bta-miR-320a	GSS	-0.940154	0.00526515	-0.869021	0.0246098
ENSBTAT00000020417	bta-miR-320a	GSS	-0.89294	0.0165793	-0.869021	0.0246098
ENSBTAT00000078464	bta-miR-150	CALM3	-0.918926	0.00959294	-0.872628	0.0233021
ENSBTAT00000087177	bta-miR-150	CALM3	-0.975802	0.000871241	-0.872628	0.0233021
MSTRG.22017.3	bta-miR-150	CALM3	-0.828836	0.0414385	-0.872628	0.0233021
ENSBTAT00000078464	bta-miR-150	TKT	-0.918926	0.00959294	-0.954565	0.00304958
ENSBTAT00000087177	bta-miR-150	TKT	-0.975802	0.000871241	-0.954565	0.00304958
MSTRG.22017.3	bta-miR-150	TKT	-0.828836	0.0414385	-0.954565	0.00304958
ENSBTAT00000078464	bta-miR-150	SDHC	-0.918926	0.00959294	-0.966527	0.00166186
ENSBTAT00000087177	bta-miR-150	SDHC	-0.975802	0.000871241	-0.966527	0.00166186
MSTRG.22017.3	bta-miR-150	SDHC	-0.828836	0.0414385	-0.966527	0.00166186
ENSBTAT00000020417	bta-miR-423-5p	PFKL	-0.93184	0.00681027	-0.860687	0.0277604
ENSBTAT00000078464	bta-miR-423-5p	PFKL	-0.943694	0.00466627	-0.860687	0.0277604
XR_810083.3	bta-miR-423-5p	PFKL	-0.865191	0.0260352	-0.860687	0.0277604
ENSBTAT00000020417	bta-miR-423-5p	TKT	-0.93184	0.00681027	-0.922484	0.00878014
ENSBTAT00000078464	bta-miR-423-5p	TKT	-0.943694	0.00466627	-0.922484	0.00878014
XR_810083.3	bta-miR-423-5p	TKT	-0.865191	0.0260352	-0.922484	0.00878014
ENSBTAT00000020417	bta-miR-423-5p	TXNDC12	-0.93184	0.00681027	-0.980982	0.000539107
ENSBTAT00000078464	bta-miR-423-5p	TXNDC12	-0.943694	0.00466627	-0.980982	0.000539107
XR_810083.3	bta-miR-423-5p	TXNDC12	-0.865191	0.0260352	-0.980982	0.000539107
ENSBTAT00000020417	bta-miR-1291	PFKL	-0.94691	0.00415297	-0.863493	0.0266794
ENSBTAT00000087177	bta-miR-1291	PFKL	-0.944462	0.00454109	-0.863493	0.0266794
XR_810083.3	bta-miR-1291	PFKL	-0.892689	0.0166556	-0.863493	0.0266794
XR_239611.4	bta-miR-1291	PFKL	-0.910634	0.0116226	-0.863493	0.0266794
MSTRG.22017.3	bta-miR-1291	PFKL	-0.811852	0.0497694	-0.863493	0.0266794
ENSBTAT00000020417	bta-miR-1291	GPX7	-0.94691	0.00415297	-0.858739	0.0285227
ENSBTAT00000087177	bta-miR-1291	GPX7	-0.944462	0.00454109	-0.858739	0.0285227
XR_810083.3	bta-miR-1291	GPX7	-0.892689	0.0166556	-0.858739	0.0285227
XR_239611.4	bta-miR-1291	GPX7	-0.910634	0.0116226	-0.858739	0.0285227
MSTRG.22017.3	bta-miR-1291	GPX7	-0.811852	0.0497694	-0.858739	0.0285227
NONBTAT011846.2	bta-miR-12023	CALM3	-0.98422	0.000371537	-0.844525	0.0343797
NONBTAT005701.2	bta-miR-760-3p	CALM3	-0.874631	0.0225907	-0.886645	0.0185458
NONBTAT005701.2	bta-miR-760-3p	ACO2	-0.874631	0.0225907	-0.87743	0.0216144
NONBTAT005701.2	bta-miR-760-3p	SDHC	-0.874631	0.0225907	-0.962162	0.00212051
NONBTAT005701.2	bta-miR-760-3p	MGST2	-0.874631	0.0225907	-0.95757	0.0026622
ENSBTAT00000084779	bta-miR-664b	HSD17B7	-0.966935	0.0016219	-0.949556	0.00375274
NONBTAT005701.2	bta-miR-664b	HSD17B7	-0.913912	0.0107976	-0.949556	0.00375274
NONBTAT027373.1	bta-miR-664b	HSD17B7	-0.876982	0.0217691	-0.949556	0.00375274
ENSBTAT00000020417	bta-miR-664b	HSD17B7	-0.930798	0.00701766	-0.949556	0.00375274
MSTRG.20478.2	bta-miR-664b	HSD17B7	-0.94008	0.00527796	-0.949556	0.00375274
ENSBTAT00000084779	bta-miR-1306	NRAS	-0.908004	0.0123057	-0.859505	0.0282216
NONBTAT027373.1	bta-miR-1306	NRAS	-0.817705	0.0468181	-0.859505	0.0282216
NONBTAT017974.2	bta-miR-1306	NRAS	-0.863422	0.0267064	-0.859505	0.0282216
NONBTAT024798.2	bta-miR-1306	NRAS	-0.870896	0.0239257	-0.859505	0.0282216
XR_239611.4	bta-miR-485	SRD5A1	-0.889614	0.0176052	-0.830162	0.0408181
ENSBTAT00000066707	bta-miR-485	SRD5A1	-0.939596	0.00536275	-0.830162	0.0408181
XR_239611.4	bta-miR-485	DLST	-0.889614	0.0176052	-0.94837	0.00392971
ENSBTAT00000066707	bta-miR-485	DLST	-0.939596	0.00536275	-0.94837	0.00392971
XR_239611.4	bta-miR-485	PGD	-0.889614	0.0176052	-0.886114	0.0187165
ENSBTAT00000066707	bta-miR-485	PGD	-0.939596	0.00536275	-0.886114	0.0187165
XR_810083.3	bta-miR-1468	SCARB1	-0.908767	0.0121055	-0.933791	0.00643024
XR_810083.3	bta-miR-6518	SCARB1	-0.847681	0.0330348	-0.87378	0.0228918
XR_810083.3	bta-miR-6518	PGD	-0.847681	0.0330348	-0.898616	0.0148971
NONBTAT011308.2	bta-let-7b	TKT	-0.94548	0.00437754	-0.918179	0.00976818
ENSBTAT00000020417	bta-let-7b	TKT	-0.932797	0.0066227	-0.918179	0.00976818
ENSBTAT00000087177	bta-miR-380-3p	HSD17B7	-0.967035	0.00161216	-0.90408	0.0133596
NONBTAT011846.2	bta-miR-30f	HSD17B7	-0.976427	0.000826964	-0.956061	0.00285355
ENSBTAT00000084779	bta-miR-127	SDHC	-0.971277	0.00122565	-0.973483	0.00104541
NONBTAT027373.1	bta-miR-197	DLAT	-0.861118	0.0275928	-0.934174	0.00635692
ENSBTAT00000020417	bta-miR-197	DLAT	-0.913068	0.0110073	-0.934174	0.00635692
NONBTAT008626.2	bta-miR-197	DLAT	-0.929736	0.00723219	-0.934174	0.00635692
NONBTAT027373.1	bta-miR-197	DLST	-0.861118	0.0275928	-0.974444	0.000971299
ENSBTAT00000020417	bta-miR-197	DLST	-0.913068	0.0110073	-0.974444	0.000971299
NONBTAT008626.2	bta-miR-197	DLST	-0.929736	0.00723219	-0.974444	0.000971299
XR_810083.3	bta-miR-214	MGST2	-0.861497	0.0274461	-0.938714	0.00551887
NONBTAT008626.2	bta-miR-214	MGST2	-0.959049	0.00248115	-0.938714	0.00551887
XR_239611.4	bta-miR-214	MGST2	-0.981016	0.000537161	-0.938714	0.00551887
ENSBTAT00000066707	bta-miR-214	MGST2	-0.982959	0.000433126	-0.938714	0.00551887
ENSBTAT00000020417	bta-miR-486	PCNA	-0.941267	0.00507298	-0.85898	0.0284276
XR_810083.3	bta-miR-486	PCNA	-0.875954	0.0221267	-0.85898	0.0284276
ENSBTAT00000020417	bta-miR-504	SDHC	-0.909291	0.011969	-0.94086	0.00514291
ENSBTAT00000020417	bta-miR-504	GSS	-0.909291	0.011969	-0.887985	0.0181182
NONBTAT008626.2	bta-miR-769	DLST	-0.833673	0.0391961	-0.84932	0.0323462
MSTRG.2823.1	bta-miR-424-5p	PLA2G4B	-0.846674	0.0334609	-0.8136	0.0488792
ENSBTAT00000075954	bta-miR-34a	ADCY7	-0.949734	0.0037265	-0.903426	0.0135394
ENSBTAT00000075615	bta-miR-34a	ADCY7	-0.957421	0.00268082	-0.903426	0.0135394
ENSBTAT00000084904	bta-miR-503-5p	ADCY7	-0.837136	0.0376271	-0.97447	0.000969382
MSTRG.6728.4	bta-miR-503-5p	ADCY7	-0.812768	0.049302	-0.97447	0.000969382
ENSBTAT00000087398	bta-miR-6526	PLA2G4B	-0.837319	0.037545	-0.835808	0.0382251
ENSBTAT00000075173	bta-miR-6526	PLA2G4B	-0.825069	0.0432247	-0.835808	0.0382251
ENSBTAT00000075615	bta-miR-6526	PLA2G4B	-0.870862	0.0239381	-0.835808	0.0382251
MSTRG.3224.1	bta-miR-6526	PLA2G4B	-0.82229	0.0445652	-0.835808	0.0382251
MSTRG.4980.1	bta-miR-6526	PLA2G4B	-0.871098	0.0238526	-0.835808	0.0382251
MSTRG.6332.1	bta-miR-6526	PLA2G4B	-0.884679	0.0191817	-0.835808	0.0382251
MSTRG.8649.1	bta-miR-6526	PLA2G4B	-0.837552	0.0374404	-0.835808	0.0382251
ENSBTAT00000079791	bta-miR-873	NOS3	-0.827335	0.0421458	-0.814446	0.0484512
XR_003031168.1	bta-miR-873	NOS3	-0.969893	0.00134602	-0.814446	0.0484512
XR_239064.4	bta-miR-873	NOS3	-0.885458	0.0189284	-0.814446	0.0484512
ENSBTAT00000080479	bta-miR-873	NOS3	-0.93389	0.00641131	-0.814446	0.0484512
ENSBTAT00000082333	bta-miR-873	NOS3	-0.823434	0.0440109	-0.814446	0.0484512
MSTRG.351.9	bta-miR-873	NOS3	-0.878368	0.0212917	-0.814446	0.0484512
MSTRG.2932.1	bta-miR-873	NOS3	-0.837491	0.0374678	-0.814446	0.0484512
MSTRG.5770.3	bta-miR-873	NOS3	-0.953999	0.00312542	-0.814446	0.0484512
MSTRG.12250.1	bta-miR-873	NOS3	-0.955472	0.00293001	-0.814446	0.0484512
MSTRG.14318.1	bta-miR-873	NOS3	-0.883236	0.0196548	-0.814446	0.0484512
MSTRG.16988.2	bta-miR-873	NOS3	-0.98439	0.000363588	-0.814446	0.0484512
MSTRG.25194.1	bta-miR-873	NOS3	-0.855939	0.0296356	-0.814446	0.0484512
MSTRG.27896.3	bta-miR-873	NOS3	-0.887977	0.0181209	-0.814446	0.0484512
Notes: Correlation: Expression correlation between miRNA and target transcripts. Obtained by Pearson correlation coefficient analysis.
P-value: Significance test of expression correlation between miRNA and target transcripts.
