# Supplementary material for: Analyzing the interactions of mRNAs, miRNAs and lncRNAs to predict ceRNA networks in bovine cystic follicular granulosa cells
Source: Front Vet Sci. 2022 Oct 13;9:1028867. doi: 10.3389/fvets.2022.1028867 (PMC9606814; doi:10.3389/fvets.2022.1028867)
Supplement: Supplementary file 1 [file Data_Sheet_1.zip › Supplementary Table 1.xlsx]

## Sheet: Sheet1
Table S1 The primers used for the validation of ceRNA and their expression trends in different groups
Name	Sequence(5’-3’)	Size(bp)
NONBTAT027373.1	F: GAAGCACAACGGGCAAGTTA R: CCGTTTCTTCGTTGCAGTCA	148
MSTRG.20478.2	F: AAGCAGACCCCCTGAAAAGG R: ACCACAAGGATGAATGCGTCT	131
ENSBTAT00000087177	F: CGTGCTGGCACTTTTACTGG R: TGCTGCCACGTCTTTCTTCT	148
ENSBTAT00000020417	F: AGGGCGTTGTTACACCTGAG R: CAGCCCAGTTTGTGCCAAAA	136
ENSBTAT00000084779	F: GGTGTGGCTGTTATCCCCAA R: TGCTCAGTCCTGCTCACTTC	111
NONBTAT011846.2	F: TTACTGAAGAGCTGCCCACC R: GAGGCTCACTAACTCGCCAA	136
NONBTAT005701.2	F: ACAACCCACCAGCATGCTAA R: GCAAACAGGGACACAATAGCA	107
ENSBTAT00000069275	F: CCTTGGCTCATCCGATCGAT R: AGAAGAGCAGACACGTTCCC	104
NONBTAT025166.2	F: AGTAGGAGCATCAGCCATTACT R: ATCAGGCTAACACCCAAAGC	119
ENSBTAT00000078464	F: TTGGACCCTGTTCTTGGCTC R: ATGAACTCGAAGCCCAGCAA	134
XR_810083.3	F: ACCCGAATCTCAGTCCTCCA R: CTTCAGCTCAGCCCTCAACA	122
NONBTAT004759.2	F: TAATAGCAGCTGACCTGCCG R: CAGAGACTGGTGCGTGAGTT	140
NONBTAT008626.2	F: GCTGAGTGCTGAGGAGAGTT R: CAAAACCATCGGCTGCACAA	108
bta-miR-664b	F: CGCGCGTATTCATTTATCTCCCAGCCT
bta-miR-380-3p	F: CGCCGTATGTAATGTGGTCCACGTCT
bta-miR-30f	F: GCGCTGTAAACACCCTACACTCTCAGC
2_4330	F: CGCTGAAAACCTCAACGAACTCTTTGGC
bta-miR-184	F: CGCTGGACGGAGAACTGATAAGGGT
bta-miR-2285bc	F: GCCGCGAAAAACCTGAATGACCCTT
bta-miR-149-5p	F: TCTGGCTCCGTGTCTTCACTCCC
bta-miR-140	F: GCTACCACAGGGTAGAACCACGGA
bta-miR-1343-3p	F: TATACTCCTGGGGCCCGCACT
HSD17B7	F: GGACTGCTGACCCAGAATGAC R: TGCTGGACATCCTCAAAGCTG	194
CERS2	F: GCGGGATGGAAAAACACCTG R: AGCCAAAGAAGGCGGGATAG	142
EIF4A1	F: TCAACACCCGAAGGAAGGTG R: CTAGAGCCAGAGCGGAACTC	133
PGD	F: TTATGCCGGGAGGGAACAAG R: TCTTCACAAAGTGTCCCGCA	132
ENSBTAT00000009155	F: ATGACATCGCCAAGGCAACT R: ACCACCTCAATCTGGGCTTG	91
PUF60	F: GTGACTGAGGAGTGTGGCAA R: GACAATGATCTCCGCGTCCT	93
BMPR2	F: AAGACCTTGGGATAGGTGAAAGT R: TGGACTGAGTGGTGTTGTGT	299
β-actin	F: GGACCTGACGGACTACCTCAT R: TGTCACGGACGATTTCCGCT	86
GAPDH	F: ACAGTCAAGGCAGAGAACGG R: CCAGCATCACCCCACTTGAT	98
U6	F: GCTTCGGCAGCACATATACTAAAAT R: CGCTTCACGAATTTGCGTGTCAT	89
Notes: F: Forward
R: Reverse
