# Supplementary material for: Analyzing the interactions of mRNAs, miRNAs and lncRNAs to predict ceRNA networks in bovine cystic follicular granulosa cells
Source: Front Vet Sci. 2022 Oct 13;9:1028867. doi: 10.3389/fvets.2022.1028867 (PMC9606814; doi:10.3389/fvets.2022.1028867)
Supplement: Supplementary file 1 [file Data_Sheet_1.zip › Supplementary Table 2.xlsx]

## Sheet: Sheet1
Table S2 The sequences of miR-664b mimics, miR-664b Inhibitor, si-lncRNA NONBTAT027373.1 and Negative control
Name	Sequence(5’-3’)
Mimics	F: UAUUCAUUUAUCUCCCAGCCUAC R: GUAGGCUGGGAGAUAAAUGAAUA
Mimics NC	F: UCACAACCUCCUAGAAAGAGUAGA R: UCUACUCUUUCUAGGAGGUUGUGA
Inhibitor	R: GUAGGCUGGGAGAUAAAUGAAUA
Inhibitor NC	R: UCUACUCUUUCUAGGAGGUUGUG
si-lncRNA NONBTAT027373.1-1	F: GAGCCAUGUUGUAAUAAAUTT R: AUUUAUUACAACAUGGCUCTT
si-lncRNA NONBTAT027373.1-2	F: GGACCAGUAUACAGUUAAUTT R: AUUAACUGUAUACUGGUCCTT
si-lncRNA NONBTAT027373.1-3	F: GCUGCAAAGUGCUCUUUAUTT R: AUAAAGAGCACUUUGCAGCTT
si-NC	F: UUCUCCGAACGUGUCACGUTT R: ACGUGACACGUUCGGAGAATT
Notes: F: Forward
R: Reverse
