# Supplementary material for: Analyzing the interactions of mRNAs, miRNAs and lncRNAs to predict ceRNA networks in bovine cystic follicular granulosa cells
Source: Front Vet Sci. 2022 Oct 13;9:1028867. doi: 10.3389/fvets.2022.1028867 (PMC9606814; doi:10.3389/fvets.2022.1028867)
Supplement: Supplementary file 1 [file Data_Sheet_1.zip › Supplementary Table 3.xlsx]

## Sheet: Sheet1
Table S3 The primers used for WT and MUT fragments of HSD17B7 3'UTR and lncRNA NONBTAT027373.1
Name	Sequence(5’-3’)
HSD17B7-WT	F: AACGAGCTCGCTAGCCTCGAGTGAATTATTTTCCCTGTATTTTCAAAG R: CTTGCATGCCTGCAGGTCGACTCATATTAACTCGTTAAAAATATTACTCTAATATTC
HSD17B7-MUT	F: AACGAGCTCGCTAGCCTCGAGCCATGTTAATAGTGGGCCTGACC R: CTTGCATGCCTGCAGGTCGACCATTTTAGCATTTTGTCTTGACATCA
lncRNA NONBTAT027373.1-WT	F: AACGAGCTCGCTAGCCTCGAGAGGGAAAAGAAGCCTTGTTTCTAC R: CTTGCATGCCTGCAGGTCGACTAACCCATGAGCACTTTACAGGTT
lncRNA NONBTAT027373.1-MUT	F: AACGAGCTCGCTAGCCTCGAGACACACAGAAAATTTATTACTCTGTATAATGA R: CTTGCATGCCTGCAGGTCGACTGTATAAATTTGAATGTATTAACTGTATACTGG
Notes: WT: Wild Type
MUT: Mutant
F: Forward
R: Reverse
