# Supplementary material for: Analyzing the interactions of mRNAs, miRNAs and lncRNAs to predict ceRNA networks in bovine cystic follicular granulosa cells
Source: Front Vet Sci. 2022 Oct 13;9:1028867. doi: 10.3389/fvets.2022.1028867 (PMC9606814; doi:10.3389/fvets.2022.1028867)
Supplement: Supplementary file 1 [file Data_Sheet_1.zip › Supplementary Table 4.xlsx]

## Sheet: Sheet1
Table S4 Sequence comparison of longRNA-seq data with the selected reference genome
specimen name	total reads	mapping reads	multiple mapped	unique mapped
Cyst1	108724404	102550349(94.32%)	12915738(11.88%)	89634611(82.44%)
Cyst2	128683188	122597905(95.27%)	17408198(13.53%)	105189707(81.74%)
Cyst3	126366520	120451580(95.32%)	17290280(13.68%)	103161300(81.64%)
Normal1	115692826	110737487(95.72%)	6880116(5.95%)	103857371(89.77%)
Normal2	113887400	109724356(96.34%)	7772011(6.82%)	101952345(89.52%)
Normal3	113663374	109124956(96.01%)	8998496(7.92%)	100126460(88.09%)
Notes: Cyst: cystic follicle (The diameter is greater than 25 mm)
Normal: normal follicle (The diameter is between 10-15 mm)
total reads: Total number of reads with valid sequencing data. (i.e., clean reads)
mapping reads: Number of clean reads that could be mapped to the genome.
multiple mapped: Number of clean reads with multiple alignment positions on the reference sequence.
unique mapped: Number of clean reads with a unique alignment position on the reference sequence.
