# Supplementary material for: Analyzing the interactions of mRNAs, miRNAs and lncRNAs to predict ceRNA networks in bovine cystic follicular granulosa cells
Source: Front Vet Sci. 2022 Oct 13;9:1028867. doi: 10.3389/fvets.2022.1028867 (PMC9606814; doi:10.3389/fvets.2022.1028867)
Supplement: Supplementary file 1 [file Data_Sheet_1.zip › Supplementary Table 5.xlsx]

## Sheet: Sheet1
Table S5 LongRNA-seq data base quality detection
Sample	Raw Reads	Raw Bases	Clean Reads	Clean Bases	Error rate(%)	Q20(%)	Q30(%)	GC content(%)
Cyst1	110092564	16623977164	108724404	14877330616	0.0249	98.08	94.26	55.48
Cyst2	129591286	19568284186	128683188	16078944031	0.0224	99.09	96.87	53.94
Cyst3	127158966	19201003866	126366520	15940148546	0.0224	99.11	96.93	53.55
Normal1	117449852	17734927652	115692826	16492458229	0.0258	97.73	93.4	47.41
Normal2	115767052	17480824852	113887400	16169700372	0.0259	97.68	93.32	48.95
Normal3	114981700	17362236700	113663374	16322279255	0.0251	97.98	93.99	50.24
Notes: Cyst: cystic follicle (The diameter is greater than 25 mm)
Normal: normal follicle (The diameter is between 10-15 mm)
Raw Reads: Total number of sequences in the original sequencing data.
Raw Bases: Total Raw sequencing data. (i.e., number of Raw reads multiplied by read length)
Clean reads: Total number of sequences in sequencing data after quality control.
Clean Bases: Total sequencing data after quality control. (i.e., number of Clean reads multiplied by read length)
Error rate: Average error rate of sequencing bases corresponding to quality control data.
Q20: The percentage of bases with sequencing quality above 99% to total bases.
Q30: The percentage of bases with sequencing quality above 99.9% to total bases.
GC content: The percentage of the sum of G and C bases corresponding to the quality control data in the total base.
