# Supplementary material for: Analyzing the interactions of mRNAs, miRNAs and lncRNAs to predict ceRNA networks in bovine cystic follicular granulosa cells
Source: Front Vet Sci. 2022 Oct 13;9:1028867. doi: 10.3389/fvets.2022.1028867 (PMC9606814; doi:10.3389/fvets.2022.1028867)
Supplement: Supplementary file 1 [file Data_Sheet_1.zip › Supplementary Table 6.xlsx]

## Sheet: Sheet1
Table S6 Sequence comparison of smallRNA-seq data with the selected reference genome
Sample	Total reads	Total mapped	Mapped reads (+)	Mapped reads (-)
Cyst1	9976186	6742855	4766158	2950498
Cyst2	10004235	7901256	5581527	3505029
Cyst3	9921497	7713968	5454491	3438574
Normal1	11556263	7878735	5602133	3518559
Normal2	9450247	6221578	4295827	3053753
Normal3	10821732	7202799	5189837	3366686
Notes: Cyst: cystic follicle (The diameter is greater than 25 mm)
Normal: normal follicle (The diameter is between 10-15 mm)
Total reads: The number of quality controlled sequences with a length of 18-32nt. (i.e., useful reads)
Total mapped: The number of useful reads that could be mapped to the genome.
Mapped reads (+): The number of reads localized to the positive strand of the genome.
Mapped reads (-): The number of reads localized to the negative strand of the genome.
