# Supplementary material for: Analyzing the interactions of mRNAs, miRNAs and lncRNAs to predict ceRNA networks in bovine cystic follicular granulosa cells
Source: Front Vet Sci. 2022 Oct 13;9:1028867. doi: 10.3389/fvets.2022.1028867 (PMC9606814; doi:10.3389/fvets.2022.1028867)
Supplement: Supplementary file 1 [file Data_Sheet_1.zip › Supplementary Table 7.xlsx]

## Sheet: Sheet1
Table S7 SmallRNA-seq data base quality detection
Sample	Raw Reads	Raw Bases	Clean Reads	Clean Bases	Error rate(%)	Q20(%)	Q30(%)	GC content(%)	Useful reads(18-32nt)
Cyst1	12665318	949898850	11674978	286305549	0.0236	98.55	95.63	49.16	9976186
Cyst2	13669560	1025217000	11980815	271562807	0.0229	98.88	96.33	49.8	10004235
Cyst3	12806561	960492075	11651421	268951491	0.023	98.85	96.21	49.56	9921497
Normal1	13841165	1038087375	13307835	333956990	0.0231	98.8	96.07	46.05	11556263
Normal2	12373754	928031550	11726760	302372937	0.0235	98.63	95.65	46.89	9450247
Normal3	13895998	1042199850	13204537	339959538	0.0239	98.39	95.3	47.69	10821732
Notes: Cyst: cystic follicle (The diameter is greater than 25 mm)
Normal: normal follicle (The diameter is between 10-15 mm)
Raw Reads: Total number of sequences in the original sequencing data.
Raw Bases: Total Raw sequencing data. (i.e., number of Raw reads multiplied by read length)
Clean reads: Total number of sequences in sequencing data after quality control.
Clean Bases: Total sequencing data after quality control. (i.e., number of Clean reads multiplied by read length)
Error rate: Average error rate of sequencing bases corresponding to quality control data.
Q20: The percentage of bases with sequencing quality above 99% to total bases.
Q30: The percentage of bases with sequencing quality above 99.9% to total bases.
GC content: The percentage of the sum of G and C bases corresponding to the quality control data in the total base.
Useful reads: Number of reads between 18 and 32 nt in length for subsequent analysis.
