# Supplementary material for: Analyzing the interactions of mRNAs, miRNAs and lncRNAs to predict ceRNA networks in bovine cystic follicular granulosa cells
Source: Front Vet Sci. 2022 Oct 13;9:1028867. doi: 10.3389/fvets.2022.1028867 (PMC9606814; doi:10.3389/fvets.2022.1028867)
Supplement: Supplementary file 1 [file Data_Sheet_1.zip › Supplementary Table 8.xlsx]

## Sheet: Sheet1
Table S8 LncRNA annotation of bovine genome
lncRNA id	lncRNA gene id	chromosome	strand	start	end	exon number	database
ENSBTAT00000073763	ENSBTAG00000054497	1	-	1379743	1379969	1	ensembl
ENSBTAT00000073763	ENSBTAG00000054497	1	-	1375581	1376524	2	ensembl
ENSBTAT00000086326	ENSBTAG00000054497	1	-	1379056	1379143	1	ensembl
ENSBTAT00000086326	ENSBTAG00000054497	1	-	1376211	1376524	2	ensembl
ENSBTAT00000074916	ENSBTAG00000054023	1	-	2508402	2508518	1	ensembl
ENSBTAT00000074916	ENSBTAG00000054023	1	-	2507621	2507799	2	ensembl
ENSBTAT00000074916	ENSBTAG00000054023	1	-	2506295	2507467	3	ensembl
ENSBTAT00000070902	ENSBTAG00000054023	1	-	2507621	2508309	1	ensembl
ENSBTAT00000070902	ENSBTAG00000054023	1	-	2506295	2507467	2	ensembl
ENSBTAT00000082732	ENSBTAG00000054337	1	-	20582821	20583230	1	ensembl
ENSBTAT00000082732	ENSBTAG00000054337	1	-	20511387	20511432	2	ensembl
ENSBTAT00000082732	ENSBTAG00000054337	1	-	20436469	20437111	3	ensembl
ENSBTAT00000084992	ENSBTAG00000054337	1	-	20582707	20582796	1	ensembl
ENSBTAT00000084992	ENSBTAG00000054337	1	-	20511331	20511432	2	ensembl
ENSBTAT00000069981	ENSBTAG00000053883	1	-	20703080	20703832	1	ensembl
ENSBTAT00000069981	ENSBTAG00000053883	1	-	20603901	20604236	2	ensembl
ENSBTAT00000077302	ENSBTAG00000053883	1	-	20823795	20824149	1	ensembl
ENSBTAT00000077302	ENSBTAG00000053883	1	-	20792446	20792505	2	ensembl
ENSBTAT00000077302	ENSBTAG00000053883	1	-	20703080	20703276	3	ensembl
ENSBTAT00000077302	ENSBTAG00000053883	1	-	20684505	20684554	4	ensembl
ENSBTAT00000077302	ENSBTAG00000053883	1	-	20604201	20604236	5	ensembl
ENSBTAT00000072208	ENSBTAG00000053883	1	-	20823795	20824149	1	ensembl
ENSBTAT00000072208	ENSBTAG00000053883	1	-	20792446	20792505	2	ensembl
ENSBTAT00000072208	ENSBTAG00000053883	1	-	20703080	20703276	3	ensembl
ENSBTAT00000072208	ENSBTAG00000053883	1	-	20683920	20684554	4	ensembl
ENSBTAT00000072361	ENSBTAG00000053883	1	-	20823795	20823810	1	ensembl
ENSBTAT00000072361	ENSBTAG00000053883	1	-	20792446	20792505	2	ensembl
ENSBTAT00000072361	ENSBTAG00000053883	1	-	20756822	20757034	3	ensembl
ENSBTAT00000070648	ENSBTAG00000052575	1	+	22093841	22094239	1	ensembl
ENSBTAT00000070648	ENSBTAG00000052575	1	+	22113046	22113127	2	ensembl
ENSBTAT00000070648	ENSBTAG00000052575	1	+	22141683	22141698	3	ensembl
ENSBTAT00000072128	ENSBTAG00000052575	1	+	22093841	22094239	1	ensembl
ENSBTAT00000072128	ENSBTAG00000052575	1	+	22113046	22113626	2	ensembl
ENSBTAT00000072612	ENSBTAG00000052575	1	+	22141007	22141805	1	ensembl
ENSBTAT00000072612	ENSBTAG00000052575	1	+	22189460	22189794	2	ensembl
ENSBTAT00000069709	ENSBTAG00000054742	1	+	22280562	22280870	1	ensembl
ENSBTAT00000069709	ENSBTAG00000054742	1	+	22281738	22281871	2	ensembl
ENSBTAT00000069709	ENSBTAG00000054742	1	+	22289777	22290592	3	ensembl
ENSBTAT00000078117	ENSBTAG00000054742	1	+	22281772	22281871	1	ensembl
ENSBTAT00000078117	ENSBTAG00000054742	1	+	22296110	22296545	2	ensembl
ENSBTAT00000085450	ENSBTAG00000048578	1	+	23167949	23168142	1	ensembl
ENSBTAT00000085450	ENSBTAG00000048578	1	+	23196529	23196650	2	ensembl
ENSBTAT00000085450	ENSBTAG00000048578	1	+	23215901	23216105	3	ensembl
ENSBTAT00000072072	ENSBTAG00000049130	1	+	53561497	53562635	1	ensembl
ENSBTAT00000072072	ENSBTAG00000049130	1	+	53562867	53563094	2	ensembl
ENSBTAT00000084039	ENSBTAG00000054558	1	-	55893068	55893584	1	ensembl
ENSBTAT00000084039	ENSBTAG00000054558	1	-	55892105	55892611	2	ensembl
ENSBTAT00000082112	ENSBTAG00000054494	1	+	63893356	63893422	1	ensembl
ENSBTAT00000082112	ENSBTAG00000054494	1	+	63913011	63913102	2	ensembl
ENSBTAT00000082112	ENSBTAG00000054494	1	+	63921674	63921879	3	ensembl
ENSBTAT00000084051	ENSBTAG00000052248	1	-	66092635	66093529	1	ensembl
ENSBTAT00000084051	ENSBTAG00000052248	1	-	66084500	66085255	2	ensembl
ENSBTAT00000073077	ENSBTAG00000053611	1	-	67327290	67328427	1	ensembl
ENSBTAT00000073077	ENSBTAG00000053611	1	-	67323374	67324392	2	ensembl
ENSBTAT00000067677	ENSBTAG00000049459	1	-	70640306	70641382	1	ensembl
ENSBTAT00000082682	ENSBTAG00000052232	1	-	72061633	72061911	1	ensembl
ENSBTAT00000082682	ENSBTAG00000052232	1	-	72058838	72058928	2	ensembl
ENSBTAT00000082682	ENSBTAG00000052232	1	-	72057854	72058652	3	ensembl
ENSBTAT00000071140	ENSBTAG00000048497	1	+	73253996	73254767	1	ensembl
ENSBTAT00000071140	ENSBTAG00000048497	1	+	73254973	73255136	2	ensembl
ENSBTAT00000071140	ENSBTAG00000048497	1	+	73257317	73257620	3	ensembl
ENSBTAT00000082388	ENSBTAG00000053503	1	+	74675757	74676179	1	ensembl
ENSBTAT00000082388	ENSBTAG00000053503	1	+	74697988	74698158	2	ensembl
ENSBTAT00000067044	ENSBTAG00000053503	1	+	74675757	74675883	1	ensembl
ENSBTAT00000067044	ENSBTAG00000053503	1	+	74676037	74676179	2	ensembl
ENSBTAT00000067044	ENSBTAG00000053503	1	+	74697988	74698158	3	ensembl
ENSBTAT00000077634	ENSBTAG00000048837	1	-	82460247	82461270	1	ensembl
ENSBTAT00000070247	ENSBTAG00000050833	1	-	82526256	82526363	1	ensembl
ENSBTAT00000070247	ENSBTAG00000050833	1	-	82511184	82511337	2	ensembl
ENSBTAT00000070247	ENSBTAG00000050833	1	-	82505712	82505812	3	ensembl
ENSBTAT00000070247	ENSBTAG00000050833	1	-	82503374	82504276	4	ensembl
ENSBTAT00000079310	ENSBTAG00000049281	1	-	83653037	83653084	1	ensembl
ENSBTAT00000079310	ENSBTAG00000049281	1	-	83645282	83645545	2	ensembl
ENSBTAT00000079310	ENSBTAG00000049281	1	-	83641191	83641212	3	ensembl
ENSBTAT00000070675	ENSBTAG00000049281	1	-	83645282	83645913	1	ensembl
ENSBTAT00000070675	ENSBTAG00000049281	1	-	83641191	83641212	2	ensembl
ENSBTAT00000080261	ENSBTAG00000049281	1	-	83645282	83645913	1	ensembl
ENSBTAT00000080261	ENSBTAG00000049281	1	-	83642463	83642481	2	ensembl
ENSBTAT00000087495	ENSBTAG00000052565	1	-	85316188	85316877	1	ensembl
ENSBTAT00000087495	ENSBTAG00000052565	1	-	85299579	85300569	2	ensembl
ENSBTAT00000083458	ENSBTAG00000049095	1	+	85315389	85315540	1	ensembl
ENSBTAT00000083458	ENSBTAG00000049095	1	+	85403056	85403128	2	ensembl
ENSBTAT00000083458	ENSBTAG00000049095	1	+	85503011	85503532	3	ensembl
ENSBTAT00000072198	ENSBTAG00000049095	1	+	85403072	85403128	1	ensembl
ENSBTAT00000072198	ENSBTAG00000049095	1	+	85498921	85498929	2	ensembl
ENSBTAT00000083297	ENSBTAG00000055042	1	-	92990786	92990941	1	ensembl
ENSBTAT00000083297	ENSBTAG00000055042	1	-	92901998	92902060	2	ensembl
ENSBTAT00000083297	ENSBTAG00000055042	1	-	92874984	92875028	3	ensembl
ENSBTAT00000067844	ENSBTAG00000049676	1	+	97057201	97058241	1	ensembl
ENSBTAT00000070682	ENSBTAG00000053891	1	-	97692455	97693063	1	ensembl
ENSBTAT00000070682	ENSBTAG00000053891	1	-	97691696	97691869	2	ensembl
ENSBTAT00000070682	ENSBTAG00000053891	1	-	97691582	97691624	3	ensembl
ENSBTAT00000073802	ENSBTAG00000049210	1	+	107440596	107441066	1	ensembl
ENSBTAT00000073802	ENSBTAG00000049210	1	+	107459925	107462165	2	ensembl
ENSBTAT00000086747	ENSBTAG00000048392	1	-	114498390	114498974	1	ensembl
ENSBTAT00000086747	ENSBTAG00000048392	1	-	114490631	114491137	2	ensembl
ENSBTAT00000073410	ENSBTAG00000054849	1	-	127288506	127288582	1	ensembl
ENSBTAT00000073410	ENSBTAG00000054849	1	-	127282553	127282781	2	ensembl
ENSBTAT00000073410	ENSBTAG00000054849	1	-	127280636	127280788	3	ensembl
ENSBTAT00000073410	ENSBTAG00000054849	1	-	127273572	127273720	4	ensembl
ENSBTAT00000073410	ENSBTAG00000054849	1	-	127270450	127270590	5	ensembl
ENSBTAT00000073410	ENSBTAG00000054849	1	-	127269887	127270032	6	ensembl
ENSBTAT00000073410	ENSBTAG00000054849	1	-	127263659	127263751	7	ensembl
ENSBTAT00000073410	ENSBTAG00000054849	1	-	127254095	127254230	8	ensembl
ENSBTAT00000073410	ENSBTAG00000054849	1	-	127243143	127243308	9	ensembl
ENSBTAT00000079406	ENSBTAG00000048953	1	-	129775461	129776305	1	ensembl
ENSBTAT00000079406	ENSBTAG00000048953	1	-	129773782	129774100	2	ensembl
ENSBTAT00000077651	ENSBTAG00000049529	1	-	136717368	136717875	1	ensembl
ENSBTAT00000077651	ENSBTAG00000049529	1	-	136713633	136714819	2	ensembl
ENSBTAT00000075954	ENSBTAG00000052654	1	+	143579817	143580179	1	ensembl
ENSBTAT00000075954	ENSBTAG00000052654	1	+	143583012	143583720	2	ensembl
ENSBTAT00000084641	ENSBTAG00000053509	1	+	144839761	144840253	1	ensembl
ENSBTAT00000084641	ENSBTAG00000053509	1	+	144846718	144846828	2	ensembl
ENSBTAT00000084641	ENSBTAG00000053509	1	+	144847961	144848176	3	ensembl
ENSBTAT00000084641	ENSBTAG00000053509	1	+	144848677	144850789	4	ensembl
ENSBTAT00000069446	ENSBTAG00000053509	1	+	144844187	144844452	1	ensembl
ENSBTAT00000069446	ENSBTAG00000053509	1	+	144846718	144846828	2	ensembl
ENSBTAT00000069446	ENSBTAG00000053509	1	+	144847961	144848176	3	ensembl
ENSBTAT00000069446	ENSBTAG00000053509	1	+	144848677	144850789	4	ensembl
ENSBTAT00000081350	ENSBTAG00000050478	1	-	145197416	145197717	1	ensembl
ENSBTAT00000081350	ENSBTAG00000050478	1	-	145195194	145197318	2	ensembl
ENSBTAT00000084563	ENSBTAG00000051007	1	+	145346095	145346274	1	ensembl
ENSBTAT00000084563	ENSBTAG00000051007	1	+	145347466	145347578	2	ensembl
ENSBTAT00000084563	ENSBTAG00000051007	1	+	145360183	145360250	3	ensembl
ENSBTAT00000079767	ENSBTAG00000054155	1	+	146608203	146608527	1	ensembl
ENSBTAT00000079767	ENSBTAG00000054155	1	+	146657015	146657899	2	ensembl
ENSBTAT00000074316	ENSBTAG00000053305	1	+	148952241	148952953	1	ensembl
ENSBTAT00000074316	ENSBTAG00000053305	1	+	148953569	148953863	2	ensembl
ENSBTAT00000068891	ENSBTAG00000053559	1	-	150541201	150541753	1	ensembl
ENSBTAT00000068891	ENSBTAG00000053559	1	-	150539707	150540006	2	ensembl
ENSBTAT00000081604	ENSBTAG00000053559	1	-	150541687	150541753	1	ensembl
ENSBTAT00000081604	ENSBTAG00000053559	1	-	150541201	150541268	2	ensembl
ENSBTAT00000081604	ENSBTAG00000053559	1	-	150539707	150540006	3	ensembl
ENSBTAT00000070418	ENSBTAG00000052589	1	-	151426854	151427134	1	ensembl
ENSBTAT00000070418	ENSBTAG00000052589	1	-	151348922	151349072	2	ensembl
ENSBTAT00000070418	ENSBTAG00000052589	1	-	151343485	151343556	3	ensembl
ENSBTAT00000070418	ENSBTAG00000052589	1	-	151342532	151342726	4	ensembl
ENSBTAT00000079351	ENSBTAG00000052583	1	+	153834039	153834308	1	ensembl
ENSBTAT00000079351	ENSBTAG00000052583	1	+	153869707	153870059	2	ensembl
ENSBTAT00000066551	ENSBTAG00000052583	1	+	153834039	153834308	1	ensembl
ENSBTAT00000066551	ENSBTAG00000052583	1	+	153843792	153844736	2	ensembl
ENSBTAT00000075538	ENSBTAG00000052583	1	+	153834039	153834308	1	ensembl
ENSBTAT00000075538	ENSBTAG00000052583	1	+	153838511	153838702	2	ensembl
ENSBTAT00000085127	ENSBTAG00000055206	1	-	157504667	157505106	1	ensembl
ENSBTAT00000085127	ENSBTAG00000055206	1	-	157502007	157502091	2	ensembl
ENSBTAT00000085127	ENSBTAG00000055206	1	-	157501070	157501453	3	ensembl
ENSBTAT00000072367	ENSBTAG00000048736	1	-	157916194	157916510	1	ensembl
ENSBTAT00000072367	ENSBTAG00000048736	1	-	157834110	157834184	2	ensembl
ENSBTAT00000072367	ENSBTAG00000048736	1	-	157827936	157828088	3	ensembl
ENSBTAT00000082665	ENSBTAG00000053288	X	+	405983	406201	1	ensembl
ENSBTAT00000082665	ENSBTAG00000053288	X	+	414397	414512	2	ensembl
ENSBTAT00000082665	ENSBTAG00000053288	X	+	428096	428184	3	ensembl
ENSBTAT00000082665	ENSBTAG00000053288	X	+	438137	438321	4	ensembl
ENSBTAT00000085905	ENSBTAG00000053288	X	+	405983	406201	1	ensembl
ENSBTAT00000085905	ENSBTAG00000053288	X	+	414397	415259	2	ensembl
ENSBTAT00000076774	ENSBTAG00000053288	X	+	427732	428184	1	ensembl
ENSBTAT00000076774	ENSBTAG00000053288	X	+	438137	438321	2	ensembl
ENSBTAT00000086590	ENSBTAG00000054028	X	-	414497	415228	1	ensembl
ENSBTAT00000086590	ENSBTAG00000054028	X	-	412576	413041	2	ensembl
ENSBTAT00000080780	ENSBTAG00000051018	X	+	3323827	3324018	1	ensembl
ENSBTAT00000080780	ENSBTAG00000051018	X	+	3325765	3325806	2	ensembl
ENSBTAT00000080780	ENSBTAG00000051018	X	+	3337727	3337818	3	ensembl
ENSBTAT00000080780	ENSBTAG00000051018	X	+	3356045	3356482	4	ensembl
ENSBTAT00000067381	ENSBTAG00000051760	X	-	4296091	4296334	1	ensembl
ENSBTAT00000067381	ENSBTAG00000051760	X	-	4294487	4295890	2	ensembl
ENSBTAT00000074734	ENSBTAG00000051760	X	-	4296091	4296334	1	ensembl
ENSBTAT00000074734	ENSBTAG00000051760	X	-	4295554	4295890	2	ensembl
ENSBTAT00000074734	ENSBTAG00000051760	X	-	4294487	4294851	3	ensembl
ENSBTAT00000085208	ENSBTAG00000052996	X	+	4534291	4534785	1	ensembl
ENSBTAT00000085208	ENSBTAG00000052996	X	+	4538007	4538558	2	ensembl
ENSBTAT00000066857	ENSBTAG00000051508	X	-	15794296	15794871	1	ensembl
ENSBTAT00000066857	ENSBTAG00000051508	X	-	15762408	15763206	2	ensembl
ENSBTAT00000078133	ENSBTAG00000051508	X	-	15794296	15794871	1	ensembl
ENSBTAT00000078133	ENSBTAG00000051508	X	-	15771352	15771680	2	ensembl
ENSBTAT00000080878	ENSBTAG00000053525	X	+	18497848	18498005	1	ensembl
ENSBTAT00000080878	ENSBTAG00000053525	X	+	18498239	18499403	2	ensembl
ENSBTAT00000084169	ENSBTAG00000051732	X	+	24268119	24268329	1	ensembl
ENSBTAT00000084169	ENSBTAG00000051732	X	+	24303499	24305207	2	ensembl
ENSBTAT00000072326	ENSBTAG00000055043	X	-	28697231	28697532	1	ensembl
ENSBTAT00000072326	ENSBTAG00000055043	X	-	28693036	28693440	2	ensembl
ENSBTAT00000076494	ENSBTAG00000055043	X	-	28697231	28697532	1	ensembl
ENSBTAT00000076494	ENSBTAG00000055043	X	-	28693387	28693440	2	ensembl
ENSBTAT00000076494	ENSBTAG00000055043	X	-	28693036	28693279	3	ensembl
ENSBTAT00000082362	ENSBTAG00000053064	X	+	32679615	32679736	1	ensembl
ENSBTAT00000082362	ENSBTAG00000053064	X	+	32687959	32689077	2	ensembl
ENSBTAT00000070223	ENSBTAG00000050658	X	+	34117864	34117899	1	ensembl
ENSBTAT00000070223	ENSBTAG00000050658	X	+	34128330	34128459	2	ensembl
ENSBTAT00000070223	ENSBTAG00000050658	X	+	34130962	34131209	3	ensembl
ENSBTAT00000070223	ENSBTAG00000050658	X	+	34137631	34137798	4	ensembl
ENSBTAT00000081922	ENSBTAG00000050658	X	+	34128264	34128459	1	ensembl
ENSBTAT00000081922	ENSBTAG00000050658	X	+	34130962	34131209	2	ensembl
ENSBTAT00000081922	ENSBTAG00000050658	X	+	34137631	34137798	3	ensembl
ENSBTAT00000085685	ENSBTAG00000054065	X	+	34138112	34138304	1	ensembl
ENSBTAT00000085685	ENSBTAG00000054065	X	+	34138641	34138762	2	ensembl
ENSBTAT00000085685	ENSBTAG00000054065	X	+	34140290	34140554	3	ensembl
ENSBTAT00000085685	ENSBTAG00000054065	X	+	34144568	34144794	4	ensembl
ENSBTAT00000069030	ENSBTAG00000048506	X	+	35276329	35276813	1	ensembl
ENSBTAT00000069030	ENSBTAG00000048506	X	+	35276907	35276996	2	ensembl
ENSBTAT00000069030	ENSBTAG00000048506	X	+	35277627	35277681	3	ensembl
ENSBTAT00000069030	ENSBTAG00000048506	X	+	35277940	35278098	4	ensembl
ENSBTAT00000069030	ENSBTAG00000048506	X	+	35278300	35278414	5	ensembl
ENSBTAT00000069030	ENSBTAG00000048506	X	+	35278762	35279674	6	ensembl
ENSBTAT00000074206	ENSBTAG00000048506	X	+	35276329	35277096	1	ensembl
ENSBTAT00000074206	ENSBTAG00000048506	X	+	35277627	35278794	2	ensembl
ENSBTAT00000076652	ENSBTAG00000051663	X	+	36594251	36594424	1	ensembl
ENSBTAT00000076652	ENSBTAG00000051663	X	+	36605189	36605296	2	ensembl
ENSBTAT00000076652	ENSBTAG00000051663	X	+	36606095	36606438	3	ensembl
ENSBTAT00000067474	ENSBTAG00000051663	X	+	36594251	36594424	1	ensembl
ENSBTAT00000067474	ENSBTAG00000051663	X	+	36605149	36605724	2	ensembl
ENSBTAT00000072592	ENSBTAG00000051850	X	+	37391029	37391529	1	ensembl
ENSBTAT00000072592	ENSBTAG00000051850	X	+	37392525	37393494	2	ensembl
ENSBTAT00000069571	ENSBTAG00000052040	X	-	37438079	37438723	1	ensembl
ENSBTAT00000069571	ENSBTAG00000052040	X	-	37437781	37437886	2	ensembl
ENSBTAT00000069571	ENSBTAG00000052040	X	-	37437305	37437431	3	ensembl
ENSBTAT00000069571	ENSBTAG00000052040	X	-	37435433	37436813	4	ensembl
ENSBTAT00000083330	ENSBTAG00000052040	X	-	37437781	37438723	1	ensembl
ENSBTAT00000083330	ENSBTAG00000052040	X	-	37435433	37436813	2	ensembl
ENSBTAT00000081719	ENSBTAG00000052040	X	-	37438450	37438723	1	ensembl
ENSBTAT00000081719	ENSBTAG00000052040	X	-	37437998	37438143	2	ensembl
ENSBTAT00000081719	ENSBTAG00000052040	X	-	37437781	37437886	3	ensembl
ENSBTAT00000081719	ENSBTAG00000052040	X	-	37437305	37437431	4	ensembl
ENSBTAT00000081719	ENSBTAG00000052040	X	-	37435433	37436813	5	ensembl
ENSBTAT00000070407	ENSBTAG00000051720	X	-	37487407	37487614	1	ensembl
ENSBTAT00000070407	ENSBTAG00000051720	X	-	37486124	37486225	2	ensembl
ENSBTAT00000070407	ENSBTAG00000051720	X	-	37483665	37484610	3	ensembl
ENSBTAT00000082911	ENSBTAG00000051720	X	-	37487407	37487614	1	ensembl
ENSBTAT00000082911	ENSBTAG00000051720	X	-	37485138	37486276	2	ensembl
ENSBTAT00000078076	ENSBTAG00000051720	X	-	37487407	37487614	1	ensembl
ENSBTAT00000078076	ENSBTAG00000051720	X	-	37486124	37486276	2	ensembl
ENSBTAT00000078076	ENSBTAG00000051720	X	-	37485138	37485416	3	ensembl
ENSBTAT00000072445	ENSBTAG00000051720	X	-	37488166	37488773	1	ensembl
ENSBTAT00000072445	ENSBTAG00000051720	X	-	37487467	37487558	2	ensembl
ENSBTAT00000073485	ENSBTAG00000050607	X	-	49891424	49892815	1	ensembl
ENSBTAT00000073485	ENSBTAG00000050607	X	-	49889451	49889647	2	ensembl
ENSBTAT00000076101	ENSBTAG00000050068	X	-	50724031	50724317	1	ensembl
ENSBTAT00000076101	ENSBTAG00000050068	X	-	50722962	50723039	2	ensembl
ENSBTAT00000076101	ENSBTAG00000050068	X	-	50722541	50722620	3	ensembl
ENSBTAT00000076101	ENSBTAG00000050068	X	-	50722011	50722259	4	ensembl
ENSBTAT00000076971	ENSBTAG00000050068	X	-	50724590	50725078	1	ensembl
ENSBTAT00000076971	ENSBTAG00000050068	X	-	50724031	50724099	2	ensembl
ENSBTAT00000076971	ENSBTAG00000050068	X	-	50722895	50723039	3	ensembl
ENSBTAT00000080701	ENSBTAG00000052647	X	+	52807593	52808065	1	ensembl
ENSBTAT00000080701	ENSBTAG00000052647	X	+	52808267	52808351	2	ensembl
ENSBTAT00000080701	ENSBTAG00000052647	X	+	52809050	52809157	3	ensembl
ENSBTAT00000074759	ENSBTAG00000048881	X	+	54912714	54912837	1	ensembl
ENSBTAT00000074759	ENSBTAG00000048881	X	+	54915805	54915990	2	ensembl
ENSBTAT00000074759	ENSBTAG00000048881	X	+	54918643	54918722	3	ensembl
ENSBTAT00000074759	ENSBTAG00000048881	X	+	54920421	54920526	4	ensembl
ENSBTAT00000074759	ENSBTAG00000048881	X	+	54921243	54921263	5	ensembl
ENSBTAT00000081235	ENSBTAG00000050958	X	+	54922617	54922940	1	ensembl
ENSBTAT00000081235	ENSBTAG00000050958	X	+	54943779	54943853	2	ensembl
ENSBTAT00000081235	ENSBTAG00000050958	X	+	54944597	54944801	3	ensembl
ENSBTAT00000071172	ENSBTAG00000052886	X	-	55824922	55825091	1	ensembl
ENSBTAT00000071172	ENSBTAG00000052886	X	-	55812649	55812731	2	ensembl
ENSBTAT00000071172	ENSBTAG00000052886	X	-	55773921	55774024	3	ensembl
ENSBTAT00000071172	ENSBTAG00000052886	X	-	55772074	55772384	4	ensembl
ENSBTAT00000078226	ENSBTAG00000052886	X	-	55824922	55825091	1	ensembl
ENSBTAT00000078226	ENSBTAG00000052886	X	-	55773921	55774024	2	ensembl
ENSBTAT00000078226	ENSBTAG00000052886	X	-	55772074	55772384	3	ensembl
ENSBTAT00000074748	ENSBTAG00000055175	X	+	58943710	58944579	1	ensembl
ENSBTAT00000074748	ENSBTAG00000055175	X	+	58946889	58948090	2	ensembl
ENSBTAT00000085444	ENSBTAG00000054253	X	-	67905199	67905314	1	ensembl
ENSBTAT00000085444	ENSBTAG00000054253	X	-	67904115	67904182	2	ensembl
ENSBTAT00000085444	ENSBTAG00000054253	X	-	67903652	67903720	3	ensembl
ENSBTAT00000086831	ENSBTAG00000052760	X	+	75818036	75818539	1	ensembl
ENSBTAT00000086831	ENSBTAG00000052760	X	+	75837389	75839556	2	ensembl
ENSBTAT00000078887	ENSBTAG00000051239	X	+	76858256	76858395	1	ensembl
ENSBTAT00000078887	ENSBTAG00000051239	X	+	76858813	76859544	2	ensembl
ENSBTAT00000078887	ENSBTAG00000051239	X	+	76871290	76871372	3	ensembl
ENSBTAT00000078887	ENSBTAG00000051239	X	+	76893447	76893574	4	ensembl
ENSBTAT00000078887	ENSBTAG00000051239	X	+	76913795	76913888	5	ensembl
ENSBTAT00000078887	ENSBTAG00000051239	X	+	76923059	76924124	6	ensembl
ENSBTAT00000077650	ENSBTAG00000051239	X	+	76871349	76871372	1	ensembl
ENSBTAT00000077650	ENSBTAG00000051239	X	+	76893447	76893574	2	ensembl
ENSBTAT00000077650	ENSBTAG00000051239	X	+	76913795	76913888	3	ensembl
ENSBTAT00000077650	ENSBTAG00000051239	X	+	76926038	76926228	4	ensembl
ENSBTAT00000077650	ENSBTAG00000051239	X	+	76928277	76928413	5	ensembl
ENSBTAT00000084847	ENSBTAG00000051239	X	+	76871349	76871372	1	ensembl
ENSBTAT00000084847	ENSBTAG00000051239	X	+	76893447	76893574	2	ensembl
ENSBTAT00000084847	ENSBTAG00000051239	X	+	76913795	76913888	3	ensembl
ENSBTAT00000084847	ENSBTAG00000051239	X	+	76928277	76928333	4	ensembl
ENSBTAT00000068599	ENSBTAG00000049983	X	-	77123731	77123946	1	ensembl
ENSBTAT00000068599	ENSBTAG00000049983	X	-	77056647	77057440	2	ensembl
ENSBTAT00000071252	ENSBTAG00000050826	X	+	86353329	86353797	1	ensembl
ENSBTAT00000071252	ENSBTAG00000050826	X	+	86354434	86355898	2	ensembl
ENSBTAT00000083325	ENSBTAG00000054753	X	-	89922567	89922619	1	ensembl
ENSBTAT00000083325	ENSBTAG00000054753	X	-	89921583	89921662	2	ensembl
ENSBTAT00000083325	ENSBTAG00000054753	X	-	89920969	89921107	3	ensembl
ENSBTAT00000083325	ENSBTAG00000054753	X	-	89920210	89920524	4	ensembl
ENSBTAT00000085910	ENSBTAG00000053562	X	-	90382322	90382354	1	ensembl
ENSBTAT00000085910	ENSBTAG00000053562	X	-	90381335	90381629	2	ensembl
ENSBTAT00000085910	ENSBTAG00000053562	X	-	90380619	90380859	3	ensembl
ENSBTAT00000076443	ENSBTAG00000053562	X	-	90381335	90382049	1	ensembl
ENSBTAT00000076443	ENSBTAG00000053562	X	-	90380619	90380859	2	ensembl
ENSBTAT00000086828	ENSBTAG00000053434	X	+	93104060	93104663	1	ensembl
ENSBTAT00000086828	ENSBTAG00000053434	X	+	93104987	93105815	2	ensembl
ENSBTAT00000069829	ENSBTAG00000051736	X	-	103231026	103232432	1	ensembl
ENSBTAT00000086927	ENSBTAG00000055097	X	-	103273304	103273312	1	ensembl
ENSBTAT00000086927	ENSBTAG00000055097	X	-	103271747	103273214	2	ensembl
ENSBTAT00000078543	ENSBTAG00000052740	X	-	103315767	103317354	1	ensembl
ENSBTAT00000078543	ENSBTAG00000052740	X	-	103314634	103314787	2	ensembl
ENSBTAT00000084576	ENSBTAG00000051797	X	+	103558670	103559372	1	ensembl
ENSBTAT00000084576	ENSBTAG00000051797	X	+	103565251	103565547	2	ensembl
ENSBTAT00000070601	ENSBTAG00000051797	X	+	103558670	103559372	1	ensembl
ENSBTAT00000070601	ENSBTAG00000051797	X	+	103562931	103563058	2	ensembl
ENSBTAT00000066648	ENSBTAG00000051797	X	+	103565285	103565400	1	ensembl
ENSBTAT00000066648	ENSBTAG00000051797	X	+	103582749	103582908	2	ensembl
ENSBTAT00000066648	ENSBTAG00000051797	X	+	103583674	103583774	3	ensembl
ENSBTAT00000066648	ENSBTAG00000051797	X	+	103584869	103585339	4	ensembl
ENSBTAT00000071749	ENSBTAG00000052635	X	-	127720451	127720834	1	ensembl
ENSBTAT00000071749	ENSBTAG00000052635	X	-	127719979	127720058	2	ensembl
ENSBTAT00000071749	ENSBTAG00000052635	X	-	127719153	127719751	3	ensembl
ENSBTAT00000076907	ENSBTAG00000049489	X	+	127831261	127831599	1	ensembl
ENSBTAT00000076907	ENSBTAG00000049489	X	+	127836162	127836984	2	ensembl
ENSBTAT00000085622	ENSBTAG00000049489	X	+	127831674	127831719	1	ensembl
ENSBTAT00000085622	ENSBTAG00000049489	X	+	127836162	127836518	2	ensembl
ENSBTAT00000087159	ENSBTAG00000048527	X	+	130603783	130604545	1	ensembl
ENSBTAT00000087159	ENSBTAG00000048527	X	+	130614756	130615301	2	ensembl
ENSBTAT00000086278	ENSBTAG00000051562	X	-	130745675	130745821	1	ensembl
ENSBTAT00000086278	ENSBTAG00000051562	X	-	130739252	130739315	2	ensembl
ENSBTAT00000086278	ENSBTAG00000051562	X	-	130716916	130717054	3	ensembl
ENSBTAT00000076662	ENSBTAG00000049637	X	+	134979469	134979622	1	ensembl
ENSBTAT00000076662	ENSBTAG00000049637	X	+	134989353	134989470	2	ensembl
ENSBTAT00000076662	ENSBTAG00000049637	X	+	134997422	134997626	3	ensembl
ENSBTAT00000075067	ENSBTAG00000050032	X	-	137438677	137438784	1	ensembl
ENSBTAT00000075067	ENSBTAG00000050032	X	-	137438041	137438177	2	ensembl
ENSBTAT00000075067	ENSBTAG00000050032	X	-	137435365	137435435	3	ensembl
ENSBTAT00000075067	ENSBTAG00000050032	X	-	137431958	137432571	4	ensembl
ENSBTAT00000077109	ENSBTAG00000050811	2	-	15363634	15363767	1	ensembl
ENSBTAT00000077109	ENSBTAG00000050811	2	-	15333488	15333599	2	ensembl
ENSBTAT00000077109	ENSBTAG00000050811	2	-	15330595	15330738	3	ensembl
ENSBTAT00000067450	ENSBTAG00000050811	2	-	15364802	15365274	1	ensembl
ENSBTAT00000067450	ENSBTAG00000050811	2	-	15363634	15363767	2	ensembl
ENSBTAT00000067450	ENSBTAG00000050811	2	-	15333445	15333599	3	ensembl
ENSBTAT00000074302	ENSBTAG00000054850	2	+	18697362	18698078	1	ensembl
ENSBTAT00000074302	ENSBTAG00000054850	2	+	18704472	18704871	2	ensembl
ENSBTAT00000068696	ENSBTAG00000049074	2	+	19469257	19469369	1	ensembl
ENSBTAT00000068696	ENSBTAG00000049074	2	+	19477675	19477756	2	ensembl
ENSBTAT00000068696	ENSBTAG00000049074	2	+	19478210	19478773	3	ensembl
ENSBTAT00000084450	ENSBTAG00000054036	2	+	20239938	20240363	1	ensembl
ENSBTAT00000084450	ENSBTAG00000054036	2	+	20246871	20247455	2	ensembl
ENSBTAT00000080294	ENSBTAG00000048896	2	-	20738197	20738927	1	ensembl
ENSBTAT00000080294	ENSBTAG00000048896	2	-	20733999	20736522	2	ensembl
ENSBTAT00000069298	ENSBTAG00000048896	2	-	20738197	20738927	1	ensembl
ENSBTAT00000069298	ENSBTAG00000048896	2	-	20736224	20736326	2	ensembl
ENSBTAT00000069298	ENSBTAG00000048896	2	-	20735493	20735777	3	ensembl
ENSBTAT00000069298	ENSBTAG00000048896	2	-	20733999	20735323	4	ensembl
ENSBTAT00000083894	ENSBTAG00000048896	2	-	20735493	20736300	1	ensembl
ENSBTAT00000083894	ENSBTAG00000048896	2	-	20733999	20735323	2	ensembl
ENSBTAT00000072044	ENSBTAG00000051560	2	-	28251880	28252021	1	ensembl
ENSBTAT00000072044	ENSBTAG00000051560	2	-	28193970	28194075	2	ensembl
ENSBTAT00000072044	ENSBTAG00000051560	2	-	28192618	28193293	3	ensembl
ENSBTAT00000072044	ENSBTAG00000051560	2	-	28192171	28192441	4	ensembl
ENSBTAT00000087278	ENSBTAG00000051560	2	-	28193224	28193249	1	ensembl
ENSBTAT00000087278	ENSBTAG00000051560	2	-	28192618	28192708	2	ensembl
ENSBTAT00000087278	ENSBTAG00000051560	2	-	28192171	28192441	3	ensembl
ENSBTAT00000078820	ENSBTAG00000052783	2	-	28465118	28465250	1	ensembl
ENSBTAT00000078820	ENSBTAG00000052783	2	-	28360700	28360830	2	ensembl
ENSBTAT00000078820	ENSBTAG00000052783	2	-	28359603	28360081	3	ensembl
ENSBTAT00000071504	ENSBTAG00000052783	2	-	28360700	28361115	1	ensembl
ENSBTAT00000071504	ENSBTAG00000052783	2	-	28359603	28360081	2	ensembl
ENSBTAT00000080163	ENSBTAG00000052783	2	-	28426233	28426771	1	ensembl
ENSBTAT00000080163	ENSBTAG00000052783	2	-	28359616	28360830	2	ensembl
ENSBTAT00000068506	ENSBTAG00000051496	2	-	28851907	28852911	1	ensembl
ENSBTAT00000068506	ENSBTAG00000051496	2	-	28832633	28832859	2	ensembl
ENSBTAT00000086569	ENSBTAG00000051923	2	+	30487563	30487804	1	ensembl
ENSBTAT00000086569	ENSBTAG00000051923	2	+	30504942	30505922	2	ensembl
ENSBTAT00000080752	ENSBTAG00000051923	2	+	30499790	30500038	1	ensembl
ENSBTAT00000080752	ENSBTAG00000051923	2	+	30504942	30505922	2	ensembl
ENSBTAT00000066468	ENSBTAG00000053447	2	-	31376786	31376881	1	ensembl
ENSBTAT00000066468	ENSBTAG00000053447	2	-	31374993	31375076	2	ensembl
ENSBTAT00000066468	ENSBTAG00000053447	2	-	31359520	31360798	3	ensembl
ENSBTAT00000075997	ENSBTAG00000053447	2	-	31374993	31375076	1	ensembl
ENSBTAT00000075997	ENSBTAG00000053447	2	-	31367523	31367931	2	ensembl
ENSBTAT00000068008	ENSBTAG00000054442	2	-	48180578	48181027	1	ensembl
ENSBTAT00000068008	ENSBTAG00000054442	2	-	48007814	48008099	2	ensembl
ENSBTAT00000082334	ENSBTAG00000054442	2	-	48180578	48181419	1	ensembl
ENSBTAT00000082334	ENSBTAG00000054442	2	-	48061504	48062016	2	ensembl
ENSBTAT00000073903	ENSBTAG00000052907	2	-	52097189	52097225	1	ensembl
ENSBTAT00000073903	ENSBTAG00000052907	2	-	52063258	52063374	2	ensembl
ENSBTAT00000073903	ENSBTAG00000052907	2	-	52034403	52034722	3	ensembl
ENSBTAT00000084097	ENSBTAG00000052907	2	-	52097189	52097225	1	ensembl
ENSBTAT00000084097	ENSBTAG00000052907	2	-	52063186	52063374	2	ensembl
ENSBTAT00000069714	ENSBTAG00000052105	2	+	52169632	52170000	1	ensembl
ENSBTAT00000069714	ENSBTAG00000052105	2	+	52170504	52171764	2	ensembl
ENSBTAT00000069649	ENSBTAG00000050057	2	-	69841265	69841402	1	ensembl
ENSBTAT00000069649	ENSBTAG00000050057	2	-	69839614	69841121	2	ensembl
ENSBTAT00000086697	ENSBTAG00000050089	2	-	72436508	72436724	1	ensembl
ENSBTAT00000086697	ENSBTAG00000050089	2	-	72424500	72424638	2	ensembl
ENSBTAT00000086697	ENSBTAG00000050089	2	-	72397981	72398034	3	ensembl
ENSBTAT00000086697	ENSBTAG00000050089	2	-	72369377	72369937	4	ensembl
ENSBTAT00000077176	ENSBTAG00000050089	2	-	72436508	72436724	1	ensembl
ENSBTAT00000077176	ENSBTAG00000050089	2	-	72424500	72424638	2	ensembl
ENSBTAT00000077176	ENSBTAG00000050089	2	-	72397981	72398034	3	ensembl
ENSBTAT00000077176	ENSBTAG00000050089	2	-	72372119	72372246	4	ensembl
ENSBTAT00000073400	ENSBTAG00000050089	2	-	72436508	72436724	1	ensembl
ENSBTAT00000073400	ENSBTAG00000050089	2	-	72433359	72433874	2	ensembl
ENSBTAT00000075812	ENSBTAG00000051056	2	-	85898248	85899115	1	ensembl
ENSBTAT00000075812	ENSBTAG00000051056	2	-	85896788	85897454	2	ensembl
ENSBTAT00000084820	ENSBTAG00000054879	2	+	94422133	94422963	1	ensembl
ENSBTAT00000084820	ENSBTAG00000054879	2	+	94423407	94423568	2	ensembl
ENSBTAT00000074086	ENSBTAG00000054879	2	+	94423152	94423249	1	ensembl
ENSBTAT00000074086	ENSBTAG00000054879	2	+	94423407	94423508	2	ensembl
ENSBTAT00000074086	ENSBTAG00000054879	2	+	94423596	94423962	3	ensembl
ENSBTAT00000074086	ENSBTAG00000054879	2	+	94424070	94424305	4	ensembl
ENSBTAT00000076627	ENSBTAG00000048438	2	-	101000667	101001584	1	ensembl
ENSBTAT00000076627	ENSBTAG00000048438	2	-	100983983	100984274	2	ensembl
ENSBTAT00000082783	ENSBTAG00000048438	2	-	101011910	101012178	1	ensembl
ENSBTAT00000082783	ENSBTAG00000048438	2	-	101000492	101000782	2	ensembl
ENSBTAT00000080910	ENSBTAG00000053306	2	+	104792733	104792814	1	ensembl
ENSBTAT00000080910	ENSBTAG00000053306	2	+	104808513	104809616	2	ensembl
ENSBTAT00000073209	ENSBTAG00000050599	2	-	107620070	107620389	1	ensembl
ENSBTAT00000073209	ENSBTAG00000050599	2	-	107619460	107619558	2	ensembl
ENSBTAT00000073209	ENSBTAG00000050599	2	-	107618588	107618661	3	ensembl
ENSBTAT00000081982	ENSBTAG00000049337	2	-	109424117	109424594	1	ensembl
ENSBTAT00000081982	ENSBTAG00000049337	2	-	109378447	109378610	2	ensembl
ENSBTAT00000081982	ENSBTAG00000049337	2	-	109376924	109377286	3	ensembl
ENSBTAT00000072369	ENSBTAG00000053516	2	-	118728979	118729280	1	ensembl
ENSBTAT00000072369	ENSBTAG00000053516	2	-	118727026	118727226	2	ensembl
ENSBTAT00000072369	ENSBTAG00000053516	2	-	118718360	118718747	3	ensembl
ENSBTAT00000071405	ENSBTAG00000054626	2	+	118831062	118831693	1	ensembl
ENSBTAT00000071405	ENSBTAG00000054626	2	+	118835930	118836777	2	ensembl
ENSBTAT00000084889	ENSBTAG00000054422	2	-	119365383	119365630	1	ensembl
ENSBTAT00000084889	ENSBTAG00000054422	2	-	119361737	119364520	2	ensembl
ENSBTAT00000077541	ENSBTAG00000050503	2	+	119384950	119385361	1	ensembl
ENSBTAT00000077541	ENSBTAG00000050503	2	+	119396620	119396716	2	ensembl
ENSBTAT00000077541	ENSBTAG00000050503	2	+	119397476	119397665	3	ensembl
ENSBTAT00000077541	ENSBTAG00000050503	2	+	119399205	119399256	4	ensembl
ENSBTAT00000080941	ENSBTAG00000050503	2	+	119384950	119385361	1	ensembl
ENSBTAT00000080941	ENSBTAG00000050503	2	+	119397476	119397627	2	ensembl
ENSBTAT00000068410	ENSBTAG00000050396	2	+	120144856	120144948	1	ensembl
ENSBTAT00000068410	ENSBTAG00000050396	2	+	120146051	120146629	2	ensembl
ENSBTAT00000068410	ENSBTAG00000050396	2	+	120147080	120147359	3	ensembl
ENSBTAT00000067018	ENSBTAG00000050972	2	+	120554676	120555198	1	ensembl
ENSBTAT00000067018	ENSBTAG00000050972	2	+	120559496	120559618	2	ensembl
ENSBTAT00000067018	ENSBTAG00000050972	2	+	120561525	120561951	3	ensembl
ENSBTAT00000079391	ENSBTAG00000050972	2	+	120556431	120556799	1	ensembl
ENSBTAT00000079391	ENSBTAG00000050972	2	+	120559496	120559618	2	ensembl
ENSBTAT00000079391	ENSBTAG00000050972	2	+	120561525	120561951	3	ensembl
ENSBTAT00000081980	ENSBTAG00000050972	2	+	120556431	120556502	1	ensembl
ENSBTAT00000081980	ENSBTAG00000050972	2	+	120556611	120556799	2	ensembl
ENSBTAT00000081980	ENSBTAG00000050972	2	+	120559496	120559618	3	ensembl
ENSBTAT00000081980	ENSBTAG00000050972	2	+	120561525	120561951	4	ensembl
ENSBTAT00000067305	ENSBTAG00000051649	2	+	126142527	126143534	1	ensembl
ENSBTAT00000069435	ENSBTAG00000051814	2	+	126144703	126145067	1	ensembl
ENSBTAT00000069435	ENSBTAG00000051814	2	+	126145325	126146579	2	ensembl
ENSBTAT00000081122	ENSBTAG00000054645	2	-	128251312	128251636	1	ensembl
ENSBTAT00000081122	ENSBTAG00000054645	2	-	128245546	128246390	2	ensembl
ENSBTAT00000079233	ENSBTAG00000052293	2	+	129242710	129243595	1	ensembl
ENSBTAT00000079233	ENSBTAG00000052293	2	+	129244377	129244721	2	ensembl
ENSBTAT00000066661	ENSBTAG00000050271	2	+	132188484	132189121	1	ensembl
ENSBTAT00000066661	ENSBTAG00000050271	2	+	132227686	132228732	2	ensembl
ENSBTAT00000073153	ENSBTAG00000050271	2	+	132188484	132189121	1	ensembl
ENSBTAT00000073153	ENSBTAG00000050271	2	+	132221811	132222179	2	ensembl
ENSBTAT00000075640	ENSBTAG00000054138	2	+	134214256	134214677	1	ensembl
ENSBTAT00000075640	ENSBTAG00000054138	2	+	134216699	134218603	2	ensembl
ENSBTAT00000085645	ENSBTAG00000053742	3	+	3060134	3060294	1	ensembl
ENSBTAT00000085645	ENSBTAG00000053742	3	+	3061552	3061665	2	ensembl
ENSBTAT00000085645	ENSBTAG00000053742	3	+	3064329	3065193	3	ensembl
ENSBTAT00000085246	ENSBTAG00000053742	3	+	3060134	3060294	1	ensembl
ENSBTAT00000085246	ENSBTAG00000053742	3	+	3064329	3064513	2	ensembl
ENSBTAT00000079156	ENSBTAG00000052819	3	+	9471796	9471960	1	ensembl
ENSBTAT00000079156	ENSBTAG00000052819	3	+	9472493	9472657	2	ensembl
ENSBTAT00000079156	ENSBTAG00000052819	3	+	9472833	9473187	3	ensembl
ENSBTAT00000078199	ENSBTAG00000052902	3	+	10590184	10590683	1	ensembl
ENSBTAT00000078199	ENSBTAG00000052902	3	+	10617879	10620283	2	ensembl
ENSBTAT00000072176	ENSBTAG00000053343	3	-	12253311	12253817	1	ensembl
ENSBTAT00000072176	ENSBTAG00000053343	3	-	12247672	12249252	2	ensembl
ENSBTAT00000077434	ENSBTAG00000052866	3	-	13064249	13064321	1	ensembl
ENSBTAT00000077434	ENSBTAG00000052866	3	-	13060099	13060476	2	ensembl
ENSBTAT00000077434	ENSBTAG00000052866	3	-	13057084	13057380	3	ensembl
ENSBTAT00000077434	ENSBTAG00000052866	3	-	13055178	13055312	4	ensembl
ENSBTAT00000077434	ENSBTAG00000052866	3	-	13054891	13054976	5	ensembl
ENSBTAT00000077434	ENSBTAG00000052866	3	-	13048396	13048518	6	ensembl
ENSBTAT00000077612	ENSBTAG00000052866	3	-	13066721	13066909	1	ensembl
ENSBTAT00000077612	ENSBTAG00000052866	3	-	13064249	13064361	2	ensembl
ENSBTAT00000077612	ENSBTAG00000052866	3	-	13060099	13060476	3	ensembl
ENSBTAT00000077612	ENSBTAG00000052866	3	-	13057084	13057380	4	ensembl
ENSBTAT00000077612	ENSBTAG00000052866	3	-	13055178	13055312	5	ensembl
ENSBTAT00000077612	ENSBTAG00000052866	3	-	13054891	13054976	6	ensembl
ENSBTAT00000077612	ENSBTAG00000052866	3	-	13054147	13054619	7	ensembl
ENSBTAT00000081393	ENSBTAG00000052866	3	-	13062850	13063008	1	ensembl
ENSBTAT00000081393	ENSBTAG00000052866	3	-	13062196	13062395	2	ensembl
ENSBTAT00000081393	ENSBTAG00000052866	3	-	13060099	13060476	3	ensembl
ENSBTAT00000081393	ENSBTAG00000052866	3	-	13057084	13057380	4	ensembl
ENSBTAT00000081393	ENSBTAG00000052866	3	-	13055178	13055312	5	ensembl
ENSBTAT00000081393	ENSBTAG00000052866	3	-	13054891	13054976	6	ensembl
ENSBTAT00000081393	ENSBTAG00000052866	3	-	13054147	13054619	7	ensembl
ENSBTAT00000073829	ENSBTAG00000052866	3	-	13066721	13066909	1	ensembl
ENSBTAT00000073829	ENSBTAG00000052866	3	-	13064249	13064361	2	ensembl
ENSBTAT00000073829	ENSBTAG00000052866	3	-	13057084	13057380	3	ensembl
ENSBTAT00000073829	ENSBTAG00000052866	3	-	13055178	13055312	4	ensembl
ENSBTAT00000073829	ENSBTAG00000052866	3	-	13054891	13054976	5	ensembl
ENSBTAT00000073829	ENSBTAG00000052866	3	-	13054527	13054619	6	ensembl
ENSBTAT00000077866	ENSBTAG00000052866	3	-	13067002	13068048	1	ensembl
ENSBTAT00000077866	ENSBTAG00000052866	3	-	13066649	13066909	2	ensembl
ENSBTAT00000079882	ENSBTAG00000049942	3	+	13500082	13500411	1	ensembl
ENSBTAT00000079882	ENSBTAG00000049942	3	+	13502492	13502571	2	ensembl
ENSBTAT00000079882	ENSBTAG00000049942	3	+	13505657	13506052	3	ensembl
ENSBTAT00000087034	ENSBTAG00000049942	3	+	13500082	13500411	1	ensembl
ENSBTAT00000087034	ENSBTAG00000049942	3	+	13505657	13506052	2	ensembl
ENSBTAT00000069139	ENSBTAG00000053563	3	+	13522686	13523677	1	ensembl
ENSBTAT00000069139	ENSBTAG00000053563	3	+	13525285	13526418	2	ensembl
ENSBTAT00000071060	ENSBTAG00000053563	3	+	13522686	13523677	1	ensembl
ENSBTAT00000071060	ENSBTAG00000053563	3	+	13525285	13525413	2	ensembl
ENSBTAT00000071060	ENSBTAG00000053563	3	+	13525613	13525695	3	ensembl
ENSBTAT00000071060	ENSBTAG00000053563	3	+	13525969	13526061	4	ensembl
ENSBTAT00000080506	ENSBTAG00000053563	3	+	13522686	13523677	1	ensembl
ENSBTAT00000080506	ENSBTAG00000053563	3	+	13525285	13525413	2	ensembl
ENSBTAT00000080506	ENSBTAG00000053563	3	+	13525613	13525908	3	ensembl
ENSBTAT00000070907	ENSBTAG00000051284	3	+	14400565	14401258	1	ensembl
ENSBTAT00000070907	ENSBTAG00000051284	3	+	14403717	14403764	2	ensembl
ENSBTAT00000070907	ENSBTAG00000051284	3	+	14423905	14423967	3	ensembl
ENSBTAT00000070907	ENSBTAG00000051284	3	+	14424241	14424283	4	ensembl
ENSBTAT00000077537	ENSBTAG00000051284	3	+	14401057	14401258	1	ensembl
ENSBTAT00000077537	ENSBTAG00000051284	3	+	14403717	14403790	2	ensembl
ENSBTAT00000077537	ENSBTAG00000051284	3	+	14404417	14404860	3	ensembl
ENSBTAT00000069640	ENSBTAG00000051284	3	+	14402462	14402666	1	ensembl
ENSBTAT00000069640	ENSBTAG00000051284	3	+	14403717	14403799	2	ensembl
ENSBTAT00000075349	ENSBTAG00000050968	3	+	14764346	14764925	1	ensembl
ENSBTAT00000075349	ENSBTAG00000050968	3	+	14772298	14773046	2	ensembl
ENSBTAT00000085491	ENSBTAG00000053867	3	+	14773121	14773380	1	ensembl
ENSBTAT00000085491	ENSBTAG00000053867	3	+	14773961	14774906	2	ensembl
ENSBTAT00000069680	ENSBTAG00000052918	3	+	16011731	16012199	1	ensembl
ENSBTAT00000069680	ENSBTAG00000052918	3	+	16012784	16013493	2	ensembl
ENSBTAT00000083556	ENSBTAG00000051765	3	+	16832974	16833115	1	ensembl
ENSBTAT00000083556	ENSBTAG00000051765	3	+	16835140	16835303	2	ensembl
ENSBTAT00000083556	ENSBTAG00000051765	3	+	16835658	16835826	3	ensembl
ENSBTAT00000085478	ENSBTAG00000051765	3	+	16834081	16834540	1	ensembl
ENSBTAT00000085478	ENSBTAG00000051765	3	+	16835140	16835826	2	ensembl
ENSBTAT00000081526	ENSBTAG00000024437	3	+	17076678	17077038	1	ensembl
ENSBTAT00000081526	ENSBTAG00000024437	3	+	17077967	17078112	2	ensembl
ENSBTAT00000081526	ENSBTAG00000024437	3	+	17079269	17079586	3	ensembl
ENSBTAT00000033888	ENSBTAG00000024437	3	+	17076889	17077038	1	ensembl
ENSBTAT00000033888	ENSBTAG00000024437	3	+	17079269	17079586	2	ensembl
ENSBTAT00000080150	ENSBTAG00000050058	3	+	18676000	18677838	1	ensembl
ENSBTAT00000046481	ENSBTAG00000032733	3	-	19059613	19059716	1	ensembl
ENSBTAT00000046481	ENSBTAG00000032733	3	-	19059037	19059113	2	ensembl
ENSBTAT00000046481	ENSBTAG00000032733	3	-	19052981	19053196	3	ensembl
ENSBTAT00000020417	ENSBTAG00000015363	3	+	19726452	19727074	1	ensembl																						exon_id	ENSBTAE00000529805		exon_version	1
ENSBTAT00000020417	ENSBTAG00000015363	3	+	19730184	19730496	2	ensembl																						exon_id	ENSBTAE00000166937		exon_version	1
ENSBTAT00000020417	ENSBTAG00000015363	3	+	19731019	19731129	3	ensembl																						exon_id	ENSBTAE00000166947		exon_version	1
ENSBTAT00000020417	ENSBTAG00000015363	3	+	19731975	19732062	4	ensembl																						exon_id	ENSBTAE00000166955		exon_version	1
ENSBTAT00000020417	ENSBTAG00000015363	3	+	19732307	19734555	5	ensembl																						exon_id	ENSBTAE00000166966		exon_version	5
ENSBTAT00000070281	ENSBTAG00000053571	3	+	21218695	21218877	1	ensembl
ENSBTAT00000070281	ENSBTAG00000053571	3	+	21227938	21228851	2	ensembl
ENSBTAT00000073293	ENSBTAG00000048546	3	-	28238500	28238668	1	ensembl
ENSBTAT00000073293	ENSBTAG00000048546	3	-	28237949	28238098	2	ensembl
ENSBTAT00000073293	ENSBTAG00000048546	3	-	28237074	28237157	3	ensembl
ENSBTAT00000073293	ENSBTAG00000048546	3	-	28230735	28230834	4	ensembl
ENSBTAT00000066942	ENSBTAG00000048546	3	-	28237074	28238172	1	ensembl
ENSBTAT00000066942	ENSBTAG00000048546	3	-	28230735	28230834	2	ensembl
ENSBTAT00000074703	ENSBTAG00000048546	3	-	28238500	28238668	1	ensembl
ENSBTAT00000074703	ENSBTAG00000048546	3	-	28236445	28238098	2	ensembl
ENSBTAT00000075143	ENSBTAG00000049865	3	-	48857762	48857918	1	ensembl
ENSBTAT00000075143	ENSBTAG00000049865	3	-	48839181	48839268	2	ensembl
ENSBTAT00000086687	ENSBTAG00000049865	3	-	48862196	48862765	1	ensembl
ENSBTAT00000086687	ENSBTAG00000049865	3	-	48857380	48857874	2	ensembl
ENSBTAT00000084933	ENSBTAG00000048808	3	+	48875067	48875356	1	ensembl
ENSBTAT00000084933	ENSBTAG00000048808	3	+	48879671	48880791	2	ensembl
ENSBTAT00000081632	ENSBTAG00000050182	3	+	53488572	53488872	1	ensembl
ENSBTAT00000081632	ENSBTAG00000050182	3	+	53528107	53529119	2	ensembl
ENSBTAT00000068434	ENSBTAG00000050182	3	+	53527722	53528540	1	ensembl
ENSBTAT00000068434	ENSBTAG00000050182	3	+	53529021	53529451	2	ensembl
ENSBTAT00000067290	ENSBTAG00000048959	3	+	53907632	53908162	1	ensembl
ENSBTAT00000067290	ENSBTAG00000048959	3	+	53914268	53914342	2	ensembl
ENSBTAT00000067290	ENSBTAG00000048959	3	+	53914715	53914899	3	ensembl
ENSBTAT00000067290	ENSBTAG00000048959	3	+	53917001	53917049	4	ensembl
ENSBTAT00000067290	ENSBTAG00000048959	3	+	53917614	53917772	5	ensembl
ENSBTAT00000067290	ENSBTAG00000048959	3	+	53918124	53918311	6	ensembl
ENSBTAT00000067290	ENSBTAG00000048959	3	+	53919700	53919781	7	ensembl
ENSBTAT00000067290	ENSBTAG00000048959	3	+	53920104	53920259	8	ensembl
ENSBTAT00000067290	ENSBTAG00000048959	3	+	53920630	53920788	9	ensembl
ENSBTAT00000067290	ENSBTAG00000048959	3	+	53921137	53921315	10	ensembl
ENSBTAT00000067290	ENSBTAG00000048959	3	+	53921851	53921899	11	ensembl
ENSBTAT00000067290	ENSBTAG00000048959	3	+	53922411	53922569	12	ensembl
ENSBTAT00000067290	ENSBTAG00000048959	3	+	53923180	53923338	13	ensembl
ENSBTAT00000067290	ENSBTAG00000048959	3	+	53923694	53923852	14	ensembl
ENSBTAT00000067290	ENSBTAG00000048959	3	+	53924204	53924388	15	ensembl
ENSBTAT00000067290	ENSBTAG00000048959	3	+	53925289	53926336	16	ensembl
ENSBTAT00000076231	ENSBTAG00000048959	3	+	53907632	53908162	1	ensembl
ENSBTAT00000076231	ENSBTAG00000048959	3	+	53914268	53914342	2	ensembl
ENSBTAT00000076231	ENSBTAG00000048959	3	+	53914715	53914899	3	ensembl
ENSBTAT00000076231	ENSBTAG00000048959	3	+	53917001	53917049	4	ensembl
ENSBTAT00000076231	ENSBTAG00000048959	3	+	53917614	53917772	5	ensembl
ENSBTAT00000076231	ENSBTAG00000048959	3	+	53918124	53918311	6	ensembl
ENSBTAT00000076231	ENSBTAG00000048959	3	+	53919700	53919781	7	ensembl
ENSBTAT00000076231	ENSBTAG00000048959	3	+	53920104	53920259	8	ensembl
ENSBTAT00000076231	ENSBTAG00000048959	3	+	53920630	53920788	9	ensembl
ENSBTAT00000076231	ENSBTAG00000048959	3	+	53921137	53921315	10	ensembl
ENSBTAT00000076231	ENSBTAG00000048959	3	+	53921851	53921899	11	ensembl
ENSBTAT00000076231	ENSBTAG00000048959	3	+	53922411	53922569	12	ensembl
ENSBTAT00000076231	ENSBTAG00000048959	3	+	53923694	53923852	13	ensembl
ENSBTAT00000076231	ENSBTAG00000048959	3	+	53924204	53924388	14	ensembl
ENSBTAT00000076231	ENSBTAG00000048959	3	+	53925289	53926336	15	ensembl
ENSBTAT00000070923	ENSBTAG00000054817	3	-	56527507	56527655	1	ensembl
ENSBTAT00000070923	ENSBTAG00000054817	3	-	56501296	56501512	2	ensembl
ENSBTAT00000075237	ENSBTAG00000054817	3	-	56527507	56527655	1	ensembl
ENSBTAT00000075237	ENSBTAG00000054817	3	-	56510576	56514081	2	ensembl
ENSBTAT00000071422	ENSBTAG00000052091	3	-	56611474	56611707	1	ensembl
ENSBTAT00000071422	ENSBTAG00000052091	3	-	56607138	56607223	2	ensembl
ENSBTAT00000071422	ENSBTAG00000052091	3	-	56575436	56576096	3	ensembl
ENSBTAT00000073331	ENSBTAG00000052091	3	-	56598277	56598593	1	ensembl
ENSBTAT00000073331	ENSBTAG00000052091	3	-	56596680	56596843	2	ensembl
ENSBTAT00000073331	ENSBTAG00000052091	3	-	56578428	56579313	3	ensembl
ENSBTAT00000072224	ENSBTAG00000052091	3	-	56611474	56611707	1	ensembl
ENSBTAT00000072224	ENSBTAG00000052091	3	-	56607138	56607223	2	ensembl
ENSBTAT00000072224	ENSBTAG00000052091	3	-	56598277	56598349	3	ensembl
ENSBTAT00000072224	ENSBTAG00000052091	3	-	56596741	56596843	4	ensembl
ENSBTAT00000081915	ENSBTAG00000053371	3	+	58016771	58016875	1	ensembl
ENSBTAT00000081915	ENSBTAG00000053371	3	+	58020249	58020302	2	ensembl
ENSBTAT00000081915	ENSBTAG00000053371	3	+	58037414	58037455	3	ensembl
ENSBTAT00000074547	ENSBTAG00000050646	3	+	58088213	58088332	1	ensembl
ENSBTAT00000074547	ENSBTAG00000050646	3	+	58088588	58088641	2	ensembl
ENSBTAT00000074547	ENSBTAG00000050646	3	+	58092990	58093043	3	ensembl
ENSBTAT00000074547	ENSBTAG00000050646	3	+	58119676	58119729	4	ensembl
ENSBTAT00000074547	ENSBTAG00000050646	3	+	58137676	58137731	5	ensembl
ENSBTAT00000071305	ENSBTAG00000049704	3	+	58286871	58287546	1	ensembl
ENSBTAT00000071305	ENSBTAG00000049704	3	+	58289603	58290197	2	ensembl
ENSBTAT00000066768	ENSBTAG00000052722	3	+	58491542	58491737	1	ensembl
ENSBTAT00000066768	ENSBTAG00000052722	3	+	58498112	58498239	2	ensembl
ENSBTAT00000073101	ENSBTAG00000052722	3	+	58497979	58498203	1	ensembl
ENSBTAT00000073101	ENSBTAG00000052722	3	+	58500403	58500808	2	ensembl
ENSBTAT00000082721	ENSBTAG00000052722	3	+	58498112	58498203	1	ensembl
ENSBTAT00000082721	ENSBTAG00000052722	3	+	58577118	58579144	2	ensembl
ENSBTAT00000081786	ENSBTAG00000052722	3	+	58498171	58498203	1	ensembl
ENSBTAT00000081786	ENSBTAG00000052722	3	+	58501716	58501861	2	ensembl
ENSBTAT00000081786	ENSBTAG00000052722	3	+	58505390	58505435	3	ensembl
ENSBTAT00000066554	ENSBTAG00000052722	3	+	58498171	58498203	1	ensembl
ENSBTAT00000066554	ENSBTAG00000052722	3	+	58501716	58502236	2	ensembl
ENSBTAT00000077261	ENSBTAG00000052027	3	-	59396990	59397310	1	ensembl
ENSBTAT00000077261	ENSBTAG00000052027	3	-	59348428	59349531	2	ensembl
ENSBTAT00000071812	ENSBTAG00000053527	3	-	75644499	75646055	1	ensembl
ENSBTAT00000085862	ENSBTAG00000052364	3	-	77037293	77037985	1	ensembl
ENSBTAT00000085862	ENSBTAG00000052364	3	-	76986509	76986881	2	ensembl
ENSBTAT00000079801	ENSBTAG00000052364	3	-	77037293	77037672	1	ensembl
ENSBTAT00000079801	ENSBTAG00000052364	3	-	77013808	77013933	2	ensembl
ENSBTAT00000080411	ENSBTAG00000050297	3	+	80327043	80327655	1	ensembl
ENSBTAT00000080411	ENSBTAG00000050297	3	+	80328087	80328466	2	ensembl
ENSBTAT00000073102	ENSBTAG00000050297	3	+	80327486	80328158	1	ensembl
ENSBTAT00000073102	ENSBTAG00000050297	3	+	80346208	80347232	2	ensembl
ENSBTAT00000081296	ENSBTAG00000050297	3	+	80327486	80327655	1	ensembl
ENSBTAT00000081296	ENSBTAG00000050297	3	+	80331339	80331426	2	ensembl
ENSBTAT00000081296	ENSBTAG00000050297	3	+	80335341	80335556	3	ensembl
ENSBTAT00000070239	ENSBTAG00000052222	3	-	91798838	91799139	1	ensembl
ENSBTAT00000070239	ENSBTAG00000052222	3	-	91791275	91791436	2	ensembl
ENSBTAT00000070239	ENSBTAG00000052222	3	-	91786160	91786206	3	ensembl
ENSBTAT00000085796	ENSBTAG00000054697	3	-	93218336	93218490	1	ensembl
ENSBTAT00000085796	ENSBTAG00000054697	3	-	93211554	93211681	2	ensembl
ENSBTAT00000085796	ENSBTAG00000054697	3	-	93196003	93196384	3	ensembl
ENSBTAT00000073524	ENSBTAG00000054697	3	-	93211554	93211642	1	ensembl
ENSBTAT00000073524	ENSBTAG00000054697	3	-	93199744	93199823	2	ensembl
ENSBTAT00000073524	ENSBTAG00000054697	3	-	93196078	93196384	3	ensembl
ENSBTAT00000076753	ENSBTAG00000054697	3	-	93229310	93229911	1	ensembl
ENSBTAT00000076753	ENSBTAG00000054697	3	-	93211663	93211681	2	ensembl
ENSBTAT00000075588	ENSBTAG00000054697	3	-	93248199	93249188	1	ensembl
ENSBTAT00000075588	ENSBTAG00000054697	3	-	93229310	93229466	2	ensembl
ENSBTAT00000075588	ENSBTAG00000054697	3	-	93223851	93224189	3	ensembl
ENSBTAT00000082060	ENSBTAG00000054697	3	-	93229310	93229911	1	ensembl
ENSBTAT00000082060	ENSBTAG00000054697	3	-	93223851	93224189	2	ensembl
ENSBTAT00000086759	ENSBTAG00000052303	3	+	93406962	93407063	1	ensembl
ENSBTAT00000086759	ENSBTAG00000052303	3	+	93407736	93407828	2	ensembl
ENSBTAT00000086759	ENSBTAG00000052303	3	+	93409200	93409374	3	ensembl
ENSBTAT00000084822	ENSBTAG00000051070	3	+	98834629	98835037	1	ensembl
ENSBTAT00000084822	ENSBTAG00000051070	3	+	98846829	98846914	2	ensembl
ENSBTAT00000084822	ENSBTAG00000051070	3	+	98848762	98848961	3	ensembl
ENSBTAT00000076354	ENSBTAG00000052150	3	+	103807698	103807960	1	ensembl
ENSBTAT00000076354	ENSBTAG00000052150	3	+	103808670	103808735	2	ensembl
ENSBTAT00000076354	ENSBTAG00000052150	3	+	103813911	103813981	3	ensembl
ENSBTAT00000076354	ENSBTAG00000052150	3	+	103824522	103824835	4	ensembl
ENSBTAT00000077289	ENSBTAG00000052150	3	+	103813828	103813981	1	ensembl
ENSBTAT00000077289	ENSBTAG00000052150	3	+	103824522	103824835	2	ensembl
ENSBTAT00000087440	ENSBTAG00000049296	3	+	104109103	104109229	1	ensembl
ENSBTAT00000087440	ENSBTAG00000049296	3	+	104237488	104237599	2	ensembl
ENSBTAT00000087440	ENSBTAG00000049296	3	+	104325004	104325237	3	ensembl
ENSBTAT00000087440	ENSBTAG00000049296	3	+	104325709	104325767	4	ensembl
ENSBTAT00000083995	ENSBTAG00000049296	3	+	104237091	104237599	1	ensembl
ENSBTAT00000083995	ENSBTAG00000049296	3	+	104325004	104325237	2	ensembl
ENSBTAT00000083995	ENSBTAG00000049296	3	+	104325709	104325767	3	ensembl
ENSBTAT00000085156	ENSBTAG00000053979	3	+	104475204	104475344	1	ensembl
ENSBTAT00000085156	ENSBTAG00000053979	3	+	104493578	104493658	2	ensembl
ENSBTAT00000085156	ENSBTAG00000053979	3	+	104501032	104501637	3	ensembl
ENSBTAT00000027483	ENSBTAG00000020622	3	+	105807211	105807360	1	ensembl																						exon_id	ENSBTAE00000401158		exon_version	3
ENSBTAT00000027483	ENSBTAG00000020622	3	+	105807632	105807686	2	ensembl																						exon_id	ENSBTAE00000416873		exon_version	1
ENSBTAT00000027483	ENSBTAG00000020622	3	+	105808002	105808190	3	ensembl																						exon_id	ENSBTAE00000223810		exon_version	3
ENSBTAT00000027483	ENSBTAG00000020622	3	+	105808941	105809018	4	ensembl																						exon_id	ENSBTAE00000223811		exon_version	1
ENSBTAT00000027483	ENSBTAG00000020622	3	+	105809464	105810027	5	ensembl																						exon_id	ENSBTAE00000223812		exon_version	6
ENSBTAT00000080800	ENSBTAG00000051294	3	-	107859212	107859638	1	ensembl
ENSBTAT00000080800	ENSBTAG00000051294	3	-	107854072	107854700	2	ensembl
ENSBTAT00000072500	ENSBTAG00000054152	3	+	109409054	109409624	1	ensembl
ENSBTAT00000072500	ENSBTAG00000054152	3	+	109409720	109410469	2	ensembl
ENSBTAT00000078551	ENSBTAG00000049000	3	-	109487561	109488450	1	ensembl
ENSBTAT00000078551	ENSBTAG00000049000	3	-	109485634	109485836	2	ensembl
ENSBTAT00000084119	ENSBTAG00000053153	3	-	114114470	114114883	1	ensembl
ENSBTAT00000084119	ENSBTAG00000053153	3	-	114109766	114110799	2	ensembl
ENSBTAT00000077402	ENSBTAG00000052151	3	-	117547181	117547512	1	ensembl
ENSBTAT00000077402	ENSBTAG00000052151	3	-	117545346	117545549	2	ensembl
ENSBTAT00000077402	ENSBTAG00000052151	3	-	117540909	117544564	3	ensembl
ENSBTAT00000069227	ENSBTAG00000050311	3	+	119733372	119733880	1	ensembl
ENSBTAT00000069227	ENSBTAG00000050311	3	+	119734907	119735025	2	ensembl
ENSBTAT00000069227	ENSBTAG00000050311	3	+	119735488	119735673	3	ensembl
ENSBTAT00000069227	ENSBTAG00000050311	3	+	119736060	119736703	4	ensembl
ENSBTAT00000076855	ENSBTAG00000051719	3	-	119754302	119755292	1	ensembl
ENSBTAT00000076855	ENSBTAG00000051719	3	-	119753230	119754188	2	ensembl
ENSBTAT00000067790	ENSBTAG00000049314	3	-	119855371	119856447	1	ensembl
ENSBTAT00000067790	ENSBTAG00000049314	3	-	119851984	119852746	2	ensembl
ENSBTAT00000080479	ENSBTAG00000050807	3	-	119952350	119952665	1	ensembl
ENSBTAT00000080479	ENSBTAG00000050807	3	-	119950658	119950849	2	ensembl
ENSBTAT00000080479	ENSBTAG00000050807	3	-	119949840	119950522	3	ensembl
ENSBTAT00000071736	ENSBTAG00000050807	3	-	119950658	119951492	1	ensembl
ENSBTAT00000071736	ENSBTAG00000050807	3	-	119949840	119950522	2	ensembl
ENSBTAT00000069428	ENSBTAG00000054385	3	+	120942002	120942346	1	ensembl
ENSBTAT00000069428	ENSBTAG00000054385	3	+	120942490	120942855	2	ensembl
ENSBTAT00000069428	ENSBTAG00000054385	3	+	120943145	120944729	3	ensembl
ENSBTAT00000086341	ENSBTAG00000050623	5	-	5192221	5192249	1	ensembl
ENSBTAT00000086341	ENSBTAG00000050623	5	-	5191141	5191271	2	ensembl
ENSBTAT00000086341	ENSBTAG00000050623	5	-	5186972	5187937	3	ensembl
ENSBTAT00000069913	ENSBTAG00000050623	5	-	5191141	5191487	1	ensembl
ENSBTAT00000069913	ENSBTAG00000050623	5	-	5186972	5187937	2	ensembl
ENSBTAT00000080390	ENSBTAG00000054750	5	+	8441343	8441665	1	ensembl
ENSBTAT00000080390	ENSBTAG00000054750	5	+	8560220	8560324	2	ensembl
ENSBTAT00000080390	ENSBTAG00000054750	5	+	8645470	8645675	3	ensembl
ENSBTAT00000077063	ENSBTAG00000054750	5	+	8441343	8441665	1	ensembl
ENSBTAT00000077063	ENSBTAG00000054750	5	+	8560220	8560628	2	ensembl
ENSBTAT00000074152	ENSBTAG00000051903	5	+	19218534	19218859	1	ensembl
ENSBTAT00000074152	ENSBTAG00000051903	5	+	19242827	19243519	2	ensembl
ENSBTAT00000072110	ENSBTAG00000051903	5	+	19218534	19218859	1	ensembl
ENSBTAT00000072110	ENSBTAG00000051903	5	+	19225121	19225881	2	ensembl
ENSBTAT00000077449	ENSBTAG00000051951	5	-	22028417	22029127	1	ensembl
ENSBTAT00000077449	ENSBTAG00000051951	5	-	22018683	22019106	2	ensembl
ENSBTAT00000067218	ENSBTAG00000052187	5	+	22470723	22471288	1	ensembl
ENSBTAT00000067218	ENSBTAG00000052187	5	+	22472695	22472797	2	ensembl
ENSBTAT00000067218	ENSBTAG00000052187	5	+	22473499	22473989	3	ensembl
ENSBTAT00000070017	ENSBTAG00000054410	5	-	23029310	23029637	1	ensembl
ENSBTAT00000070017	ENSBTAG00000054410	5	-	22985683	22985802	2	ensembl
ENSBTAT00000070017	ENSBTAG00000054410	5	-	22978119	22978216	3	ensembl
ENSBTAT00000072059	ENSBTAG00000050045	5	-	23901218	23901264	1	ensembl
ENSBTAT00000072059	ENSBTAG00000050045	5	-	23900465	23900594	2	ensembl
ENSBTAT00000072059	ENSBTAG00000050045	5	-	23899622	23900288	3	ensembl
ENSBTAT00000083197	ENSBTAG00000050045	5	-	23901218	23901264	1	ensembl
ENSBTAT00000083197	ENSBTAG00000050045	5	-	23900465	23900594	2	ensembl
ENSBTAT00000083197	ENSBTAG00000050045	5	-	23900108	23900288	3	ensembl
ENSBTAT00000083197	ENSBTAG00000050045	5	-	23899622	23899914	4	ensembl
ENSBTAT00000086041	ENSBTAG00000049837	5	-	25903847	25903956	1	ensembl
ENSBTAT00000086041	ENSBTAG00000049837	5	-	25897237	25897430	2	ensembl
ENSBTAT00000086041	ENSBTAG00000049837	5	-	25895898	25896458	3	ensembl
ENSBTAT00000082877	ENSBTAG00000049915	5	-	25972400	25972457	1	ensembl
ENSBTAT00000082877	ENSBTAG00000049915	5	-	25950127	25950275	2	ensembl
ENSBTAT00000082877	ENSBTAG00000049915	5	-	25949624	25949743	3	ensembl
ENSBTAT00000075378	ENSBTAG00000055223	5	+	25953273	25954074	1	ensembl
ENSBTAT00000075378	ENSBTAG00000055223	5	+	25956406	25957203	2	ensembl
ENSBTAT00000084969	ENSBTAG00000053232	5	+	26025735	26026068	1	ensembl
ENSBTAT00000084969	ENSBTAG00000053232	5	+	26026670	26027383	2	ensembl
ENSBTAT00000075377	ENSBTAG00000048518	5	-	30620326	30620368	1	ensembl
ENSBTAT00000075377	ENSBTAG00000048518	5	-	30614277	30614352	2	ensembl
ENSBTAT00000075377	ENSBTAG00000048518	5	-	30608447	30608601	3	ensembl
ENSBTAT00000075377	ENSBTAG00000048518	5	-	30584932	30584992	4	ensembl
ENSBTAT00000080812	ENSBTAG00000048867	5	+	32333604	32334134	1	ensembl
ENSBTAT00000080812	ENSBTAG00000048867	5	+	32348514	32349222	2	ensembl
ENSBTAT00000077792	ENSBTAG00000049143	5	+	33712743	33712990	1	ensembl
ENSBTAT00000077792	ENSBTAG00000049143	5	+	33754605	33755507	2	ensembl
ENSBTAT00000069452	ENSBTAG00000053087	5	+	46529364	46529465	1	ensembl
ENSBTAT00000069452	ENSBTAG00000053087	5	+	46581142	46581213	2	ensembl
ENSBTAT00000069452	ENSBTAG00000053087	5	+	46581302	46581342	3	ensembl
ENSBTAT00000086752	ENSBTAG00000051365	5	+	57517950	57518141	1	ensembl
ENSBTAT00000086752	ENSBTAG00000051365	5	+	57519598	57519752	2	ensembl
ENSBTAT00000086752	ENSBTAG00000051365	5	+	57525585	57525614	3	ensembl
ENSBTAT00000070674	ENSBTAG00000051358	5	+	61668359	61668628	1	ensembl
ENSBTAT00000070674	ENSBTAG00000051358	5	+	61669575	61669698	2	ensembl
ENSBTAT00000070674	ENSBTAG00000051358	5	+	61671198	61671232	3	ensembl
ENSBTAT00000084162	ENSBTAG00000053640	5	+	61673859	61673901	1	ensembl
ENSBTAT00000084162	ENSBTAG00000053640	5	+	61674153	61674301	2	ensembl
ENSBTAT00000084162	ENSBTAG00000053640	5	+	61701921	61701945	3	ensembl
ENSBTAT00000073864	ENSBTAG00000053640	5	+	61674082	61674301	1	ensembl
ENSBTAT00000073864	ENSBTAG00000053640	5	+	61701921	61701945	2	ensembl
ENSBTAT00000080574	ENSBTAG00000053640	5	+	61674082	61674301	1	ensembl
ENSBTAT00000080574	ENSBTAG00000053640	5	+	61685247	61685404	2	ensembl
ENSBTAT00000082508	ENSBTAG00000053640	5	+	61674082	61674301	1	ensembl
ENSBTAT00000082508	ENSBTAG00000053640	5	+	61677381	61677467	2	ensembl
ENSBTAT00000082628	ENSBTAG00000048403	5	+	61701966	61702071	1	ensembl
ENSBTAT00000082628	ENSBTAG00000048403	5	+	61702643	61702751	2	ensembl
ENSBTAT00000082628	ENSBTAG00000048403	5	+	61703332	61703442	3	ensembl
ENSBTAT00000082628	ENSBTAG00000048403	5	+	61703977	61704268	4	ensembl
ENSBTAT00000072314	ENSBTAG00000054474	5	+	61739428	61740072	1	ensembl
ENSBTAT00000072314	ENSBTAG00000054474	5	+	61741536	61741739	2	ensembl
ENSBTAT00000072314	ENSBTAG00000054474	5	+	61772704	61772866	3	ensembl
ENSBTAT00000072314	ENSBTAG00000054474	5	+	61772963	61773253	4	ensembl
ENSBTAT00000086391	ENSBTAG00000054474	5	+	61772501	61772866	1	ensembl
ENSBTAT00000086391	ENSBTAG00000054474	5	+	61772963	61773253	2	ensembl
ENSBTAT00000082382	ENSBTAG00000050973	5	+	68823081	68823553	1	ensembl
ENSBTAT00000082382	ENSBTAG00000050973	5	+	68839383	68839407	2	ensembl
ENSBTAT00000082382	ENSBTAG00000050973	5	+	68859907	68861800	3	ensembl
ENSBTAT00000086777	ENSBTAG00000053500	5	-	74434917	74435609	1	ensembl
ENSBTAT00000086777	ENSBTAG00000053500	5	-	74434182	74434243	2	ensembl
ENSBTAT00000086777	ENSBTAG00000053500	5	-	74433783	74433885	3	ensembl
ENSBTAT00000086777	ENSBTAG00000053500	5	-	74430343	74430370	4	ensembl
ENSBTAT00000085992	ENSBTAG00000053144	5	-	74463429	74463537	1	ensembl
ENSBTAT00000085992	ENSBTAG00000053144	5	-	74452850	74454124	2	ensembl
ENSBTAT00000074037	ENSBTAG00000048453	5	+	75159264	75160184	1	ensembl
ENSBTAT00000074037	ENSBTAG00000048453	5	+	75168195	75168690	2	ensembl
ENSBTAT00000086211	ENSBTAG00000053615	5	+	84004295	84004964	1	ensembl
ENSBTAT00000086211	ENSBTAG00000053615	5	+	84006033	84006144	2	ensembl
ENSBTAT00000086211	ENSBTAG00000053615	5	+	84156878	84156962	3	ensembl
ENSBTAT00000086211	ENSBTAG00000053615	5	+	84320296	84320397	4	ensembl
ENSBTAT00000086211	ENSBTAG00000053615	5	+	84333564	84333838	5	ensembl
ENSBTAT00000084184	ENSBTAG00000053615	5	+	84123031	84123047	1	ensembl
ENSBTAT00000084184	ENSBTAG00000053615	5	+	84156878	84156962	2	ensembl
ENSBTAT00000084184	ENSBTAG00000053615	5	+	84320296	84320397	3	ensembl
ENSBTAT00000084184	ENSBTAG00000053615	5	+	84333564	84333838	4	ensembl
ENSBTAT00000084723	ENSBTAG00000053615	5	+	84272322	84272482	1	ensembl
ENSBTAT00000084723	ENSBTAG00000053615	5	+	84320296	84320397	2	ensembl
ENSBTAT00000084723	ENSBTAG00000053615	5	+	84333564	84333838	3	ensembl
ENSBTAT00000081343	ENSBTAG00000050678	5	-	84618110	84619032	1	ensembl
ENSBTAT00000081343	ENSBTAG00000050678	5	-	84614210	84614567	2	ensembl
ENSBTAT00000080741	ENSBTAG00000048719	5	+	85456819	85457187	1	ensembl
ENSBTAT00000080741	ENSBTAG00000048719	5	+	85625221	85625301	2	ensembl
ENSBTAT00000080741	ENSBTAG00000048719	5	+	85627130	85627596	3	ensembl
ENSBTAT00000081678	ENSBTAG00000048719	5	+	85456819	85457187	1	ensembl
ENSBTAT00000081678	ENSBTAG00000048719	5	+	85625221	85625796	2	ensembl
ENSBTAT00000070394	ENSBTAG00000048719	5	+	85483278	85483726	1	ensembl
ENSBTAT00000070394	ENSBTAG00000048719	5	+	85625221	85625301	2	ensembl
ENSBTAT00000070394	ENSBTAG00000048719	5	+	85627130	85627596	3	ensembl
ENSBTAT00000070976	ENSBTAG00000048687	5	+	97206732	97206887	1	ensembl
ENSBTAT00000070976	ENSBTAG00000048687	5	+	97213007	97214215	2	ensembl
ENSBTAT00000076995	ENSBTAG00000048687	5	+	97212532	97212780	1	ensembl
ENSBTAT00000076995	ENSBTAG00000048687	5	+	97224221	97224367	2	ensembl
ENSBTAT00000068006	ENSBTAG00000048687	5	+	97212532	97212780	1	ensembl
ENSBTAT00000068006	ENSBTAG00000048687	5	+	97213007	97213158	2	ensembl
ENSBTAT00000068006	ENSBTAG00000048687	5	+	97224221	97224286	3	ensembl
ENSBTAT00000077923	ENSBTAG00000048687	5	+	97224307	97224334	1	ensembl
ENSBTAT00000077923	ENSBTAG00000048687	5	+	97225352	97225469	2	ensembl
ENSBTAT00000077923	ENSBTAG00000048687	5	+	97239340	97239614	3	ensembl
ENSBTAT00000074629	ENSBTAG00000048687	5	+	97225303	97225469	1	ensembl
ENSBTAT00000074629	ENSBTAG00000048687	5	+	97239340	97239614	2	ensembl
ENSBTAT00000082658	ENSBTAG00000048489	5	-	98525155	98525998	1	ensembl
ENSBTAT00000082658	ENSBTAG00000048489	5	-	98522812	98523671	2	ensembl
ENSBTAT00000070233	ENSBTAG00000048489	5	-	98558471	98558643	1	ensembl
ENSBTAT00000070233	ENSBTAG00000048489	5	-	98527825	98527923	2	ensembl
ENSBTAT00000070233	ENSBTAG00000048489	5	-	98525155	98525582	3	ensembl
ENSBTAT00000070233	ENSBTAG00000048489	5	-	98523575	98523671	4	ensembl
ENSBTAT00000077118	ENSBTAG00000048489	5	-	98558471	98558643	1	ensembl
ENSBTAT00000077118	ENSBTAG00000048489	5	-	98525155	98525582	2	ensembl
ENSBTAT00000077118	ENSBTAG00000048489	5	-	98523575	98523671	3	ensembl
ENSBTAT00000077571	ENSBTAG00000052270	5	+	102559628	102560008	1	ensembl
ENSBTAT00000077571	ENSBTAG00000052270	5	+	102561367	102562130	2	ensembl
ENSBTAT00000075555	ENSBTAG00000048967	5	-	107167116	107168083	1	ensembl
ENSBTAT00000075555	ENSBTAG00000048967	5	-	107166403	107166548	2	ensembl
ENSBTAT00000075555	ENSBTAG00000048967	5	-	107165952	107166135	3	ensembl
ENSBTAT00000072251	ENSBTAG00000050501	5	-	108404216	108404862	1	ensembl
ENSBTAT00000072251	ENSBTAG00000050501	5	-	108394389	108394474	2	ensembl
ENSBTAT00000072251	ENSBTAG00000050501	5	-	108393975	108394090	3	ensembl
ENSBTAT00000083677	ENSBTAG00000049724	5	+	113882866	113883089	1	ensembl
ENSBTAT00000083677	ENSBTAG00000049724	5	+	113900494	113900643	2	ensembl
ENSBTAT00000083677	ENSBTAG00000049724	5	+	113901886	113901993	3	ensembl
ENSBTAT00000083677	ENSBTAG00000049724	5	+	113902676	113902793	4	ensembl
ENSBTAT00000083677	ENSBTAG00000049724	5	+	113903439	113903956	5	ensembl
ENSBTAT00000081609	ENSBTAG00000049724	5	+	113883781	113883860	1	ensembl
ENSBTAT00000081609	ENSBTAG00000049724	5	+	113900494	113900643	2	ensembl
ENSBTAT00000081609	ENSBTAG00000049724	5	+	113901886	113901993	3	ensembl
ENSBTAT00000081609	ENSBTAG00000049724	5	+	113902676	113902793	4	ensembl
ENSBTAT00000081609	ENSBTAG00000049724	5	+	113903439	113903956	5	ensembl
ENSBTAT00000076151	ENSBTAG00000049724	5	+	113902135	113902793	1	ensembl
ENSBTAT00000076151	ENSBTAG00000049724	5	+	113903439	113903956	2	ensembl
ENSBTAT00000073336	ENSBTAG00000048396	5	+	115660292	115661236	1	ensembl
ENSBTAT00000073336	ENSBTAG00000048396	5	+	115665046	115665184	2	ensembl
ENSBTAT00000073336	ENSBTAG00000048396	5	+	115670265	115670282	3	ensembl
ENSBTAT00000085493	ENSBTAG00000049395	5	-	115867695	115868151	1	ensembl
ENSBTAT00000085493	ENSBTAG00000049395	5	-	115853597	115853698	2	ensembl
ENSBTAT00000085493	ENSBTAG00000049395	5	-	115851687	115852940	3	ensembl
ENSBTAT00000082286	ENSBTAG00000049395	5	-	115867695	115868151	1	ensembl
ENSBTAT00000082286	ENSBTAG00000049395	5	-	115853597	115853698	2	ensembl
ENSBTAT00000082286	ENSBTAG00000049395	5	-	115852811	115852940	3	ensembl
ENSBTAT00000082286	ENSBTAG00000049395	5	-	115851687	115852664	4	ensembl
ENSBTAT00000073009	ENSBTAG00000050704	5	+	116385087	116385276	1	ensembl
ENSBTAT00000073009	ENSBTAG00000050704	5	+	116397876	116398003	2	ensembl
ENSBTAT00000073009	ENSBTAG00000050704	5	+	116399348	116399415	3	ensembl
ENSBTAT00000068528	ENSBTAG00000048921	5	-	116415825	116415908	1	ensembl
ENSBTAT00000068528	ENSBTAG00000048921	5	-	116414665	116414807	2	ensembl
ENSBTAT00000068528	ENSBTAG00000048921	5	-	116413475	116413540	3	ensembl
ENSBTAT00000083595	ENSBTAG00000054562	5	+	116960821	116961284	1	ensembl
ENSBTAT00000083595	ENSBTAG00000054562	5	+	116965846	116966569	2	ensembl
ENSBTAT00000082057	ENSBTAG00000048741	5	+	119267046	119267228	1	ensembl
ENSBTAT00000082057	ENSBTAG00000048741	5	+	119287989	119288113	2	ensembl
ENSBTAT00000082057	ENSBTAG00000048741	5	+	119288309	119288533	3	ensembl
ENSBTAT00000084193	ENSBTAG00000048741	5	+	119268715	119268808	1	ensembl
ENSBTAT00000084193	ENSBTAG00000048741	5	+	119287989	119288113	2	ensembl
ENSBTAT00000084193	ENSBTAG00000048741	5	+	119288309	119288533	3	ensembl
ENSBTAT00000074344	ENSBTAG00000048741	5	+	119268715	119268808	1	ensembl
ENSBTAT00000074344	ENSBTAG00000048741	5	+	119269393	119269506	2	ensembl
ENSBTAT00000074344	ENSBTAG00000048741	5	+	119270501	119271766	3	ensembl
ENSBTAT00000067170	ENSBTAG00000048741	5	+	119269253	119269506	1	ensembl
ENSBTAT00000067170	ENSBTAG00000048741	5	+	119287989	119288033	2	ensembl
ENSBTAT00000079849	ENSBTAG00000049825	5	-	119332953	119333044	1	ensembl
ENSBTAT00000079849	ENSBTAG00000049825	5	-	119332538	119332773	2	ensembl
ENSBTAT00000079849	ENSBTAG00000049825	5	-	119329428	119330702	3	ensembl
ENSBTAT00000074082	ENSBTAG00000049874	5	-	119956250	119956511	1	ensembl
ENSBTAT00000074082	ENSBTAG00000049874	5	-	119946290	119947102	2	ensembl
ENSBTAT00000073893	ENSBTAG00000049874	5	-	119956250	119956511	1	ensembl
ENSBTAT00000073893	ENSBTAG00000049874	5	-	119946915	119947102	2	ensembl
ENSBTAT00000073893	ENSBTAG00000049874	5	-	119946290	119946754	3	ensembl
ENSBTAT00000071317	ENSBTAG00000052341	4	-	9144524	9144825	1	ensembl
ENSBTAT00000071317	ENSBTAG00000052341	4	-	9103915	9104028	2	ensembl
ENSBTAT00000071317	ENSBTAG00000052341	4	-	9054247	9054402	3	ensembl
ENSBTAT00000071317	ENSBTAG00000052341	4	-	9008324	9008457	4	ensembl
ENSBTAT00000077418	ENSBTAG00000053922	4	+	19160155	19160318	1	ensembl
ENSBTAT00000077418	ENSBTAG00000053922	4	+	19160437	19160558	2	ensembl
ENSBTAT00000077418	ENSBTAG00000053922	4	+	19196855	19196937	3	ensembl
ENSBTAT00000080011	ENSBTAG00000051137	4	+	26624419	26624547	1	ensembl
ENSBTAT00000080011	ENSBTAG00000051137	4	+	26710138	26710257	2	ensembl
ENSBTAT00000080011	ENSBTAG00000051137	4	+	26745520	26746600	3	ensembl
ENSBTAT00000069769	ENSBTAG00000051137	4	+	26685146	26685222	1	ensembl
ENSBTAT00000069769	ENSBTAG00000051137	4	+	26710138	26710950	2	ensembl
ENSBTAT00000084379	ENSBTAG00000050341	4	-	28421413	28421508	1	ensembl
ENSBTAT00000084379	ENSBTAG00000050341	4	-	28420406	28420607	2	ensembl
ENSBTAT00000084379	ENSBTAG00000050341	4	-	28417813	28419415	3	ensembl
ENSBTAT00000072688	ENSBTAG00000053905	4	+	31551687	31551818	1	ensembl
ENSBTAT00000072688	ENSBTAG00000053905	4	+	31553627	31553652	2	ensembl
ENSBTAT00000072688	ENSBTAG00000053905	4	+	31554150	31554228	3	ensembl
ENSBTAT00000067903	ENSBTAG00000053905	4	+	31551687	31551818	1	ensembl
ENSBTAT00000067903	ENSBTAG00000053905	4	+	31553627	31553763	2	ensembl
ENSBTAT00000087012	ENSBTAG00000054861	4	+	31853801	31854857	1	ensembl
ENSBTAT00000087012	ENSBTAG00000054861	4	+	31855872	31856065	2	ensembl
ENSBTAT00000077906	ENSBTAG00000054875	4	-	32538904	32539062	1	ensembl
ENSBTAT00000077906	ENSBTAG00000054875	4	-	32538295	32538365	2	ensembl
ENSBTAT00000077906	ENSBTAG00000054875	4	-	32538061	32538156	3	ensembl
ENSBTAT00000084154	ENSBTAG00000053333	4	+	36705851	36706179	1	ensembl
ENSBTAT00000084154	ENSBTAG00000053333	4	+	36706619	36706736	2	ensembl
ENSBTAT00000084154	ENSBTAG00000053333	4	+	36710878	36711110	3	ensembl
ENSBTAT00000079757	ENSBTAG00000053333	4	+	36706643	36706736	1	ensembl
ENSBTAT00000079757	ENSBTAG00000053333	4	+	36707936	36708001	2	ensembl
ENSBTAT00000069621	ENSBTAG00000049549	4	-	40475530	40475971	1	ensembl
ENSBTAT00000069621	ENSBTAG00000049549	4	-	40473212	40474078	2	ensembl
ENSBTAT00000087015	ENSBTAG00000053714	4	-	41793945	41794763	1	ensembl
ENSBTAT00000087015	ENSBTAG00000053714	4	-	41786860	41787030	2	ensembl
ENSBTAT00000087015	ENSBTAG00000053714	4	-	41775571	41775746	3	ensembl
ENSBTAT00000068537	ENSBTAG00000053714	4	-	41793945	41794763	1	ensembl
ENSBTAT00000068537	ENSBTAG00000053714	4	-	41778769	41778822	2	ensembl
ENSBTAT00000068537	ENSBTAG00000053714	4	-	41775842	41775916	3	ensembl
ENSBTAT00000068537	ENSBTAG00000053714	4	-	41775571	41775746	4	ensembl
ENSBTAT00000073020	ENSBTAG00000053714	4	-	41793945	41794763	1	ensembl
ENSBTAT00000073020	ENSBTAG00000053714	4	-	41775842	41775916	2	ensembl
ENSBTAT00000073020	ENSBTAG00000053714	4	-	41775571	41775746	3	ensembl
ENSBTAT00000080200	ENSBTAG00000053328	4	+	42292576	42293599	1	ensembl
ENSBTAT00000075116	ENSBTAG00000053154	4	+	43764414	43765306	1	ensembl
ENSBTAT00000075116	ENSBTAG00000053154	4	+	43766934	43767198	2	ensembl
ENSBTAT00000083903	ENSBTAG00000053154	4	+	43764414	43765256	1	ensembl
ENSBTAT00000083903	ENSBTAG00000053154	4	+	43766934	43766988	2	ensembl
ENSBTAT00000083903	ENSBTAG00000053154	4	+	43767094	43767198	3	ensembl
ENSBTAT00000069441	ENSBTAG00000054779	4	-	49132045	49132208	1	ensembl
ENSBTAT00000069441	ENSBTAG00000054779	4	-	49128083	49128312	2	ensembl
ENSBTAT00000069441	ENSBTAG00000054779	4	-	49127882	49127976	3	ensembl
ENSBTAT00000069441	ENSBTAG00000054779	4	-	49122548	49122662	4	ensembl
ENSBTAT00000074095	ENSBTAG00000050348	4	-	49902198	49902336	1	ensembl
ENSBTAT00000074095	ENSBTAG00000050348	4	-	49888567	49888609	2	ensembl
ENSBTAT00000074095	ENSBTAG00000050348	4	-	49799681	49800180	3	ensembl
ENSBTAT00000077565	ENSBTAG00000050348	4	-	49987077	49987089	1	ensembl
ENSBTAT00000077565	ENSBTAG00000050348	4	-	49985156	49985287	2	ensembl
ENSBTAT00000077565	ENSBTAG00000050348	4	-	49902198	49902271	3	ensembl
ENSBTAT00000077565	ENSBTAG00000050348	4	-	49888502	49888609	4	ensembl
ENSBTAT00000068953	ENSBTAG00000052168	4	+	52546378	52546698	1	ensembl
ENSBTAT00000068953	ENSBTAG00000052168	4	+	52583012	52583078	2	ensembl
ENSBTAT00000068953	ENSBTAG00000052168	4	+	52585749	52585916	3	ensembl
ENSBTAT00000074744	ENSBTAG00000052168	4	+	52571267	52571530	1	ensembl
ENSBTAT00000074744	ENSBTAG00000052168	4	+	52583012	52583078	2	ensembl
ENSBTAT00000074744	ENSBTAG00000052168	4	+	52585749	52585803	3	ensembl
ENSBTAT00000070495	ENSBTAG00000051506	4	+	55292088	55292524	1	ensembl
ENSBTAT00000070495	ENSBTAG00000051506	4	+	55292887	55292971	2	ensembl
ENSBTAT00000070495	ENSBTAG00000051506	4	+	55293434	55293592	3	ensembl
ENSBTAT00000087009	ENSBTAG00000051506	4	+	55292887	55292971	1	ensembl
ENSBTAT00000087009	ENSBTAG00000051506	4	+	55293434	55293567	2	ensembl
ENSBTAT00000087009	ENSBTAG00000051506	4	+	55294336	55294458	3	ensembl
ENSBTAT00000083014	ENSBTAG00000050039	4	-	70162095	70162251	1	ensembl
ENSBTAT00000083014	ENSBTAG00000050039	4	-	70154922	70154970	2	ensembl
ENSBTAT00000083014	ENSBTAG00000050039	4	-	70153381	70153966	3	ensembl
ENSBTAT00000068766	ENSBTAG00000049936	4	-	77214960	77215166	1	ensembl
ENSBTAT00000068766	ENSBTAG00000049936	4	-	77212111	77212311	2	ensembl
ENSBTAT00000068766	ENSBTAG00000049936	4	-	77210122	77210516	3	ensembl
ENSBTAT00000067301	ENSBTAG00000052436	4	-	78743011	78743839	1	ensembl
ENSBTAT00000067301	ENSBTAG00000052436	4	-	78742013	78742110	2	ensembl
ENSBTAT00000067301	ENSBTAG00000052436	4	-	78733138	78734211	3	ensembl
ENSBTAT00000075753	ENSBTAG00000052436	4	-	78743011	78743839	1	ensembl
ENSBTAT00000075753	ENSBTAG00000052436	4	-	78742013	78742110	2	ensembl
ENSBTAT00000075753	ENSBTAG00000052436	4	-	78738292	78739238	3	ensembl
ENSBTAT00000073677	ENSBTAG00000052436	4	-	78740727	78740883	1	ensembl
ENSBTAT00000073677	ENSBTAG00000052436	4	-	78738819	78739238	2	ensembl
ENSBTAT00000080804	ENSBTAG00000051408	4	+	79279928	79280077	1	ensembl
ENSBTAT00000080804	ENSBTAG00000051408	4	+	79283678	79285525	2	ensembl
ENSBTAT00000068764	ENSBTAG00000049322	4	+	81104811	81105039	1	ensembl
ENSBTAT00000068764	ENSBTAG00000049322	4	+	81105597	81106637	2	ensembl
ENSBTAT00000073004	ENSBTAG00000052759	4	+	85374622	85375075	1	ensembl
ENSBTAT00000073004	ENSBTAG00000052759	4	+	85375305	85375407	2	ensembl
ENSBTAT00000073004	ENSBTAG00000052759	4	+	85380089	85380893	3	ensembl
ENSBTAT00000069721	ENSBTAG00000052301	4	-	92838969	92839050	1	ensembl
ENSBTAT00000069721	ENSBTAG00000052301	4	-	92838492	92838598	2	ensembl
ENSBTAT00000069721	ENSBTAG00000052301	4	-	92834920	92836511	3	ensembl
ENSBTAT00000069721	ENSBTAG00000052301	4	-	92834495	92834848	4	ensembl
ENSBTAT00000083194	ENSBTAG00000049855	4	-	94797135	94797212	1	ensembl
ENSBTAT00000083194	ENSBTAG00000049855	4	-	94773912	94774082	2	ensembl
ENSBTAT00000083194	ENSBTAG00000049855	4	-	94734002	94734088	3	ensembl
ENSBTAT00000071831	ENSBTAG00000049855	4	-	94773912	94774219	1	ensembl
ENSBTAT00000071831	ENSBTAG00000049855	4	-	94734002	94734088	2	ensembl
ENSBTAT00000073788	ENSBTAG00000049855	4	-	94823242	94823386	1	ensembl
ENSBTAT00000073788	ENSBTAG00000049855	4	-	94822980	94823075	2	ensembl
ENSBTAT00000073788	ENSBTAG00000049855	4	-	94797135	94797237	3	ensembl
ENSBTAT00000073788	ENSBTAG00000049855	4	-	94734018	94734088	4	ensembl
ENSBTAT00000073215	ENSBTAG00000049855	4	-	94847663	94848101	1	ensembl
ENSBTAT00000073215	ENSBTAG00000049855	4	-	94822231	94823075	2	ensembl
ENSBTAT00000068834	ENSBTAG00000051746	4	+	94849946	94850155	1	ensembl
ENSBTAT00000068834	ENSBTAG00000051746	4	+	94873170	94873292	2	ensembl
ENSBTAT00000068834	ENSBTAG00000051746	4	+	94940242	94940528	3	ensembl
ENSBTAT00000070882	ENSBTAG00000051746	4	+	94849946	94850155	1	ensembl
ENSBTAT00000070882	ENSBTAG00000051746	4	+	94873170	94873602	2	ensembl
ENSBTAT00000082835	ENSBTAG00000049664	4	-	94982090	94982345	1	ensembl
ENSBTAT00000082835	ENSBTAG00000049664	4	-	94976591	94976715	2	ensembl
ENSBTAT00000082835	ENSBTAG00000049664	4	-	94969875	94970058	3	ensembl
ENSBTAT00000082835	ENSBTAG00000049664	4	-	94961149	94962468	4	ensembl
ENSBTAT00000073999	ENSBTAG00000049664	4	-	94967869	94967988	1	ensembl
ENSBTAT00000073999	ENSBTAG00000049664	4	-	94965816	94965929	2	ensembl
ENSBTAT00000073999	ENSBTAG00000049664	4	-	94961149	94962468	3	ensembl
ENSBTAT00000071365	ENSBTAG00000049664	4	-	94965816	94966058	1	ensembl
ENSBTAT00000071365	ENSBTAG00000049664	4	-	94961149	94962468	2	ensembl
ENSBTAT00000086855	ENSBTAG00000049664	4	-	94969875	94969967	1	ensembl
ENSBTAT00000086855	ENSBTAG00000049664	4	-	94964544	94965929	2	ensembl
ENSBTAT00000085355	ENSBTAG00000050548	4	-	95025695	95025975	1	ensembl
ENSBTAT00000085355	ENSBTAG00000050548	4	-	95025259	95025555	2	ensembl
ENSBTAT00000085355	ENSBTAG00000050548	4	-	95023570	95024766	3	ensembl
ENSBTAT00000066982	ENSBTAG00000052204	4	+	98476141	98476235	1	ensembl
ENSBTAT00000066982	ENSBTAG00000052204	4	+	98520865	98520905	2	ensembl
ENSBTAT00000066982	ENSBTAG00000052204	4	+	98549785	98549793	3	ensembl
ENSBTAT00000067653	ENSBTAG00000052204	4	+	98476141	98476235	1	ensembl
ENSBTAT00000067653	ENSBTAG00000052204	4	+	98520865	98521027	2	ensembl
ENSBTAT00000068782	ENSBTAG00000054978	4	-	99087751	99088132	1	ensembl
ENSBTAT00000068782	ENSBTAG00000054978	4	-	99087267	99087375	2	ensembl
ENSBTAT00000068782	ENSBTAG00000054978	4	-	99079895	99080319	3	ensembl
ENSBTAT00000081195	ENSBTAG00000052365	4	-	106462442	106462571	1	ensembl
ENSBTAT00000081195	ENSBTAG00000052365	4	-	106438913	106438975	2	ensembl
ENSBTAT00000081195	ENSBTAG00000052365	4	-	106431235	106431938	3	ensembl
ENSBTAT00000073939	ENSBTAG00000052365	4	-	106462442	106462571	1	ensembl
ENSBTAT00000073939	ENSBTAG00000052365	4	-	106431235	106431938	2	ensembl
ENSBTAT00000073383	ENSBTAG00000051633	4	+	111758120	111758223	1	ensembl
ENSBTAT00000073383	ENSBTAG00000051633	4	+	111758942	111759034	2	ensembl
ENSBTAT00000073383	ENSBTAG00000051633	4	+	111784787	111785171	3	ensembl
ENSBTAT00000079293	ENSBTAG00000050861	4	+	112184180	112185142	1	ensembl
ENSBTAT00000079293	ENSBTAG00000050861	4	+	112195109	112196007	2	ensembl
ENSBTAT00000084902	ENSBTAG00000053931	4	-	112818593	112818865	1	ensembl
ENSBTAT00000084902	ENSBTAG00000053931	4	-	112814840	112815777	2	ensembl
ENSBTAT00000079945	ENSBTAG00000052934	4	-	118162403	118162532	1	ensembl
ENSBTAT00000079945	ENSBTAG00000052934	4	-	118160153	118161331	2	ensembl
ENSBTAT00000072926	ENSBTAG00000049765	4	+	118297040	118297271	1	ensembl
ENSBTAT00000072926	ENSBTAG00000049765	4	+	118304865	118305078	2	ensembl
ENSBTAT00000076681	ENSBTAG00000049765	4	+	118297040	118297271	1	ensembl
ENSBTAT00000076681	ENSBTAG00000049765	4	+	118300626	118300776	2	ensembl
ENSBTAT00000076681	ENSBTAG00000049765	4	+	118304865	118305078	3	ensembl
ENSBTAT00000066814	ENSBTAG00000049765	4	+	118300380	118300776	1	ensembl
ENSBTAT00000066814	ENSBTAG00000049765	4	+	118325506	118325584	2	ensembl
ENSBTAT00000071723	ENSBTAG00000049765	4	+	118300380	118300776	1	ensembl
ENSBTAT00000071723	ENSBTAG00000049765	4	+	118304865	118305078	2	ensembl
ENSBTAT00000068063	ENSBTAG00000050584	4	-	118724442	118725726	1	ensembl
ENSBTAT00000081318	ENSBTAG00000051456	6	+	1349181	1349407	1	ensembl
ENSBTAT00000081318	ENSBTAG00000051456	6	+	1473496	1473701	2	ensembl
ENSBTAT00000081318	ENSBTAG00000051456	6	+	1653515	1653702	3	ensembl
ENSBTAT00000069926	ENSBTAG00000055099	6	+	6435122	6435856	1	ensembl
ENSBTAT00000069926	ENSBTAG00000055099	6	+	6444451	6444715	2	ensembl
ENSBTAT00000086340	ENSBTAG00000051202	6	+	15002105	15002646	1	ensembl
ENSBTAT00000086340	ENSBTAG00000051202	6	+	15002970	15003729	2	ensembl
ENSBTAT00000076138	ENSBTAG00000054116	6	+	20161299	20161466	1	ensembl
ENSBTAT00000076138	ENSBTAG00000054116	6	+	20163233	20164471	2	ensembl
ENSBTAT00000086295	ENSBTAG00000048476	6	-	20472309	20472571	1	ensembl
ENSBTAT00000086295	ENSBTAG00000048476	6	-	20468513	20469409	2	ensembl
ENSBTAT00000081973	ENSBTAG00000051209	6	+	22446218	22446465	1	ensembl
ENSBTAT00000081973	ENSBTAG00000051209	6	+	22450005	22450107	2	ensembl
ENSBTAT00000081973	ENSBTAG00000051209	6	+	22453180	22453207	3	ensembl
ENSBTAT00000074345	ENSBTAG00000054716	6	-	24446575	24446810	1	ensembl
ENSBTAT00000074345	ENSBTAG00000054716	6	-	24443512	24443728	2	ensembl
ENSBTAT00000074345	ENSBTAG00000054716	6	-	24393370	24394170	3	ensembl
ENSBTAT00000069574	ENSBTAG00000054716	6	-	24446575	24446810	1	ensembl
ENSBTAT00000069574	ENSBTAG00000054716	6	-	24443512	24443728	2	ensembl
ENSBTAT00000069574	ENSBTAG00000054716	6	-	24407399	24407647	3	ensembl
ENSBTAT00000070735	ENSBTAG00000054335	6	-	43068337	43069068	1	ensembl
ENSBTAT00000070735	ENSBTAG00000054335	6	-	43064562	43065047	2	ensembl
ENSBTAT00000077714	ENSBTAG00000050132	6	-	45729128	45729732	1	ensembl
ENSBTAT00000077714	ENSBTAG00000050132	6	-	45728116	45728954	2	ensembl
ENSBTAT00000069286	ENSBTAG00000051019	6	-	58021617	58022604	1	ensembl
ENSBTAT00000069286	ENSBTAG00000051019	6	-	58013676	58013806	2	ensembl
ENSBTAT00000069286	ENSBTAG00000051019	6	-	58013203	58013356	3	ensembl
ENSBTAT00000072726	ENSBTAG00000049934	6	+	59091217	59092078	1	ensembl
ENSBTAT00000072726	ENSBTAG00000049934	6	+	59096721	59098764	2	ensembl
ENSBTAT00000079969	ENSBTAG00000051708	6	+	59356641	59356822	1	ensembl
ENSBTAT00000079969	ENSBTAG00000051708	6	+	59377751	59379510	2	ensembl
ENSBTAT00000068299	ENSBTAG00000051708	6	+	59371974	59372084	1	ensembl
ENSBTAT00000068299	ENSBTAG00000051708	6	+	59377751	59379510	2	ensembl
ENSBTAT00000082333	ENSBTAG00000049824	6	+	85666770	85667315	1	ensembl
ENSBTAT00000082333	ENSBTAG00000049824	6	+	85668342	85669336	2	ensembl
ENSBTAT00000081614	ENSBTAG00000051518	6	+	88720502	88720635	1	ensembl
ENSBTAT00000081614	ENSBTAG00000051518	6	+	88721603	88721735	2	ensembl
ENSBTAT00000081614	ENSBTAG00000051518	6	+	88741827	88741984	3	ensembl
ENSBTAT00000085002	ENSBTAG00000052772	6	+	88782746	88783414	1	ensembl
ENSBTAT00000085002	ENSBTAG00000052772	6	+	88800903	88801372	2	ensembl
ENSBTAT00000074665	ENSBTAG00000049261	6	+	97093002	97093133	1	ensembl
ENSBTAT00000074665	ENSBTAG00000049261	6	+	97102569	97102639	2	ensembl
ENSBTAT00000074665	ENSBTAG00000049261	6	+	97106500	97106596	3	ensembl
ENSBTAT00000074665	ENSBTAG00000049261	6	+	97116185	97116657	4	ensembl
ENSBTAT00000079600	ENSBTAG00000049261	6	+	97108473	97109116	1	ensembl
ENSBTAT00000079600	ENSBTAG00000049261	6	+	97116185	97116657	2	ensembl
ENSBTAT00000075827	ENSBTAG00000051440	6	-	98288577	98289596	1	ensembl
ENSBTAT00000074501	ENSBTAG00000052157	6	-	99784466	99784966	1	ensembl
ENSBTAT00000074501	ENSBTAG00000052157	6	-	99766484	99769096	2	ensembl
ENSBTAT00000086586	ENSBTAG00000053494	6	-	102447787	102448262	1	ensembl
ENSBTAT00000086586	ENSBTAG00000053494	6	-	102446860	102446909	2	ensembl
ENSBTAT00000086586	ENSBTAG00000053494	6	-	102439851	102439976	3	ensembl
ENSBTAT00000086586	ENSBTAG00000053494	6	-	102435182	102435862	4	ensembl
ENSBTAT00000083167	ENSBTAG00000048770	6	-	102960373	102960723	1	ensembl
ENSBTAT00000083167	ENSBTAG00000048770	6	-	102959252	102959343	2	ensembl
ENSBTAT00000083167	ENSBTAG00000048770	6	-	102957792	102957921	3	ensembl
ENSBTAT00000083167	ENSBTAG00000048770	6	-	102954780	102954970	4	ensembl
ENSBTAT00000070053	ENSBTAG00000048770	6	-	102960373	102960723	1	ensembl
ENSBTAT00000070053	ENSBTAG00000048770	6	-	102959252	102959343	2	ensembl
ENSBTAT00000070053	ENSBTAG00000048770	6	-	102956727	102957921	3	ensembl
ENSBTAT00000085312	ENSBTAG00000053771	6	+	103176664	103177744	1	ensembl
ENSBTAT00000085312	ENSBTAG00000053771	6	+	103185289	103185427	2	ensembl
ENSBTAT00000085312	ENSBTAG00000053771	6	+	103189248	103189841	3	ensembl
ENSBTAT00000085312	ENSBTAG00000053771	6	+	103201892	103202003	4	ensembl
ENSBTAT00000085312	ENSBTAG00000053771	6	+	103203289	103203416	5	ensembl
ENSBTAT00000085312	ENSBTAG00000053771	6	+	103205153	103206055	6	ensembl
ENSBTAT00000081270	ENSBTAG00000051635	6	-	110843114	110843467	1	ensembl
ENSBTAT00000081270	ENSBTAG00000051635	6	-	110818025	110819083	2	ensembl
ENSBTAT00000078057	ENSBTAG00000051635	6	-	110843114	110843467	1	ensembl
ENSBTAT00000078057	ENSBTAG00000051635	6	-	110832987	110833418	2	ensembl
ENSBTAT00000084283	ENSBTAG00000055218	6	+	114634426	114635623	1	ensembl
ENSBTAT00000079689	ENSBTAG00000051271	6	-	116796013	116796110	1	ensembl
ENSBTAT00000079689	ENSBTAG00000051271	6	-	116795015	116795122	2	ensembl
ENSBTAT00000079689	ENSBTAG00000051271	6	-	116792106	116793159	3	ensembl
ENSBTAT00000086604	ENSBTAG00000051271	6	-	116793781	116794108	1	ensembl
ENSBTAT00000086604	ENSBTAG00000051271	6	-	116792106	116793159	2	ensembl
ENSBTAT00000079604	ENSBTAG00000055098	6	-	117170092	117170558	1	ensembl
ENSBTAT00000079604	ENSBTAG00000055098	6	-	117167955	117169316	2	ensembl
ENSBTAT00000077748	ENSBTAG00000051207	6	+	117170650	117170939	1	ensembl
ENSBTAT00000077748	ENSBTAG00000051207	6	+	117171034	117172276	2	ensembl
ENSBTAT00000084522	ENSBTAG00000051590	6	-	117172654	117173694	1	ensembl
ENSBTAT00000081248	ENSBTAG00000049230	6	-	117201933	117202005	1	ensembl
ENSBTAT00000081248	ENSBTAG00000049230	6	-	117201407	117201517	2	ensembl
ENSBTAT00000081248	ENSBTAG00000049230	6	-	117199745	117200588	3	ensembl
ENSBTAT00000081248	ENSBTAG00000049230	6	-	117184429	117184633	4	ensembl
ENSBTAT00000080119	ENSBTAG00000053863	6	-	117370642	117371895	1	ensembl
ENSBTAT00000079924	ENSBTAG00000053888	6	-	117598714	117599835	1	ensembl
ENSBTAT00000079924	ENSBTAG00000053888	6	-	117598200	117598403	2	ensembl
ENSBTAT00000080754	ENSBTAG00000052706	6	-	117704174	117704216	1	ensembl
ENSBTAT00000080754	ENSBTAG00000052706	6	-	117702305	117703922	2	ensembl
ENSBTAT00000083519	ENSBTAG00000051175	8	+	1318380	1318813	1	ensembl
ENSBTAT00000083519	ENSBTAG00000051175	8	+	1318949	1319932	2	ensembl
ENSBTAT00000070763	ENSBTAG00000051098	8	+	1880400	1880788	1	ensembl
ENSBTAT00000070763	ENSBTAG00000051098	8	+	1881302	1882997	2	ensembl
ENSBTAT00000075944	ENSBTAG00000054021	8	-	5839503	5839692	1	ensembl
ENSBTAT00000075944	ENSBTAG00000054021	8	-	5834614	5835662	2	ensembl
ENSBTAT00000082922	ENSBTAG00000052081	8	+	6536827	6537853	1	ensembl
ENSBTAT00000082922	ENSBTAG00000052081	8	+	6538106	6539275	2	ensembl
ENSBTAT00000082425	ENSBTAG00000054405	8	+	8227843	8228205	1	ensembl
ENSBTAT00000082425	ENSBTAG00000054405	8	+	8229278	8229987	2	ensembl
ENSBTAT00000069160	ENSBTAG00000054089	8	-	11504494	11504620	1	ensembl
ENSBTAT00000069160	ENSBTAG00000054089	8	-	11492419	11492519	2	ensembl
ENSBTAT00000069160	ENSBTAG00000054089	8	-	11418913	11419124	3	ensembl
ENSBTAT00000069160	ENSBTAG00000054089	8	-	11418188	11418261	4	ensembl
ENSBTAT00000078833	ENSBTAG00000053349	8	-	14017808	14018039	1	ensembl
ENSBTAT00000078833	ENSBTAG00000053349	8	-	14000869	14002982	2	ensembl
ENSBTAT00000085250	ENSBTAG00000049068	8	+	22706330	22706347	1	ensembl
ENSBTAT00000085250	ENSBTAG00000049068	8	+	22720115	22721414	2	ensembl
ENSBTAT00000086174	ENSBTAG00000052735	8	+	22841638	22841843	1	ensembl
ENSBTAT00000086174	ENSBTAG00000052735	8	+	22843555	22843640	2	ensembl
ENSBTAT00000086174	ENSBTAG00000052735	8	+	22871734	22872154	3	ensembl
ENSBTAT00000070622	ENSBTAG00000052735	8	+	22841638	22841843	1	ensembl
ENSBTAT00000070622	ENSBTAG00000052735	8	+	22843555	22843640	2	ensembl
ENSBTAT00000070622	ENSBTAG00000052735	8	+	22847526	22847647	3	ensembl
ENSBTAT00000070622	ENSBTAG00000052735	8	+	22858250	22858367	4	ensembl
ENSBTAT00000070622	ENSBTAG00000052735	8	+	22871734	22872154	5	ensembl
ENSBTAT00000069297	ENSBTAG00000052735	8	+	22841638	22841843	1	ensembl
ENSBTAT00000069297	ENSBTAG00000052735	8	+	22843555	22843640	2	ensembl
ENSBTAT00000069297	ENSBTAG00000052735	8	+	22858250	22858367	3	ensembl
ENSBTAT00000069297	ENSBTAG00000052735	8	+	22871734	22872154	4	ensembl
ENSBTAT00000068813	ENSBTAG00000052735	8	+	22841638	22841843	1	ensembl
ENSBTAT00000068813	ENSBTAG00000052735	8	+	22843555	22843640	2	ensembl
ENSBTAT00000068813	ENSBTAG00000052735	8	+	22847526	22847869	3	ensembl
ENSBTAT00000082831	ENSBTAG00000052735	8	+	22841638	22841843	1	ensembl
ENSBTAT00000082831	ENSBTAG00000052735	8	+	22843555	22844259	2	ensembl
ENSBTAT00000077101	ENSBTAG00000051058	8	+	23259675	23260697	1	ensembl
ENSBTAT00000077101	ENSBTAG00000051058	8	+	23292570	23293024	2	ensembl
ENSBTAT00000086568	ENSBTAG00000054032	8	-	29819243	29819691	1	ensembl
ENSBTAT00000086568	ENSBTAG00000054032	8	-	29812349	29812498	2	ensembl
ENSBTAT00000086568	ENSBTAG00000054032	8	-	29809239	29809324	3	ensembl
ENSBTAT00000072762	ENSBTAG00000049552	8	+	38140037	38141210	1	ensembl
ENSBTAT00000072762	ENSBTAG00000049552	8	+	38143410	38143765	2	ensembl
ENSBTAT00000068894	ENSBTAG00000049552	8	+	38140037	38141210	1	ensembl
ENSBTAT00000068894	ENSBTAG00000049552	8	+	38142877	38142949	2	ensembl
ENSBTAT00000068150	ENSBTAG00000049552	8	+	38142066	38142167	1	ensembl
ENSBTAT00000068150	ENSBTAG00000049552	8	+	38142877	38143079	2	ensembl
ENSBTAT00000068150	ENSBTAG00000049552	8	+	38143410	38143765	3	ensembl
ENSBTAT00000079891	ENSBTAG00000048545	8	+	40008869	40008988	1	ensembl
ENSBTAT00000079891	ENSBTAG00000048545	8	+	40014939	40014985	2	ensembl
ENSBTAT00000079891	ENSBTAG00000048545	8	+	40029604	40029867	3	ensembl
ENSBTAT00000075288	ENSBTAG00000049421	8	-	40776879	40777293	1	ensembl
ENSBTAT00000075288	ENSBTAG00000049421	8	-	40755926	40756030	2	ensembl
ENSBTAT00000075288	ENSBTAG00000049421	8	-	40744004	40744969	3	ensembl
ENSBTAT00000072915	ENSBTAG00000051321	8	+	41917823	41918423	1	ensembl
ENSBTAT00000072915	ENSBTAG00000051321	8	+	41952582	41953082	2	ensembl
ENSBTAT00000084205	ENSBTAG00000051321	8	+	41949760	41950037	1	ensembl
ENSBTAT00000084205	ENSBTAG00000051321	8	+	41952582	41952724	2	ensembl
ENSBTAT00000077937	ENSBTAG00000050729	8	+	45894495	45894644	1	ensembl
ENSBTAT00000077937	ENSBTAG00000050729	8	+	45898888	45898983	2	ensembl
ENSBTAT00000077937	ENSBTAG00000050729	8	+	45899731	45900018	3	ensembl
ENSBTAT00000077737	ENSBTAG00000048940	8	+	48871433	48871474	1	ensembl
ENSBTAT00000077737	ENSBTAG00000048940	8	+	48897973	48898020	2	ensembl
ENSBTAT00000077737	ENSBTAG00000048940	8	+	48903398	48903628	3	ensembl
ENSBTAT00000070741	ENSBTAG00000048940	8	+	48897921	48898020	1	ensembl
ENSBTAT00000070741	ENSBTAG00000048940	8	+	48903398	48903628	2	ensembl
ENSBTAT00000086935	ENSBTAG00000052126	8	+	57626717	57626835	1	ensembl
ENSBTAT00000086935	ENSBTAG00000052126	8	+	57661986	57662077	2	ensembl
ENSBTAT00000086935	ENSBTAG00000052126	8	+	57678133	57678978	3	ensembl
ENSBTAT00000069152	ENSBTAG00000052126	8	+	57626717	57626835	1	ensembl
ENSBTAT00000069152	ENSBTAG00000052126	8	+	57661986	57662077	2	ensembl
ENSBTAT00000069152	ENSBTAG00000052126	8	+	57665602	57665794	3	ensembl
ENSBTAT00000086847	ENSBTAG00000049289	8	+	59950294	59950524	1	ensembl
ENSBTAT00000086847	ENSBTAG00000049289	8	+	59950610	59950806	2	ensembl
ENSBTAT00000086847	ENSBTAG00000049289	8	+	59952524	59952702	3	ensembl
ENSBTAT00000086847	ENSBTAG00000049289	8	+	59953836	59953898	4	ensembl
ENSBTAT00000086847	ENSBTAG00000049289	8	+	59954679	59954953	5	ensembl
ENSBTAT00000074317	ENSBTAG00000049289	8	+	59950294	59950524	1	ensembl
ENSBTAT00000074317	ENSBTAG00000049289	8	+	59952524	59952702	2	ensembl
ENSBTAT00000074317	ENSBTAG00000049289	8	+	59953836	59953898	3	ensembl
ENSBTAT00000074317	ENSBTAG00000049289	8	+	59954679	59954927	4	ensembl
ENSBTAT00000066631	ENSBTAG00000049289	8	+	59952175	59952702	1	ensembl
ENSBTAT00000066631	ENSBTAG00000049289	8	+	59953836	59954927	2	ensembl
ENSBTAT00000071528	ENSBTAG00000054508	8	+	61508010	61508328	1	ensembl
ENSBTAT00000071528	ENSBTAG00000054508	8	+	61540249	61540553	2	ensembl
ENSBTAT00000068163	ENSBTAG00000054508	8	+	61508010	61508328	1	ensembl
ENSBTAT00000068163	ENSBTAG00000054508	8	+	61521989	61522879	2	ensembl
ENSBTAT00000079727	ENSBTAG00000054508	8	+	61521917	61522119	1	ensembl
ENSBTAT00000079727	ENSBTAG00000054508	8	+	61540249	61540553	2	ensembl
ENSBTAT00000084834	ENSBTAG00000054262	8	-	64304995	64305293	1	ensembl
ENSBTAT00000084834	ENSBTAG00000054262	8	-	64283292	64284304	2	ensembl
ENSBTAT00000074667	ENSBTAG00000054262	8	-	64304995	64305293	1	ensembl
ENSBTAT00000074667	ENSBTAG00000054262	8	-	64294416	64296404	2	ensembl
ENSBTAT00000068948	ENSBTAG00000052721	8	-	70627186	70628284	1	ensembl
ENSBTAT00000068948	ENSBTAG00000052721	8	-	70625249	70626301	2	ensembl
ENSBTAT00000011255	ENSBTAG00000008539	8	-	75896971	75897375	1	ensembl																						exon_id	ENSBTAE00000421368		exon_version	2
ENSBTAT00000011255	ENSBTAG00000008539	8	-	75895253	75896040	2	ensembl																						exon_id	ENSBTAE00000091444		exon_version	5
ENSBTAT00000073534	ENSBTAG00000049266	8	+	80133827	80134450	1	ensembl
ENSBTAT00000073534	ENSBTAG00000049266	8	+	80155602	80155666	2	ensembl
ENSBTAT00000073534	ENSBTAG00000049266	8	+	80192919	80193621	3	ensembl
ENSBTAT00000071427	ENSBTAG00000049266	8	+	80155632	80155666	1	ensembl
ENSBTAT00000071427	ENSBTAG00000049266	8	+	80201220	80201305	2	ensembl
ENSBTAT00000071427	ENSBTAG00000049266	8	+	80202449	80203278	3	ensembl
ENSBTAT00000080467	ENSBTAG00000049266	8	+	80200582	80201305	1	ensembl
ENSBTAT00000080467	ENSBTAG00000049266	8	+	80202449	80203278	2	ensembl
ENSBTAT00000077145	ENSBTAG00000049821	8	+	82409290	82409580	1	ensembl
ENSBTAT00000077145	ENSBTAG00000049821	8	+	82411937	82412048	2	ensembl
ENSBTAT00000077145	ENSBTAG00000049821	8	+	82414196	82414729	3	ensembl
ENSBTAT00000086725	ENSBTAG00000049821	8	+	82414192	82414276	1	ensembl
ENSBTAT00000086725	ENSBTAG00000049821	8	+	82427896	82427951	2	ensembl
ENSBTAT00000079633	ENSBTAG00000053269	8	-	83515368	83516065	1	ensembl
ENSBTAT00000079633	ENSBTAG00000053269	8	-	83512986	83513542	2	ensembl
ENSBTAT00000067034	ENSBTAG00000052048	8	+	84378586	84379100	1	ensembl
ENSBTAT00000067034	ENSBTAG00000052048	8	+	84387632	84388150	2	ensembl
ENSBTAT00000086659	ENSBTAG00000051977	8	+	84889527	84889540	1	ensembl
ENSBTAT00000086659	ENSBTAG00000051977	8	+	84897190	84898439	2	ensembl
ENSBTAT00000079385	ENSBTAG00000052693	8	+	85485974	85486050	1	ensembl
ENSBTAT00000079385	ENSBTAG00000052693	8	+	85498481	85498566	2	ensembl
ENSBTAT00000079385	ENSBTAG00000052693	8	+	85504291	85504773	3	ensembl
ENSBTAT00000086709	ENSBTAG00000052693	8	+	85498010	85498566	1	ensembl
ENSBTAT00000086709	ENSBTAG00000052693	8	+	85504291	85504773	2	ensembl
ENSBTAT00000080224	ENSBTAG00000054995	8	-	97165948	97166056	1	ensembl
ENSBTAT00000080224	ENSBTAG00000054995	8	-	97162258	97163157	2	ensembl
ENSBTAT00000072389	ENSBTAG00000049270	8	-	99819127	99819193	1	ensembl
ENSBTAT00000072389	ENSBTAG00000049270	8	-	99818608	99818671	2	ensembl
ENSBTAT00000072389	ENSBTAG00000049270	8	-	99815534	99815804	3	ensembl
ENSBTAT00000079145	ENSBTAG00000050421	8	-	100718580	100718671	1	ensembl
ENSBTAT00000079145	ENSBTAG00000050421	8	-	100712548	100712631	2	ensembl
ENSBTAT00000079145	ENSBTAG00000050421	8	-	100695390	100695715	3	ensembl
ENSBTAT00000070303	ENSBTAG00000051753	8	-	102179191	102179262	1	ensembl
ENSBTAT00000070303	ENSBTAG00000051753	8	-	102130344	102131611	2	ensembl
ENSBTAT00000077724	ENSBTAG00000055266	8	-	102313865	102314098	1	ensembl
ENSBTAT00000077724	ENSBTAG00000055266	8	-	102313259	102313420	2	ensembl
ENSBTAT00000077724	ENSBTAG00000055266	8	-	102312824	102312942	3	ensembl
ENSBTAT00000083214	ENSBTAG00000049826	8	+	104148385	104148482	1	ensembl
ENSBTAT00000083214	ENSBTAG00000049826	8	+	104168997	104170009	2	ensembl
ENSBTAT00000068671	ENSBTAG00000051710	8	+	111317608	111317649	1	ensembl
ENSBTAT00000068671	ENSBTAG00000051710	8	+	111319234	111319640	2	ensembl
ENSBTAT00000068671	ENSBTAG00000051710	8	+	111320375	111320675	3	ensembl
ENSBTAT00000002809	ENSBTAG00000002169	7	-	1692144	1693181	1	ensembl
ENSBTAT00000078146	ENSBTAG00000050595	7	-	2489575	2490007	1	ensembl
ENSBTAT00000078146	ENSBTAG00000050595	7	-	2479632	2479728	2	ensembl
ENSBTAT00000078146	ENSBTAG00000050595	7	-	2470301	2470357	3	ensembl
ENSBTAT00000067319	ENSBTAG00000050595	7	-	2489575	2490007	1	ensembl
ENSBTAT00000067319	ENSBTAG00000050595	7	-	2479632	2479728	2	ensembl
ENSBTAT00000067319	ENSBTAG00000050595	7	-	2477943	2478079	3	ensembl
ENSBTAT00000081236	ENSBTAG00000050075	7	-	3135255	3136454	1	ensembl
ENSBTAT00000079173	ENSBTAG00000051775	7	+	3197634	3197791	1	ensembl
ENSBTAT00000079173	ENSBTAG00000051775	7	+	3199726	3201074	2	ensembl
ENSBTAT00000084794	ENSBTAG00000053194	7	+	4759093	4759523	1	ensembl
ENSBTAT00000084794	ENSBTAG00000053194	7	+	4761287	4762902	2	ensembl
ENSBTAT00000069240	ENSBTAG00000053424	7	+	5751646	5752579	1	ensembl
ENSBTAT00000069240	ENSBTAG00000053424	7	+	5754070	5754166	2	ensembl
ENSBTAT00000069240	ENSBTAG00000053424	7	+	5754555	5754687	3	ensembl
ENSBTAT00000069240	ENSBTAG00000053424	7	+	5755146	5755931	4	ensembl
ENSBTAT00000086684	ENSBTAG00000051693	7	+	11482010	11482172	1	ensembl
ENSBTAT00000086684	ENSBTAG00000051693	7	+	11483883	11483973	2	ensembl
ENSBTAT00000086684	ENSBTAG00000051693	7	+	11484114	11484298	3	ensembl
ENSBTAT00000083768	ENSBTAG00000051693	7	+	11482974	11483040	1	ensembl
ENSBTAT00000083768	ENSBTAG00000051693	7	+	11483883	11483973	2	ensembl
ENSBTAT00000083768	ENSBTAG00000051693	7	+	11484114	11484298	3	ensembl
ENSBTAT00000077726	ENSBTAG00000052882	7	+	16752338	16752554	1	ensembl
ENSBTAT00000077726	ENSBTAG00000052882	7	+	16753360	16753487	2	ensembl
ENSBTAT00000077726	ENSBTAG00000052882	7	+	16774892	16775155	3	ensembl
ENSBTAT00000078987	ENSBTAG00000054796	7	+	19320952	19321465	1	ensembl
ENSBTAT00000078987	ENSBTAG00000054796	7	+	19324162	19324209	2	ensembl
ENSBTAT00000078987	ENSBTAG00000054796	7	+	19335409	19335534	3	ensembl
ENSBTAT00000070373	ENSBTAG00000054796	7	+	19320952	19321465	1	ensembl
ENSBTAT00000070373	ENSBTAG00000054796	7	+	19335409	19335534	2	ensembl
ENSBTAT00000075183	ENSBTAG00000054796	7	+	19320952	19321465	1	ensembl
ENSBTAT00000075183	ENSBTAG00000054796	7	+	19324162	19326170	2	ensembl
ENSBTAT00000086140	ENSBTAG00000054824	7	-	19584464	19585512	1	ensembl
ENSBTAT00000075417	ENSBTAG00000053437	7	+	19935094	19935226	1	ensembl
ENSBTAT00000075417	ENSBTAG00000053437	7	+	19936905	19936999	2	ensembl
ENSBTAT00000075417	ENSBTAG00000053437	7	+	19938838	19939137	3	ensembl
ENSBTAT00000072741	ENSBTAG00000053437	7	+	19936258	19936999	1	ensembl
ENSBTAT00000072741	ENSBTAG00000053437	7	+	19938838	19939137	2	ensembl
ENSBTAT00000084449	ENSBTAG00000048899	7	-	22018010	22018311	1	ensembl
ENSBTAT00000084449	ENSBTAG00000048899	7	-	22008673	22009396	2	ensembl
ENSBTAT00000081550	ENSBTAG00000051108	7	+	24377572	24377684	1	ensembl
ENSBTAT00000081550	ENSBTAG00000051108	7	+	24378602	24380035	2	ensembl
ENSBTAT00000077514	ENSBTAG00000054786	7	-	30102139	30103033	1	ensembl
ENSBTAT00000077514	ENSBTAG00000054786	7	-	30100070	30100138	2	ensembl
ENSBTAT00000077514	ENSBTAG00000054786	7	-	30091532	30091663	3	ensembl
ENSBTAT00000082542	ENSBTAG00000054786	7	-	30107955	30108438	1	ensembl
ENSBTAT00000082542	ENSBTAG00000054786	7	-	30101970	30102309	2	ensembl
ENSBTAT00000071922	ENSBTAG00000054664	7	+	37573462	37573836	1	ensembl
ENSBTAT00000071922	ENSBTAG00000054664	7	+	37592110	37592163	2	ensembl
ENSBTAT00000083471	ENSBTAG00000054664	7	+	37573462	37573836	1	ensembl
ENSBTAT00000083471	ENSBTAG00000054664	7	+	37586749	37587817	2	ensembl
ENSBTAT00000080977	ENSBTAG00000050765	7	-	43151639	43151932	1	ensembl
ENSBTAT00000080977	ENSBTAG00000050765	7	-	43149459	43149727	2	ensembl
ENSBTAT00000080977	ENSBTAG00000050765	7	-	43148595	43148931	3	ensembl
ENSBTAT00000068056	ENSBTAG00000054601	7	-	43905101	43905735	1	ensembl
ENSBTAT00000068056	ENSBTAG00000054601	7	-	43901763	43902246	2	ensembl
ENSBTAT00000084298	ENSBTAG00000050332	7	+	46122495	46123474	1	ensembl
ENSBTAT00000084298	ENSBTAG00000050332	7	+	46125705	46126593	2	ensembl
ENSBTAT00000075841	ENSBTAG00000054382	7	+	49845404	49845603	1	ensembl
ENSBTAT00000075841	ENSBTAG00000054382	7	+	49846798	49847024	2	ensembl
ENSBTAT00000075841	ENSBTAG00000054382	7	+	49852803	49853104	3	ensembl
ENSBTAT00000084457	ENSBTAG00000054382	7	+	49845869	49845978	1	ensembl
ENSBTAT00000084457	ENSBTAG00000054382	7	+	49846798	49847024	2	ensembl
ENSBTAT00000084457	ENSBTAG00000054382	7	+	49852803	49853104	3	ensembl
ENSBTAT00000082178	ENSBTAG00000050487	7	-	52894337	52894661	1	ensembl
ENSBTAT00000082178	ENSBTAG00000050487	7	-	52890297	52890347	2	ensembl
ENSBTAT00000082178	ENSBTAG00000050487	7	-	52861644	52861795	3	ensembl
ENSBTAT00000082178	ENSBTAG00000050487	7	-	52852396	52852717	4	ensembl
ENSBTAT00000086373	ENSBTAG00000050487	7	-	52856501	52857249	1	ensembl
ENSBTAT00000086373	ENSBTAG00000050487	7	-	52852396	52852946	2	ensembl
ENSBTAT00000079174	ENSBTAG00000054037	7	+	53351333	53351510	1	ensembl
ENSBTAT00000079174	ENSBTAG00000054037	7	+	53378928	53379011	2	ensembl
ENSBTAT00000079174	ENSBTAG00000054037	7	+	53379139	53379192	3	ensembl
ENSBTAT00000079174	ENSBTAG00000054037	7	+	53420951	53421045	4	ensembl
ENSBTAT00000079174	ENSBTAG00000054037	7	+	53423567	53423663	5	ensembl
ENSBTAT00000079174	ENSBTAG00000054037	7	+	53469929	53469929	6	ensembl
ENSBTAT00000070501	ENSBTAG00000054037	7	+	53351333	53351510	1	ensembl
ENSBTAT00000070501	ENSBTAG00000054037	7	+	53355029	53355386	2	ensembl
ENSBTAT00000078380	ENSBTAG00000054037	7	+	53378854	53379011	1	ensembl
ENSBTAT00000078380	ENSBTAG00000054037	7	+	53379139	53379192	2	ensembl
ENSBTAT00000078380	ENSBTAG00000054037	7	+	53420951	53421045	3	ensembl
ENSBTAT00000078380	ENSBTAG00000054037	7	+	53423567	53423663	4	ensembl
ENSBTAT00000078380	ENSBTAG00000054037	7	+	53508293	53508536	5	ensembl
ENSBTAT00000079934	ENSBTAG00000050636	7	+	54705927	54705985	1	ensembl
ENSBTAT00000079934	ENSBTAG00000050636	7	+	54720241	54720296	2	ensembl
ENSBTAT00000079934	ENSBTAG00000050636	7	+	54720497	54721082	3	ensembl
ENSBTAT00000073646	ENSBTAG00000051444	7	+	55310200	55310355	1	ensembl
ENSBTAT00000073646	ENSBTAG00000051444	7	+	55311519	55311603	2	ensembl
ENSBTAT00000073646	ENSBTAG00000051444	7	+	55311968	55312271	3	ensembl
ENSBTAT00000080864	ENSBTAG00000051444	7	+	55310200	55310355	1	ensembl
ENSBTAT00000080864	ENSBTAG00000051444	7	+	55311968	55312271	2	ensembl
ENSBTAT00000072996	ENSBTAG00000051444	7	+	55311262	55311603	1	ensembl
ENSBTAT00000072996	ENSBTAG00000051444	7	+	55311968	55312271	2	ensembl
ENSBTAT00000068221	ENSBTAG00000053457	7	-	60804615	60805404	1	ensembl
ENSBTAT00000068221	ENSBTAG00000053457	7	-	60791177	60791459	2	ensembl
ENSBTAT00000068221	ENSBTAG00000053457	7	-	60786216	60786833	3	ensembl
ENSBTAT00000076851	ENSBTAG00000053457	7	-	60798884	60799200	1	ensembl
ENSBTAT00000076851	ENSBTAG00000053457	7	-	60790357	60791459	2	ensembl
ENSBTAT00000070011	ENSBTAG00000053457	7	-	60792154	60793003	1	ensembl
ENSBTAT00000070011	ENSBTAG00000053457	7	-	60791357	60791459	2	ensembl
ENSBTAT00000079543	ENSBTAG00000054248	7	+	61010343	61010684	1	ensembl
ENSBTAT00000079543	ENSBTAG00000054248	7	+	61019378	61020035	2	ensembl
ENSBTAT00000073703	ENSBTAG00000054043	7	-	62283810	62284754	1	ensembl
ENSBTAT00000073703	ENSBTAG00000054043	7	-	62260265	62260364	2	ensembl
ENSBTAT00000086717	ENSBTAG00000052642	7	-	62972171	62972359	1	ensembl
ENSBTAT00000086717	ENSBTAG00000052642	7	-	62970551	62971592	2	ensembl
ENSBTAT00000081727	ENSBTAG00000054682	7	+	63654018	63654092	1	ensembl
ENSBTAT00000081727	ENSBTAG00000054682	7	+	63701002	63701141	2	ensembl
ENSBTAT00000081727	ENSBTAG00000054682	7	+	63715980	63716063	3	ensembl
ENSBTAT00000081727	ENSBTAG00000054682	7	+	63898195	63898301	4	ensembl
ENSBTAT00000066757	ENSBTAG00000053039	7	+	65822406	65822550	1	ensembl
ENSBTAT00000066757	ENSBTAG00000053039	7	+	65922015	65922327	2	ensembl
ENSBTAT00000066757	ENSBTAG00000053039	7	+	65923913	65924750	3	ensembl
ENSBTAT00000071552	ENSBTAG00000051100	7	-	71272567	71273301	1	ensembl
ENSBTAT00000071552	ENSBTAG00000051100	7	-	71271561	71272257	2	ensembl
ENSBTAT00000072934	ENSBTAG00000049876	7	-	88204665	88204948	1	ensembl
ENSBTAT00000072934	ENSBTAG00000049876	7	-	88202137	88202264	2	ensembl
ENSBTAT00000072934	ENSBTAG00000049876	7	-	88199976	88200271	3	ensembl
ENSBTAT00000075009	ENSBTAG00000048629	7	+	92434197	92434286	1	ensembl
ENSBTAT00000075009	ENSBTAG00000048629	7	+	92438504	92438721	2	ensembl
ENSBTAT00000075009	ENSBTAG00000048629	7	+	92443971	92444145	3	ensembl
ENSBTAT00000067459	ENSBTAG00000050772	7	-	93014711	93014993	1	ensembl
ENSBTAT00000067459	ENSBTAG00000050772	7	-	92929787	92929863	2	ensembl
ENSBTAT00000067459	ENSBTAG00000050772	7	-	92888300	92889118	3	ensembl
ENSBTAT00000075904	ENSBTAG00000050772	7	-	92889286	92889368	1	ensembl
ENSBTAT00000075904	ENSBTAG00000050772	7	-	92888300	92889118	2	ensembl
ENSBTAT00000082143	ENSBTAG00000050772	7	-	93014711	93014993	1	ensembl
ENSBTAT00000082143	ENSBTAG00000050772	7	-	92929787	92929863	2	ensembl
ENSBTAT00000082143	ENSBTAG00000050772	7	-	92889243	92889334	3	ensembl
ENSBTAT00000068429	ENSBTAG00000049204	7	+	95409404	95409668	1	ensembl
ENSBTAT00000068429	ENSBTAG00000049204	7	+	95462871	95462912	2	ensembl
ENSBTAT00000068429	ENSBTAG00000049204	7	+	95542741	95542892	3	ensembl
ENSBTAT00000077831	ENSBTAG00000049204	7	+	95433112	95433175	1	ensembl
ENSBTAT00000077831	ENSBTAG00000049204	7	+	95462871	95462912	2	ensembl
ENSBTAT00000077831	ENSBTAG00000049204	7	+	95542741	95542892	3	ensembl
ENSBTAT00000086922	ENSBTAG00000049969	7	+	95791030	95791429	1	ensembl
ENSBTAT00000086922	ENSBTAG00000049969	7	+	95797577	95797687	2	ensembl
ENSBTAT00000086922	ENSBTAG00000049969	7	+	95821995	95822199	3	ensembl
ENSBTAT00000075273	ENSBTAG00000049969	7	+	95791530	95791763	1	ensembl
ENSBTAT00000075273	ENSBTAG00000049969	7	+	95797577	95797687	2	ensembl
ENSBTAT00000075273	ENSBTAG00000049969	7	+	95954980	95955111	3	ensembl
ENSBTAT00000073461	ENSBTAG00000052101	7	+	96505804	96505830	1	ensembl
ENSBTAT00000073461	ENSBTAG00000052101	7	+	96506326	96506514	2	ensembl
ENSBTAT00000073461	ENSBTAG00000052101	7	+	96507299	96507561	3	ensembl
ENSBTAT00000082254	ENSBTAG00000050406	7	+	98006642	98007365	1	ensembl
ENSBTAT00000082254	ENSBTAG00000050406	7	+	98008386	98008873	2	ensembl
ENSBTAT00000067233	ENSBTAG00000052914	7	+	98301575	98301965	1	ensembl
ENSBTAT00000067233	ENSBTAG00000052914	7	+	98302075	98302201	2	ensembl
ENSBTAT00000067233	ENSBTAG00000052914	7	+	98312249	98312331	3	ensembl
ENSBTAT00000067233	ENSBTAG00000052914	7	+	98323409	98323562	4	ensembl
ENSBTAT00000079773	ENSBTAG00000052914	7	+	98301575	98301965	1	ensembl
ENSBTAT00000079773	ENSBTAG00000052914	7	+	98302075	98302201	2	ensembl
ENSBTAT00000079773	ENSBTAG00000052914	7	+	98312249	98313308	3	ensembl
ENSBTAT00000077172	ENSBTAG00000052914	7	+	98301575	98302201	1	ensembl
ENSBTAT00000077172	ENSBTAG00000052914	7	+	98312249	98313268	2	ensembl
ENSBTAT00000077825	ENSBTAG00000051701	7	+	108582345	108583159	1	ensembl
ENSBTAT00000077825	ENSBTAG00000051701	7	+	108583534	108583840	2	ensembl
ENSBTAT00000078159	ENSBTAG00000050867	7	+	109254548	109254869	1	ensembl
ENSBTAT00000078159	ENSBTAG00000050867	7	+	109260300	109260372	2	ensembl
ENSBTAT00000078159	ENSBTAG00000050867	7	+	109264762	109265136	3	ensembl
ENSBTAT00000071424	ENSBTAG00000050867	7	+	109259418	109260372	1	ensembl
ENSBTAT00000071424	ENSBTAG00000050867	7	+	109264762	109265136	2	ensembl
ENSBTAT00000080423	ENSBTAG00000051875	7	+	109307588	109307702	1	ensembl
ENSBTAT00000080423	ENSBTAG00000051875	7	+	109309083	109309249	2	ensembl
ENSBTAT00000080423	ENSBTAG00000051875	7	+	109310781	109310853	3	ensembl
ENSBTAT00000080423	ENSBTAG00000051875	7	+	109312717	109312865	4	ensembl
ENSBTAT00000084488	ENSBTAG00000051875	7	+	109309134	109309249	1	ensembl
ENSBTAT00000084488	ENSBTAG00000051875	7	+	109310781	109310853	2	ensembl
ENSBTAT00000084488	ENSBTAG00000051875	7	+	109312717	109313818	3	ensembl
ENSBTAT00000079532	ENSBTAG00000054306	11	+	858769	859171	1	ensembl
ENSBTAT00000079532	ENSBTAG00000054306	11	+	920171	920297	2	ensembl
ENSBTAT00000079532	ENSBTAG00000054306	11	+	921068	921076	3	ensembl
ENSBTAT00000067113	ENSBTAG00000054306	11	+	916248	916615	1	ensembl
ENSBTAT00000067113	ENSBTAG00000054306	11	+	920171	920297	2	ensembl
ENSBTAT00000067113	ENSBTAG00000054306	11	+	921068	922067	3	ensembl
ENSBTAT00000084517	ENSBTAG00000049271	11	+	928157	928916	1	ensembl
ENSBTAT00000084517	ENSBTAG00000049271	11	+	947034	947095	2	ensembl
ENSBTAT00000084517	ENSBTAG00000049271	11	+	984867	984910	3	ensembl
ENSBTAT00000069655	ENSBTAG00000048909	11	+	2994899	2995029	1	ensembl
ENSBTAT00000069655	ENSBTAG00000048909	11	+	3007462	3007545	2	ensembl
ENSBTAT00000069655	ENSBTAG00000048909	11	+	3014313	3014405	3	ensembl
ENSBTAT00000069655	ENSBTAG00000048909	11	+	3021573	3021650	4	ensembl
ENSBTAT00000069655	ENSBTAG00000048909	11	+	3028087	3028200	5	ensembl
ENSBTAT00000069655	ENSBTAG00000048909	11	+	3030479	3030629	6	ensembl
ENSBTAT00000069655	ENSBTAG00000048909	11	+	3032075	3032989	7	ensembl
ENSBTAT00000084650	ENSBTAG00000048909	11	+	2994899	2995029	1	ensembl
ENSBTAT00000084650	ENSBTAG00000048909	11	+	3014313	3014405	2	ensembl
ENSBTAT00000084650	ENSBTAG00000048909	11	+	3021573	3021650	3	ensembl
ENSBTAT00000084650	ENSBTAG00000048909	11	+	3028087	3028200	4	ensembl
ENSBTAT00000084650	ENSBTAG00000048909	11	+	3030479	3030629	5	ensembl
ENSBTAT00000084650	ENSBTAG00000048909	11	+	3032075	3032989	6	ensembl
ENSBTAT00000086757	ENSBTAG00000048909	11	+	2994899	2995029	1	ensembl
ENSBTAT00000086757	ENSBTAG00000048909	11	+	3021573	3021650	2	ensembl
ENSBTAT00000086757	ENSBTAG00000048909	11	+	3028087	3028200	3	ensembl
ENSBTAT00000086757	ENSBTAG00000048909	11	+	3030479	3030629	4	ensembl
ENSBTAT00000086757	ENSBTAG00000048909	11	+	3032075	3032989	5	ensembl
ENSBTAT00000082935	ENSBTAG00000048909	11	+	3007408	3007545	1	ensembl
ENSBTAT00000082935	ENSBTAG00000048909	11	+	3021573	3021650	2	ensembl
ENSBTAT00000082935	ENSBTAG00000048909	11	+	3028087	3028200	3	ensembl
ENSBTAT00000082935	ENSBTAG00000048909	11	+	3030479	3030629	4	ensembl
ENSBTAT00000082935	ENSBTAG00000048909	11	+	3032075	3032989	5	ensembl
ENSBTAT00000081369	ENSBTAG00000048909	11	+	3015426	3015482	1	ensembl
ENSBTAT00000081369	ENSBTAG00000048909	11	+	3021573	3021650	2	ensembl
ENSBTAT00000081369	ENSBTAG00000048909	11	+	3028087	3028200	3	ensembl
ENSBTAT00000081369	ENSBTAG00000048909	11	+	3030479	3030629	4	ensembl
ENSBTAT00000081369	ENSBTAG00000048909	11	+	3032075	3032989	5	ensembl
ENSBTAT00000068192	ENSBTAG00000048909	11	+	3030782	3030928	1	ensembl
ENSBTAT00000068192	ENSBTAG00000048909	11	+	3032075	3032989	2	ensembl
ENSBTAT00000074382	ENSBTAG00000050215	11	+	5593704	5595074	1	ensembl
ENSBTAT00000078590	ENSBTAG00000053455	11	+	7442979	7443738	1	ensembl
ENSBTAT00000078590	ENSBTAG00000053455	11	+	7444709	7445560	2	ensembl
ENSBTAT00000073731	ENSBTAG00000052915	11	+	8744286	8744412	1	ensembl
ENSBTAT00000073731	ENSBTAG00000052915	11	+	8745870	8746008	2	ensembl
ENSBTAT00000073731	ENSBTAG00000052915	11	+	8746186	8746605	3	ensembl
ENSBTAT00000075125	ENSBTAG00000050631	11	-	8995609	8995764	1	ensembl
ENSBTAT00000075125	ENSBTAG00000050631	11	-	8970293	8970408	2	ensembl
ENSBTAT00000075125	ENSBTAG00000050631	11	-	8965172	8965370	3	ensembl
ENSBTAT00000074096	ENSBTAG00000050631	11	-	8975034	8975201	1	ensembl
ENSBTAT00000074096	ENSBTAG00000050631	11	-	8974571	8974692	2	ensembl
ENSBTAT00000074096	ENSBTAG00000050631	11	-	8970293	8970408	3	ensembl
ENSBTAT00000074096	ENSBTAG00000050631	11	-	8965172	8965370	4	ensembl
ENSBTAT00000078083	ENSBTAG00000049427	11	-	9959768	9960173	1	ensembl
ENSBTAT00000078083	ENSBTAG00000049427	11	-	9958304	9959365	2	ensembl
ENSBTAT00000071753	ENSBTAG00000051899	11	-	12764664	12764788	1	ensembl
ENSBTAT00000071753	ENSBTAG00000051899	11	-	12758698	12758838	2	ensembl
ENSBTAT00000071753	ENSBTAG00000051899	11	-	12756838	12756941	3	ensembl
ENSBTAT00000082413	ENSBTAG00000052276	11	+	16126552	16127694	1	ensembl
ENSBTAT00000085603	ENSBTAG00000052119	11	-	24159288	24159530	1	ensembl
ENSBTAT00000085603	ENSBTAG00000052119	11	-	24119299	24119382	2	ensembl
ENSBTAT00000085603	ENSBTAG00000052119	11	-	24113883	24114053	3	ensembl
ENSBTAT00000085603	ENSBTAG00000052119	11	-	23973054	23973184	4	ensembl
ENSBTAT00000085603	ENSBTAG00000052119	11	-	23791987	23792079	5	ensembl
ENSBTAT00000073464	ENSBTAG00000052119	11	-	24159288	24159530	1	ensembl
ENSBTAT00000073464	ENSBTAG00000052119	11	-	24119299	24119382	2	ensembl
ENSBTAT00000073464	ENSBTAG00000052119	11	-	24113883	24114053	3	ensembl
ENSBTAT00000073464	ENSBTAG00000052119	11	-	23973054	23973184	4	ensembl
ENSBTAT00000073464	ENSBTAG00000052119	11	-	23972384	23972451	5	ensembl
ENSBTAT00000072880	ENSBTAG00000052119	11	-	24159488	24159530	1	ensembl
ENSBTAT00000072880	ENSBTAG00000052119	11	-	24119299	24119382	2	ensembl
ENSBTAT00000072880	ENSBTAG00000052119	11	-	23972992	23973184	3	ensembl
ENSBTAT00000078341	ENSBTAG00000049348	11	-	25489564	25490321	1	ensembl
ENSBTAT00000078341	ENSBTAG00000049348	11	-	25466548	25466976	2	ensembl
ENSBTAT00000070670	ENSBTAG00000054569	11	-	33462810	33462947	1	ensembl
ENSBTAT00000070670	ENSBTAG00000054569	11	-	33416235	33416267	2	ensembl
ENSBTAT00000070670	ENSBTAG00000054569	11	-	33414585	33414705	3	ensembl
ENSBTAT00000073561	ENSBTAG00000049811	11	+	41426940	41427134	1	ensembl
ENSBTAT00000073561	ENSBTAG00000049811	11	+	41554196	41554361	2	ensembl
ENSBTAT00000073561	ENSBTAG00000049811	11	+	41639621	41639813	3	ensembl
ENSBTAT00000068667	ENSBTAG00000052427	11	+	41666026	41666785	1	ensembl
ENSBTAT00000068667	ENSBTAG00000052427	11	+	41690634	41690813	2	ensembl
ENSBTAT00000068667	ENSBTAG00000052427	11	+	41725535	41725661	3	ensembl
ENSBTAT00000080916	ENSBTAG00000052427	11	+	41666445	41666785	1	ensembl
ENSBTAT00000080916	ENSBTAG00000052427	11	+	41669769	41670463	2	ensembl
ENSBTAT00000074035	ENSBTAG00000049228	11	+	44091161	44092058	1	ensembl
ENSBTAT00000074035	ENSBTAG00000049228	11	+	44154306	44154477	2	ensembl
ENSBTAT00000074035	ENSBTAG00000049228	11	+	44155005	44155122	3	ensembl
ENSBTAT00000074543	ENSBTAG00000049228	11	+	44091161	44091716	1	ensembl
ENSBTAT00000074543	ENSBTAG00000049228	11	+	44091824	44092058	2	ensembl
ENSBTAT00000074543	ENSBTAG00000049228	11	+	44154306	44154477	3	ensembl
ENSBTAT00000074543	ENSBTAG00000049228	11	+	44155005	44155038	4	ensembl
ENSBTAT00000085588	ENSBTAG00000051244	11	+	47115379	47115891	1	ensembl
ENSBTAT00000085588	ENSBTAG00000051244	11	+	47117025	47117997	2	ensembl
ENSBTAT00000080211	ENSBTAG00000051959	11	+	50043137	50043277	1	ensembl
ENSBTAT00000080211	ENSBTAG00000051959	11	+	50091641	50091765	2	ensembl
ENSBTAT00000083766	ENSBTAG00000051959	11	+	50043137	50043277	1	ensembl
ENSBTAT00000083766	ENSBTAG00000051959	11	+	50058300	50058387	2	ensembl
ENSBTAT00000083766	ENSBTAG00000051959	11	+	50058851	50058922	3	ensembl
ENSBTAT00000077311	ENSBTAG00000051959	11	+	50043137	50043277	1	ensembl
ENSBTAT00000077311	ENSBTAG00000051959	11	+	50058300	50058500	2	ensembl
ENSBTAT00000076316	ENSBTAG00000052823	11	+	50126392	50127193	1	ensembl
ENSBTAT00000076316	ENSBTAG00000052823	11	+	50184997	50185450	2	ensembl
ENSBTAT00000067248	ENSBTAG00000052823	11	+	50178950	50179449	1	ensembl
ENSBTAT00000067248	ENSBTAG00000052823	11	+	50184997	50185450	2	ensembl
ENSBTAT00000073495	ENSBTAG00000052823	11	+	50184997	50185456	1	ensembl
ENSBTAT00000073495	ENSBTAG00000052823	11	+	50190604	50191346	2	ensembl
ENSBTAT00000070512	ENSBTAG00000054638	11	+	61059272	61059482	1	ensembl
ENSBTAT00000070512	ENSBTAG00000054638	11	+	61075165	61076233	2	ensembl
ENSBTAT00000083646	ENSBTAG00000048449	11	-	62797251	62797273	1	ensembl
ENSBTAT00000083646	ENSBTAG00000048449	11	-	62742064	62742160	2	ensembl
ENSBTAT00000083646	ENSBTAG00000048449	11	-	62739121	62739539	3	ensembl
ENSBTAT00000082514	ENSBTAG00000048449	11	-	62742064	62742232	1	ensembl
ENSBTAT00000082514	ENSBTAG00000048449	11	-	62739121	62739539	2	ensembl
ENSBTAT00000067086	ENSBTAG00000049564	11	-	63006173	63006677	1	ensembl
ENSBTAT00000067086	ENSBTAG00000049564	11	-	63005499	63005677	2	ensembl
ENSBTAT00000067086	ENSBTAG00000049564	11	-	62998450	62999174	3	ensembl
ENSBTAT00000083763	ENSBTAG00000052885	11	-	71233271	71233387	1	ensembl
ENSBTAT00000083763	ENSBTAG00000052885	11	-	71231888	71232016	2	ensembl
ENSBTAT00000080148	ENSBTAG00000052885	11	-	71262827	71262921	1	ensembl
ENSBTAT00000080148	ENSBTAG00000052885	11	-	71254076	71254261	2	ensembl
ENSBTAT00000080148	ENSBTAG00000052885	11	-	71233214	71233332	3	ensembl
ENSBTAT00000087504	ENSBTAG00000052063	11	+	75943590	75943827	1	ensembl
ENSBTAT00000087504	ENSBTAG00000052063	11	+	75970353	75970545	2	ensembl
ENSBTAT00000087504	ENSBTAG00000052063	11	+	75974486	75974903	3	ensembl
ENSBTAT00000069246	ENSBTAG00000053277	11	-	78622432	78623286	1	ensembl
ENSBTAT00000069246	ENSBTAG00000053277	11	-	78618779	78619976	2	ensembl
ENSBTAT00000081855	ENSBTAG00000053277	11	-	78622858	78623286	1	ensembl
ENSBTAT00000081855	ENSBTAG00000053277	11	-	78622432	78622522	2	ensembl
ENSBTAT00000081855	ENSBTAG00000053277	11	-	78618779	78619976	3	ensembl
ENSBTAT00000083807	ENSBTAG00000051528	11	-	80742653	80742828	1	ensembl
ENSBTAT00000083807	ENSBTAG00000051528	11	-	80711701	80711889	2	ensembl
ENSBTAT00000083807	ENSBTAG00000051528	11	-	80654320	80654880	3	ensembl
ENSBTAT00000076626	ENSBTAG00000051528	11	-	80742653	80742828	1	ensembl
ENSBTAT00000076626	ENSBTAG00000051528	11	-	80711426	80711889	2	ensembl
ENSBTAT00000070165	ENSBTAG00000051528	11	-	80741883	80742222	1	ensembl
ENSBTAT00000070165	ENSBTAG00000051528	11	-	80711426	80711889	2	ensembl
ENSBTAT00000075493	ENSBTAG00000048646	11	-	85145954	85146771	1	ensembl
ENSBTAT00000075493	ENSBTAG00000048646	11	-	85131867	85132067	2	ensembl
ENSBTAT00000075493	ENSBTAG00000048646	11	-	85128330	85128756	3	ensembl
ENSBTAT00000069411	ENSBTAG00000048646	11	-	85146488	85146771	1	ensembl
ENSBTAT00000069411	ENSBTAG00000048646	11	-	85145954	85146179	2	ensembl
ENSBTAT00000069411	ENSBTAG00000048646	11	-	85131867	85132067	3	ensembl
ENSBTAT00000069411	ENSBTAG00000048646	11	-	85128330	85128756	4	ensembl
ENSBTAT00000081988	ENSBTAG00000048646	11	-	85145954	85146771	1	ensembl
ENSBTAT00000081988	ENSBTAG00000048646	11	-	85128330	85128756	2	ensembl
ENSBTAT00000086802	ENSBTAG00000051605	11	+	86655496	86655692	1	ensembl
ENSBTAT00000086802	ENSBTAG00000051605	11	+	86682471	86682600	2	ensembl
ENSBTAT00000086802	ENSBTAG00000051605	11	+	86716314	86716370	3	ensembl
ENSBTAT00000084070	ENSBTAG00000052976	11	+	86724136	86724594	1	ensembl
ENSBTAT00000084070	ENSBTAG00000052976	11	+	86725702	86725744	2	ensembl
ENSBTAT00000084070	ENSBTAG00000052976	11	+	86726269	86726382	3	ensembl
ENSBTAT00000084070	ENSBTAG00000052976	11	+	86738936	86740656	4	ensembl
ENSBTAT00000079684	ENSBTAG00000052273	11	+	88609368	88609505	1	ensembl
ENSBTAT00000079684	ENSBTAG00000052273	11	+	88610882	88611625	2	ensembl
ENSBTAT00000076514	ENSBTAG00000052273	11	+	88610041	88610167	1	ensembl
ENSBTAT00000076514	ENSBTAG00000052273	11	+	88610882	88611625	2	ensembl
ENSBTAT00000068778	ENSBTAG00000052273	11	+	88610263	88610623	1	ensembl
ENSBTAT00000068778	ENSBTAG00000052273	11	+	88610882	88611625	2	ensembl
ENSBTAT00000084305	ENSBTAG00000052434	11	-	89861251	89861691	1	ensembl
ENSBTAT00000084305	ENSBTAG00000052434	11	-	89823864	89824573	2	ensembl
ENSBTAT00000086536	ENSBTAG00000055219	11	-	89885061	89885651	1	ensembl
ENSBTAT00000086536	ENSBTAG00000055219	11	-	89883798	89884463	2	ensembl
ENSBTAT00000077181	ENSBTAG00000052464	11	-	90025716	90026150	1	ensembl
ENSBTAT00000077181	ENSBTAG00000052464	11	-	90022638	90023955	2	ensembl
ENSBTAT00000072419	ENSBTAG00000050171	11	+	97318117	97318145	1	ensembl
ENSBTAT00000072419	ENSBTAG00000050171	11	+	97319380	97319540	2	ensembl
ENSBTAT00000072419	ENSBTAG00000050171	11	+	97319784	97320833	3	ensembl
ENSBTAT00000071327	ENSBTAG00000051436	11	-	97397727	97397832	1	ensembl
ENSBTAT00000071327	ENSBTAG00000051436	11	-	97395619	97396861	2	ensembl
ENSBTAT00000068499	ENSBTAG00000052163	11	+	98652567	98652929	1	ensembl
ENSBTAT00000068499	ENSBTAG00000052163	11	+	98653408	98654462	2	ensembl
ENSBTAT00000077555	ENSBTAG00000055215	11	-	99345260	99345379	1	ensembl
ENSBTAT00000077555	ENSBTAG00000055215	11	-	99344184	99344229	2	ensembl
ENSBTAT00000077555	ENSBTAG00000055215	11	-	99342885	99343859	3	ensembl
ENSBTAT00000077036	ENSBTAG00000049841	11	-	99813687	99813971	1	ensembl
ENSBTAT00000077036	ENSBTAG00000049841	11	-	99809456	99810520	2	ensembl
ENSBTAT00000070848	ENSBTAG00000054738	11	+	99896894	99897051	1	ensembl
ENSBTAT00000070848	ENSBTAG00000054738	11	+	99914595	99915760	2	ensembl
ENSBTAT00000076595	ENSBTAG00000054738	11	+	99907215	99907919	1	ensembl
ENSBTAT00000076595	ENSBTAG00000054738	11	+	99908043	99908196	2	ensembl
ENSBTAT00000076595	ENSBTAG00000054738	11	+	99910869	99911075	3	ensembl
ENSBTAT00000076595	ENSBTAG00000054738	11	+	99914595	99915863	4	ensembl
ENSBTAT00000083090	ENSBTAG00000052898	11	-	103736800	103736979	1	ensembl
ENSBTAT00000083090	ENSBTAG00000052898	11	-	103735522	103735668	2	ensembl
ENSBTAT00000083090	ENSBTAG00000052898	11	-	103731051	103732170	3	ensembl
ENSBTAT00000080606	ENSBTAG00000054363	11	+	103916535	103916758	1	ensembl
ENSBTAT00000080606	ENSBTAG00000054363	11	+	103918633	103918802	2	ensembl
ENSBTAT00000080606	ENSBTAG00000054363	11	+	103919073	103919209	3	ensembl
ENSBTAT00000080606	ENSBTAG00000054363	11	+	103920470	103921096	4	ensembl
ENSBTAT00000086355	ENSBTAG00000053674	11	+	104101032	104101512	1	ensembl
ENSBTAT00000086355	ENSBTAG00000053674	11	+	104101682	104103186	2	ensembl
ENSBTAT00000084269	ENSBTAG00000048781	11	-	104131705	104131916	1	ensembl
ENSBTAT00000084269	ENSBTAG00000048781	11	-	104130193	104130257	2	ensembl
ENSBTAT00000084269	ENSBTAG00000048781	11	-	104128897	104129192	3	ensembl
ENSBTAT00000084269	ENSBTAG00000048781	11	-	104128203	104128804	4	ensembl
ENSBTAT00000075230	ENSBTAG00000048781	11	-	104129635	104129674	1	ensembl
ENSBTAT00000075230	ENSBTAG00000048781	11	-	104128897	104129192	2	ensembl
ENSBTAT00000075230	ENSBTAG00000048781	11	-	104128203	104128804	3	ensembl
ENSBTAT00000067117	ENSBTAG00000049030	11	-	104157076	104157310	1	ensembl
ENSBTAT00000067117	ENSBTAG00000049030	11	-	104156433	104156618	2	ensembl
ENSBTAT00000067117	ENSBTAG00000049030	11	-	104155641	104155927	3	ensembl
ENSBTAT00000067117	ENSBTAG00000049030	11	-	104152769	104152935	4	ensembl
ENSBTAT00000071807	ENSBTAG00000049030	11	-	104157076	104157310	1	ensembl
ENSBTAT00000071807	ENSBTAG00000049030	11	-	104156433	104156618	2	ensembl
ENSBTAT00000071807	ENSBTAG00000049030	11	-	104155864	104155927	3	ensembl
ENSBTAT00000075216	ENSBTAG00000050776	11	-	104867476	104868293	1	ensembl
ENSBTAT00000075216	ENSBTAG00000050776	11	-	104853437	104853993	2	ensembl
ENSBTAT00000081722	ENSBTAG00000050928	11	-	105135858	105136696	1	ensembl
ENSBTAT00000081722	ENSBTAG00000050928	11	-	105135372	105135458	2	ensembl
ENSBTAT00000081722	ENSBTAG00000050928	11	-	105134087	105134539	3	ensembl
ENSBTAT00000074571	ENSBTAG00000054425	11	-	105465379	105465972	1	ensembl
ENSBTAT00000074571	ENSBTAG00000054425	11	-	105464484	105464914	2	ensembl
ENSBTAT00000069979	ENSBTAG00000052127	11	-	105798357	105798587	1	ensembl
ENSBTAT00000069979	ENSBTAG00000052127	11	-	105793969	105795058	2	ensembl
ENSBTAT00000082461	ENSBTAG00000049718	11	+	105803551	105803627	1	ensembl
ENSBTAT00000082461	ENSBTAG00000049718	11	+	105805550	105805670	2	ensembl
ENSBTAT00000082461	ENSBTAG00000049718	11	+	105806483	105806897	3	ensembl
ENSBTAT00000067080	ENSBTAG00000049718	11	+	105803551	105803627	1	ensembl
ENSBTAT00000067080	ENSBTAG00000049718	11	+	105805160	105805427	2	ensembl
ENSBTAT00000067080	ENSBTAG00000049718	11	+	105805550	105805599	3	ensembl
ENSBTAT00000086794	ENSBTAG00000049718	11	+	105803915	105804007	1	ensembl
ENSBTAT00000086794	ENSBTAG00000049718	11	+	105805550	105805670	2	ensembl
ENSBTAT00000086794	ENSBTAG00000049718	11	+	105806483	105806897	3	ensembl
ENSBTAT00000076559	ENSBTAG00000049718	11	+	105804587	105805427	1	ensembl
ENSBTAT00000076559	ENSBTAG00000049718	11	+	105805550	105805599	2	ensembl
ENSBTAT00000021490	ENSBTAG00000016148	11	-	105862352	105862442	1	ensembl
ENSBTAT00000021490	ENSBTAG00000016148	11	-	105861972	105862073	2	ensembl
ENSBTAT00000021490	ENSBTAG00000016148	11	-	105861736	105861761	3	ensembl
ENSBTAT00000021490	ENSBTAG00000016148	11	-	105861436	105861574	4	ensembl
ENSBTAT00000078745	ENSBTAG00000052350	9	-	9494949	9495291	1	ensembl
ENSBTAT00000078745	ENSBTAG00000052350	9	-	9493608	9494839	2	ensembl
ENSBTAT00000083680	ENSBTAG00000049267	9	+	18706677	18706878	1	ensembl
ENSBTAT00000083680	ENSBTAG00000049267	9	+	18707259	18707372	2	ensembl
ENSBTAT00000083680	ENSBTAG00000049267	9	+	18725740	18726739	3	ensembl
ENSBTAT00000078396	ENSBTAG00000049321	9	+	22189742	22190098	1	ensembl
ENSBTAT00000078396	ENSBTAG00000049321	9	+	22190354	22190454	2	ensembl
ENSBTAT00000078396	ENSBTAG00000049321	9	+	22190829	22191158	3	ensembl
ENSBTAT00000076845	ENSBTAG00000049321	9	+	22189742	22190098	1	ensembl
ENSBTAT00000076845	ENSBTAG00000049321	9	+	22190829	22191158	2	ensembl
ENSBTAT00000073115	ENSBTAG00000048471	9	-	25534768	25535527	1	ensembl
ENSBTAT00000073115	ENSBTAG00000048471	9	-	25528874	25529906	2	ensembl
ENSBTAT00000071624	ENSBTAG00000051515	9	+	25685324	25685440	1	ensembl
ENSBTAT00000071624	ENSBTAG00000051515	9	+	25686580	25686653	2	ensembl
ENSBTAT00000071624	ENSBTAG00000051515	9	+	25687408	25687835	3	ensembl
ENSBTAT00000080692	ENSBTAG00000055238	9	+	36526475	36527309	1	ensembl
ENSBTAT00000080692	ENSBTAG00000055238	9	+	36527821	36527920	2	ensembl
ENSBTAT00000080692	ENSBTAG00000055238	9	+	36530303	36531374	3	ensembl
ENSBTAT00000085845	ENSBTAG00000054227	9	+	36560776	36561241	1	ensembl
ENSBTAT00000085845	ENSBTAG00000054227	9	+	36562281	36562393	2	ensembl
ENSBTAT00000085845	ENSBTAG00000054227	9	+	36564236	36564822	3	ensembl
ENSBTAT00000077120	ENSBTAG00000049840	9	+	37045500	37045662	1	ensembl
ENSBTAT00000077120	ENSBTAG00000049840	9	+	37046277	37046424	2	ensembl
ENSBTAT00000077120	ENSBTAG00000049840	9	+	37069202	37069304	3	ensembl
ENSBTAT00000064270	ENSBTAG00000047024	9	-	40889554	40889767	1	ensembl
ENSBTAT00000064270	ENSBTAG00000047024	9	-	40877252	40877454	2	ensembl
ENSBTAT00000064270	ENSBTAG00000047024	9	-	40874390	40874545	3	ensembl
ENSBTAT00000064270	ENSBTAG00000047024	9	-	40872049	40872142	4	ensembl
ENSBTAT00000064270	ENSBTAG00000047024	9	-	40871246	40871380	5	ensembl
ENSBTAT00000064270	ENSBTAG00000047024	9	-	40864275	40864432	6	ensembl
ENSBTAT00000064270	ENSBTAG00000047024	9	-	40863110	40863151	7	ensembl
ENSBTAT00000087268	ENSBTAG00000048783	9	-	41434360	41434786	1	ensembl
ENSBTAT00000087268	ENSBTAG00000048783	9	-	41430999	41432199	2	ensembl
ENSBTAT00000076203	ENSBTAG00000048760	9	+	43786614	43786920	1	ensembl
ENSBTAT00000076203	ENSBTAG00000048760	9	+	43787926	43788713	2	ensembl
ENSBTAT00000076457	ENSBTAG00000054637	9	+	43803607	43804206	1	ensembl
ENSBTAT00000076457	ENSBTAG00000054637	9	+	43807351	43807859	2	ensembl
ENSBTAT00000087055	ENSBTAG00000049852	9	-	49905399	49906134	1	ensembl
ENSBTAT00000087055	ENSBTAG00000049852	9	-	49904082	49905303	2	ensembl
ENSBTAT00000085218	ENSBTAG00000049129	9	-	52958298	52959636	1	ensembl
ENSBTAT00000085218	ENSBTAG00000049129	9	-	52957058	52958178	2	ensembl
ENSBTAT00000083327	ENSBTAG00000052032	9	-	53879270	53879543	1	ensembl
ENSBTAT00000083327	ENSBTAG00000052032	9	-	53763749	53763837	2	ensembl
ENSBTAT00000083327	ENSBTAG00000052032	9	-	53762297	53762834	3	ensembl
ENSBTAT00000080066	ENSBTAG00000050319	9	+	63785870	63786209	1	ensembl
ENSBTAT00000080066	ENSBTAG00000050319	9	+	63786732	63786989	2	ensembl
ENSBTAT00000080066	ENSBTAG00000050319	9	+	63787075	63787136	3	ensembl
ENSBTAT00000080066	ENSBTAG00000050319	9	+	63787402	63787468	4	ensembl
ENSBTAT00000080066	ENSBTAG00000050319	9	+	63787687	63789237	5	ensembl
ENSBTAT00000077487	ENSBTAG00000050319	9	+	63786912	63786989	1	ensembl
ENSBTAT00000077487	ENSBTAG00000050319	9	+	63787075	63787136	2	ensembl
ENSBTAT00000077487	ENSBTAG00000050319	9	+	63787687	63789237	3	ensembl
ENSBTAT00000068870	ENSBTAG00000052638	9	-	64286910	64287174	1	ensembl
ENSBTAT00000068870	ENSBTAG00000052638	9	-	64282955	64283084	2	ensembl
ENSBTAT00000068870	ENSBTAG00000052638	9	-	64279978	64280474	3	ensembl
ENSBTAT00000084307	ENSBTAG00000048577	9	+	72475668	72475726	1	ensembl
ENSBTAT00000084307	ENSBTAG00000048577	9	+	72481318	72481962	2	ensembl
ENSBTAT00000084307	ENSBTAG00000048577	9	+	72486161	72486446	3	ensembl
ENSBTAT00000084307	ENSBTAG00000048577	9	+	72487854	72487921	4	ensembl
ENSBTAT00000084307	ENSBTAG00000048577	9	+	72490821	72490885	5	ensembl
ENSBTAT00000074329	ENSBTAG00000048577	9	+	72475668	72475726	1	ensembl
ENSBTAT00000074329	ENSBTAG00000048577	9	+	72487854	72488376	2	ensembl
ENSBTAT00000071495	ENSBTAG00000051219	9	-	73830507	73830925	1	ensembl
ENSBTAT00000071495	ENSBTAG00000051219	9	-	73829005	73829386	2	ensembl
ENSBTAT00000071495	ENSBTAG00000051219	9	-	73827234	73827484	3	ensembl
ENSBTAT00000071741	ENSBTAG00000052619	9	-	78734481	78734608	1	ensembl
ENSBTAT00000071741	ENSBTAG00000052619	9	-	78728459	78729007	2	ensembl
ENSBTAT00000086587	ENSBTAG00000052619	9	-	78729239	78730080	1	ensembl
ENSBTAT00000086587	ENSBTAG00000052619	9	-	78728494	78729007	2	ensembl
ENSBTAT00000079167	ENSBTAG00000050886	9	-	80411864	80411997	1	ensembl
ENSBTAT00000079167	ENSBTAG00000050886	9	-	80410545	80411703	2	ensembl
ENSBTAT00000069830	ENSBTAG00000050346	9	-	84201037	84201078	1	ensembl
ENSBTAT00000069830	ENSBTAG00000050346	9	-	84185087	84185119	2	ensembl
ENSBTAT00000070947	ENSBTAG00000050346	9	-	84278350	84278620	1	ensembl
ENSBTAT00000070947	ENSBTAG00000050346	9	-	84201037	84201258	2	ensembl
ENSBTAT00000070947	ENSBTAG00000050346	9	-	84196202	84196353	3	ensembl
ENSBTAT00000078173	ENSBTAG00000048759	9	+	91607111	91607657	1	ensembl
ENSBTAT00000078173	ENSBTAG00000048759	9	+	91626200	91626391	2	ensembl
ENSBTAT00000078173	ENSBTAG00000048759	9	+	91629844	91630248	3	ensembl
ENSBTAT00000069217	ENSBTAG00000049944	9	+	94010601	94011603	1	ensembl
ENSBTAT00000069759	ENSBTAG00000052673	9	+	94761107	94761154	1	ensembl
ENSBTAT00000069759	ENSBTAG00000052673	9	+	94818253	94818422	2	ensembl
ENSBTAT00000075260	ENSBTAG00000052673	9	+	94762022	94762467	1	ensembl
ENSBTAT00000075260	ENSBTAG00000052673	9	+	94818253	94819978	2	ensembl
ENSBTAT00000070739	ENSBTAG00000049040	9	+	95379332	95379514	1	ensembl
ENSBTAT00000070739	ENSBTAG00000049040	9	+	95390739	95390946	2	ensembl
ENSBTAT00000070739	ENSBTAG00000049040	9	+	95397041	95397088	3	ensembl
ENSBTAT00000069034	ENSBTAG00000050924	9	-	95436498	95436559	1	ensembl
ENSBTAT00000069034	ENSBTAG00000050924	9	-	95427191	95427349	2	ensembl
ENSBTAT00000069034	ENSBTAG00000050924	9	-	95399737	95399997	3	ensembl
ENSBTAT00000076698	ENSBTAG00000050924	9	-	95427191	95427354	1	ensembl
ENSBTAT00000076698	ENSBTAG00000050924	9	-	95399737	95399997	2	ensembl
ENSBTAT00000086846	ENSBTAG00000048367	9	+	96630283	96630288	1	ensembl
ENSBTAT00000086846	ENSBTAG00000048367	9	+	96636641	96638016	2	ensembl
ENSBTAT00000079404	ENSBTAG00000048367	9	+	96631666	96631783	1	ensembl
ENSBTAT00000079404	ENSBTAG00000048367	9	+	96636641	96636779	2	ensembl
ENSBTAT00000079404	ENSBTAG00000048367	9	+	96636980	96638016	3	ensembl
ENSBTAT00000085484	ENSBTAG00000048367	9	+	96635809	96636779	1	ensembl
ENSBTAT00000085484	ENSBTAG00000048367	9	+	96636980	96638016	2	ensembl
ENSBTAT00000074070	ENSBTAG00000051317	9	-	101037574	101038159	1	ensembl
ENSBTAT00000074070	ENSBTAG00000051317	9	-	100870054	100871135	2	ensembl
ENSBTAT00000070097	ENSBTAG00000050267	9	-	101236791	101237039	1	ensembl
ENSBTAT00000070097	ENSBTAG00000050267	9	-	101187551	101187660	2	ensembl
ENSBTAT00000070097	ENSBTAG00000050267	9	-	101175587	101175662	3	ensembl
ENSBTAT00000070097	ENSBTAG00000050267	9	-	101174898	101175122	4	ensembl
ENSBTAT00000086974	ENSBTAG00000050267	9	-	101175587	101176026	1	ensembl
ENSBTAT00000086974	ENSBTAG00000050267	9	-	101174898	101175122	2	ensembl
ENSBTAT00000076092	ENSBTAG00000050267	9	-	101236791	101237039	1	ensembl
ENSBTAT00000076092	ENSBTAG00000050267	9	-	101187244	101187660	2	ensembl
ENSBTAT00000069608	ENSBTAG00000053924	9	+	101897236	101897480	1	ensembl
ENSBTAT00000069608	ENSBTAG00000053924	9	+	101899270	101900354	2	ensembl
ENSBTAT00000071431	ENSBTAG00000052029	9	-	102048701	102048847	1	ensembl
ENSBTAT00000071431	ENSBTAG00000052029	9	-	102044444	102047018	2	ensembl
ENSBTAT00000083039	ENSBTAG00000055304	9	-	102448610	102449701	1	ensembl
ENSBTAT00000070514	ENSBTAG00000049839	9	+	102474829	102475273	1	ensembl
ENSBTAT00000070514	ENSBTAG00000049839	9	+	102476297	102477099	2	ensembl
ENSBTAT00000077263	ENSBTAG00000050931	10	-	323050	323234	1	ensembl
ENSBTAT00000077263	ENSBTAG00000050931	10	-	321636	321816	2	ensembl
ENSBTAT00000077263	ENSBTAG00000050931	10	-	318860	319049	3	ensembl
ENSBTAT00000067016	ENSBTAG00000048541	10	+	2284386	2284661	1	ensembl
ENSBTAT00000067016	ENSBTAG00000048541	10	+	2288197	2288318	2	ensembl
ENSBTAT00000067016	ENSBTAG00000048541	10	+	2290469	2290520	3	ensembl
ENSBTAT00000067016	ENSBTAG00000048541	10	+	2291672	2291785	4	ensembl
ENSBTAT00000078894	ENSBTAG00000048541	10	+	2287881	2288318	1	ensembl
ENSBTAT00000078894	ENSBTAG00000048541	10	+	2290469	2290520	2	ensembl
ENSBTAT00000078894	ENSBTAG00000048541	10	+	2291672	2291785	3	ensembl
ENSBTAT00000086280	ENSBTAG00000052475	10	+	2296684	2297123	1	ensembl
ENSBTAT00000086280	ENSBTAG00000052475	10	+	2322750	2322924	2	ensembl
ENSBTAT00000086280	ENSBTAG00000052475	10	+	2323006	2323467	3	ensembl
ENSBTAT00000067361	ENSBTAG00000052475	10	+	2296684	2297123	1	ensembl
ENSBTAT00000067361	ENSBTAG00000052475	10	+	2323006	2323467	2	ensembl
ENSBTAT00000077583	ENSBTAG00000049590	10	+	2932242	2933222	1	ensembl
ENSBTAT00000077583	ENSBTAG00000049590	10	+	2933870	2933909	2	ensembl
ENSBTAT00000072045	ENSBTAG00000052972	10	-	5480568	5480939	1	ensembl
ENSBTAT00000072045	ENSBTAG00000052972	10	-	5475873	5476043	2	ensembl
ENSBTAT00000072045	ENSBTAG00000052972	10	-	5474695	5475531	3	ensembl
ENSBTAT00000075095	ENSBTAG00000049133	10	-	10395344	10396400	1	ensembl
ENSBTAT00000075095	ENSBTAG00000049133	10	-	10394321	10394395	2	ensembl
ENSBTAT00000075095	ENSBTAG00000049133	10	-	10394030	10394104	3	ensembl
ENSBTAT00000075095	ENSBTAG00000049133	10	-	10383814	10384004	4	ensembl
ENSBTAT00000069413	ENSBTAG00000049133	10	-	10398124	10399070	1	ensembl
ENSBTAT00000069413	ENSBTAG00000049133	10	-	10394867	10395539	2	ensembl
ENSBTAT00000080543	ENSBTAG00000051359	10	-	12166308	12166569	1	ensembl
ENSBTAT00000080543	ENSBTAG00000051359	10	-	12163699	12164695	2	ensembl
ENSBTAT00000074602	ENSBTAG00000049288	10	+	13717398	13717829	1	ensembl
ENSBTAT00000074602	ENSBTAG00000049288	10	+	13745539	13745630	2	ensembl
ENSBTAT00000074602	ENSBTAG00000049288	10	+	13746965	13747191	3	ensembl
ENSBTAT00000086153	ENSBTAG00000049288	10	+	13745327	13745630	1	ensembl
ENSBTAT00000086153	ENSBTAG00000049288	10	+	13746965	13747051	2	ensembl
ENSBTAT00000086153	ENSBTAG00000049288	10	+	13756654	13756914	3	ensembl
ENSBTAT00000071080	ENSBTAG00000051138	10	+	15705283	15705462	1	ensembl
ENSBTAT00000071080	ENSBTAG00000051138	10	+	15722015	15722873	2	ensembl
ENSBTAT00000077518	ENSBTAG00000052439	10	+	16596703	16596973	1	ensembl
ENSBTAT00000077518	ENSBTAG00000052439	10	+	16612062	16612470	2	ensembl
ENSBTAT00000077518	ENSBTAG00000052439	10	+	16614341	16615062	3	ensembl
ENSBTAT00000081584	ENSBTAG00000053926	10	-	20707364	20707861	1	ensembl
ENSBTAT00000081584	ENSBTAG00000053926	10	-	20705151	20706338	2	ensembl
ENSBTAT00000079159	ENSBTAG00000052965	10	+	20809980	20810745	1	ensembl
ENSBTAT00000079159	ENSBTAG00000052965	10	+	20810825	20811819	2	ensembl
ENSBTAT00000077682	ENSBTAG00000054549	10	+	20886612	20886793	1	ensembl
ENSBTAT00000077682	ENSBTAG00000054549	10	+	20889140	20892420	2	ensembl
ENSBTAT00000068335	ENSBTAG00000054549	10	+	20888542	20888583	1	ensembl
ENSBTAT00000068335	ENSBTAG00000054549	10	+	20889140	20890003	2	ensembl
ENSBTAT00000085606	ENSBTAG00000050739	10	+	30457618	30458221	1	ensembl
ENSBTAT00000085606	ENSBTAG00000050739	10	+	30651472	30651557	2	ensembl
ENSBTAT00000085606	ENSBTAG00000050739	10	+	30654017	30654451	3	ensembl
ENSBTAT00000067984	ENSBTAG00000050739	10	+	30457618	30458221	1	ensembl
ENSBTAT00000067984	ENSBTAG00000050739	10	+	30654017	30654451	2	ensembl
ENSBTAT00000076451	ENSBTAG00000050739	10	+	30457618	30458221	1	ensembl
ENSBTAT00000076451	ENSBTAG00000050739	10	+	30569463	30570980	2	ensembl
ENSBTAT00000075323	ENSBTAG00000050739	10	+	30457618	30458221	1	ensembl
ENSBTAT00000075323	ENSBTAG00000050739	10	+	30568488	30568498	2	ensembl
ENSBTAT00000085800	ENSBTAG00000052941	10	-	34199807	34200133	1	ensembl
ENSBTAT00000085800	ENSBTAG00000052941	10	-	34194106	34195329	2	ensembl
ENSBTAT00000081718	ENSBTAG00000051091	10	+	34283930	34284019	1	ensembl
ENSBTAT00000081718	ENSBTAG00000051091	10	+	34291723	34291915	2	ensembl
ENSBTAT00000081718	ENSBTAG00000051091	10	+	34331118	34331506	3	ensembl
ENSBTAT00000085394	ENSBTAG00000054965	10	-	35852550	35853157	1	ensembl
ENSBTAT00000085394	ENSBTAG00000054965	10	-	35842418	35843757	2	ensembl
ENSBTAT00000070345	ENSBTAG00000054965	10	-	35850508	35850768	1	ensembl
ENSBTAT00000070345	ENSBTAG00000054965	10	-	35843682	35843757	2	ensembl
ENSBTAT00000070345	ENSBTAG00000054965	10	-	35842823	35842915	3	ensembl
ENSBTAT00000077687	ENSBTAG00000048410	10	-	37242803	37243484	1	ensembl
ENSBTAT00000077687	ENSBTAG00000048410	10	-	37242572	37242643	2	ensembl
ENSBTAT00000077687	ENSBTAG00000048410	10	-	37242021	37242112	3	ensembl
ENSBTAT00000077687	ENSBTAG00000048410	10	-	37241617	37241883	4	ensembl
ENSBTAT00000075596	ENSBTAG00000053715	10	+	46983028	46983742	1	ensembl
ENSBTAT00000075596	ENSBTAG00000053715	10	+	46984119	46984217	2	ensembl
ENSBTAT00000075596	ENSBTAG00000053715	10	+	46989008	46989250	3	ensembl
ENSBTAT00000075596	ENSBTAG00000053715	10	+	46991061	46991217	4	ensembl
ENSBTAT00000074656	ENSBTAG00000050502	10	+	48304676	48304808	1	ensembl
ENSBTAT00000074656	ENSBTAG00000050502	10	+	48319005	48319085	2	ensembl
ENSBTAT00000074656	ENSBTAG00000050502	10	+	48320107	48320238	3	ensembl
ENSBTAT00000074656	ENSBTAG00000050502	10	+	48323614	48323695	4	ensembl
ENSBTAT00000074656	ENSBTAG00000050502	10	+	48490659	48490763	5	ensembl
ENSBTAT00000087417	ENSBTAG00000050502	10	+	48304676	48304808	1	ensembl
ENSBTAT00000087417	ENSBTAG00000050502	10	+	48319005	48319085	2	ensembl
ENSBTAT00000087417	ENSBTAG00000050502	10	+	48320107	48320180	3	ensembl
ENSBTAT00000087417	ENSBTAG00000050502	10	+	48323614	48323695	4	ensembl
ENSBTAT00000087417	ENSBTAG00000050502	10	+	48486961	48487140	5	ensembl
ENSBTAT00000068310	ENSBTAG00000050502	10	+	48322985	48323181	1	ensembl
ENSBTAT00000068310	ENSBTAG00000050502	10	+	48323614	48323695	2	ensembl
ENSBTAT00000068310	ENSBTAG00000050502	10	+	48486961	48487140	3	ensembl
ENSBTAT00000081567	ENSBTAG00000052066	10	+	53824063	53824893	1	ensembl
ENSBTAT00000081567	ENSBTAG00000052066	10	+	53835013	53835121	2	ensembl
ENSBTAT00000081567	ENSBTAG00000052066	10	+	53845864	53845877	3	ensembl
ENSBTAT00000080757	ENSBTAG00000052066	10	+	53824799	53824893	1	ensembl
ENSBTAT00000080757	ENSBTAG00000052066	10	+	53825963	53825969	2	ensembl
ENSBTAT00000070770	ENSBTAG00000052066	10	+	53825963	53826358	1	ensembl
ENSBTAT00000070770	ENSBTAG00000052066	10	+	53835013	53835121	2	ensembl
ENSBTAT00000070770	ENSBTAG00000052066	10	+	53845864	53845877	3	ensembl
ENSBTAT00000078840	ENSBTAG00000052066	10	+	53834952	53835121	1	ensembl
ENSBTAT00000078840	ENSBTAG00000052066	10	+	53845864	53845996	2	ensembl
ENSBTAT00000078840	ENSBTAG00000052066	10	+	53855337	53856101	3	ensembl
ENSBTAT00000080239	ENSBTAG00000052066	10	+	53835013	53835121	1	ensembl
ENSBTAT00000080239	ENSBTAG00000052066	10	+	53842466	53842577	2	ensembl
ENSBTAT00000080239	ENSBTAG00000052066	10	+	53845864	53845996	3	ensembl
ENSBTAT00000080239	ENSBTAG00000052066	10	+	53855337	53856101	4	ensembl
ENSBTAT00000079580	ENSBTAG00000053915	10	+	57590716	57591040	1	ensembl
ENSBTAT00000079580	ENSBTAG00000053915	10	+	57592051	57592371	2	ensembl
ENSBTAT00000079580	ENSBTAG00000053915	10	+	57592586	57592674	3	ensembl
ENSBTAT00000079580	ENSBTAG00000053915	10	+	57595972	57596693	4	ensembl
ENSBTAT00000081473	ENSBTAG00000053915	10	+	57590716	57591040	1	ensembl
ENSBTAT00000081473	ENSBTAG00000053915	10	+	57592051	57592371	2	ensembl
ENSBTAT00000081473	ENSBTAG00000053915	10	+	57592586	57592674	3	ensembl
ENSBTAT00000081473	ENSBTAG00000053915	10	+	57593140	57593306	4	ensembl
ENSBTAT00000087410	ENSBTAG00000050596	10	+	58450776	58450844	1	ensembl
ENSBTAT00000087410	ENSBTAG00000050596	10	+	58451754	58451904	2	ensembl
ENSBTAT00000087410	ENSBTAG00000050596	10	+	58452421	58452518	3	ensembl
ENSBTAT00000087410	ENSBTAG00000050596	10	+	58453529	58453588	4	ensembl
ENSBTAT00000081929	ENSBTAG00000052640	10	-	58938247	58939004	1	ensembl
ENSBTAT00000081929	ENSBTAG00000052640	10	-	58937411	58937808	2	ensembl
ENSBTAT00000078848	ENSBTAG00000053754	10	+	66978452	66979465	1	ensembl
ENSBTAT00000075263	ENSBTAG00000048977	10	+	72828605	72829357	1	ensembl
ENSBTAT00000075263	ENSBTAG00000048977	10	+	72829453	72830512	2	ensembl
ENSBTAT00000086905	ENSBTAG00000053409	10	+	75886539	75887070	1	ensembl
ENSBTAT00000086905	ENSBTAG00000053409	10	+	75908510	75909051	2	ensembl
ENSBTAT00000084779	ENSBTAG00000052724	10	+	83456389	83456594	1	ensembl
ENSBTAT00000084779	ENSBTAG00000052724	10	+	83482310	83483472	2	ensembl
ENSBTAT00000067316	ENSBTAG00000055057	10	-	85944785	85945067	1	ensembl
ENSBTAT00000067316	ENSBTAG00000055057	10	-	85918487	85918553	2	ensembl
ENSBTAT00000067316	ENSBTAG00000055057	10	-	85904732	85905104	3	ensembl
ENSBTAT00000072814	ENSBTAG00000055057	10	-	85920781	85921178	1	ensembl
ENSBTAT00000072814	ENSBTAG00000055057	10	-	85918487	85918553	2	ensembl
ENSBTAT00000072814	ENSBTAG00000055057	10	-	85904732	85905104	3	ensembl
ENSBTAT00000070559	ENSBTAG00000051026	10	+	88339371	88340375	1	ensembl
ENSBTAT00000073852	ENSBTAG00000049446	10	-	90493714	90494313	1	ensembl
ENSBTAT00000073852	ENSBTAG00000049446	10	-	90477740	90479071	2	ensembl
ENSBTAT00000067092	ENSBTAG00000052494	10	-	97154799	97155139	1	ensembl
ENSBTAT00000067092	ENSBTAG00000052494	10	-	97151049	97152979	2	ensembl
ENSBTAT00000073384	ENSBTAG00000048887	10	+	97153449	97154204	1	ensembl
ENSBTAT00000073384	ENSBTAG00000048887	10	+	97253676	97254018	2	ensembl
ENSBTAT00000072565	ENSBTAG00000048887	10	+	97156891	97157673	1	ensembl
ENSBTAT00000072565	ENSBTAG00000048887	10	+	97253676	97254018	2	ensembl
ENSBTAT00000082117	ENSBTAG00000048887	10	+	97156891	97157673	1	ensembl
ENSBTAT00000082117	ENSBTAG00000048887	10	+	97207319	97207607	2	ensembl
ENSBTAT00000073438	ENSBTAG00000048887	10	+	97156891	97157673	1	ensembl
ENSBTAT00000073438	ENSBTAG00000048887	10	+	97194293	97194533	2	ensembl
ENSBTAT00000079931	ENSBTAG00000048887	10	+	97156891	97157673	1	ensembl
ENSBTAT00000079931	ENSBTAG00000048887	10	+	97168371	97169381	2	ensembl
ENSBTAT00000083802	ENSBTAG00000048887	10	+	97166379	97166782	1	ensembl
ENSBTAT00000083802	ENSBTAG00000048887	10	+	97168371	97168910	2	ensembl
ENSBTAT00000067274	ENSBTAG00000052856	10	+	98714526	98714957	1	ensembl
ENSBTAT00000067274	ENSBTAG00000052856	10	+	98726883	98726970	2	ensembl
ENSBTAT00000067274	ENSBTAG00000052856	10	+	98730548	98731042	3	ensembl
ENSBTAT00000081657	ENSBTAG00000049859	10	+	100816545	100816840	1	ensembl
ENSBTAT00000081657	ENSBTAG00000049859	10	+	100819842	100820274	2	ensembl
ENSBTAT00000081657	ENSBTAG00000049859	10	+	100821438	100821622	3	ensembl
ENSBTAT00000067807	ENSBTAG00000053040	10	+	101635186	101636258	1	ensembl
ENSBTAT00000067807	ENSBTAG00000053040	10	+	101639632	101640007	2	ensembl
ENSBTAT00000081587	ENSBTAG00000052775	10	+	101830189	101830410	1	ensembl
ENSBTAT00000081587	ENSBTAG00000052775	10	+	101833557	101834706	2	ensembl
ENSBTAT00000085661	ENSBTAG00000048324	12	+	2939251	2939542	1	ensembl
ENSBTAT00000085661	ENSBTAG00000048324	12	+	2948127	2948210	2	ensembl
ENSBTAT00000085661	ENSBTAG00000048324	12	+	2977530	2977928	3	ensembl
ENSBTAT00000086473	ENSBTAG00000048435	12	+	14018691	14019106	1	ensembl
ENSBTAT00000086473	ENSBTAG00000048435	12	+	14025897	14026027	2	ensembl
ENSBTAT00000086473	ENSBTAG00000048435	12	+	14028217	14028658	3	ensembl
ENSBTAT00000077246	ENSBTAG00000048435	12	+	14018691	14019106	1	ensembl
ENSBTAT00000077246	ENSBTAG00000048435	12	+	14021857	14022079	2	ensembl
ENSBTAT00000082093	ENSBTAG00000053163	12	+	19436898	19437680	1	ensembl
ENSBTAT00000082093	ENSBTAG00000053163	12	+	19438960	19439116	2	ensembl
ENSBTAT00000082093	ENSBTAG00000053163	12	+	19444160	19444280	3	ensembl
ENSBTAT00000082093	ENSBTAG00000053163	12	+	19444458	19445286	4	ensembl
ENSBTAT00000071079	ENSBTAG00000051154	12	-	19525001	19525680	1	ensembl
ENSBTAT00000071079	ENSBTAG00000051154	12	-	19520007	19520097	2	ensembl
ENSBTAT00000071079	ENSBTAG00000051154	12	-	19512838	19512869	3	ensembl
ENSBTAT00000086574	ENSBTAG00000051154	12	-	19525001	19525680	1	ensembl
ENSBTAT00000086574	ENSBTAG00000051154	12	-	19519884	19520097	2	ensembl
ENSBTAT00000077290	ENSBTAG00000053790	12	-	22449536	22449671	1	ensembl
ENSBTAT00000077290	ENSBTAG00000053790	12	-	22436307	22436395	2	ensembl
ENSBTAT00000077290	ENSBTAG00000053790	12	-	22400962	22401126	3	ensembl
ENSBTAT00000072238	ENSBTAG00000053790	12	-	22449536	22449671	1	ensembl
ENSBTAT00000072238	ENSBTAG00000053790	12	-	22436307	22436395	2	ensembl
ENSBTAT00000072238	ENSBTAG00000053790	12	-	22430285	22430576	3	ensembl
ENSBTAT00000073932	ENSBTAG00000055264	12	+	25227728	25228128	1	ensembl
ENSBTAT00000073932	ENSBTAG00000055264	12	+	25237542	25237594	2	ensembl
ENSBTAT00000073932	ENSBTAG00000055264	12	+	25245919	25246930	3	ensembl
ENSBTAT00000086914	ENSBTAG00000053773	12	+	26441669	26442299	1	ensembl
ENSBTAT00000086914	ENSBTAG00000053773	12	+	26442478	26442544	2	ensembl
ENSBTAT00000086914	ENSBTAG00000053773	12	+	26451912	26452522	3	ensembl
ENSBTAT00000069116	ENSBTAG00000053773	12	+	26441669	26442299	1	ensembl
ENSBTAT00000069116	ENSBTAG00000053773	12	+	26442478	26442544	2	ensembl
ENSBTAT00000069116	ENSBTAG00000053773	12	+	26450831	26451408	3	ensembl
ENSBTAT00000081645	ENSBTAG00000049023	12	+	26625368	26625484	1	ensembl
ENSBTAT00000081645	ENSBTAG00000049023	12	+	26647717	26647810	2	ensembl
ENSBTAT00000081645	ENSBTAG00000049023	12	+	26707296	26707511	3	ensembl
ENSBTAT00000075117	ENSBTAG00000049236	12	+	26987535	26987675	1	ensembl
ENSBTAT00000075117	ENSBTAG00000049236	12	+	27051315	27051474	2	ensembl
ENSBTAT00000075117	ENSBTAG00000049236	12	+	27097960	27098493	3	ensembl
ENSBTAT00000084876	ENSBTAG00000053560	12	-	30345040	30345069	1	ensembl
ENSBTAT00000084876	ENSBTAG00000053560	12	-	30343824	30344846	2	ensembl
ENSBTAT00000072977	ENSBTAG00000053464	12	+	31518826	31519203	1	ensembl
ENSBTAT00000072977	ENSBTAG00000053464	12	+	31519464	31520834	2	ensembl
[truncated: 6,221 more rows]
